# Supplementary material for: Time matters! Developmental shift in gene expression between the head and the trunk region of the cichlid fish Astatotilapia burtoni
Source: BMC Genomics. 2019 Jan 14;20:39. doi: 10.1186/s12864-018-5321-6 (PMC6332847; doi:10.1186/s12864-018-5321-6)
Supplement: Supplementary file 4 — Data S2. AstatotilapiaBurtoniNovelTranscripts.fasta, novel transcripts missing from the current A. burtoni reference genome in fasta format. (FASTA 7831 kb) [file 12864_2018_5321_MOESM4_ESM.fasta]

>aburDev_TRINITY_DN21473_c0_g1_i1
TTAAACGATGCACATGTTGTAAGGGAGGTGTTGACAAGCTTGACAGAGACCAGTGATTATGAACAGCTCAACCAATTCTT
CCAGGCTTTTGCAAACATCAACAAGCAGGTGAATTCTCATTGGTAACCTTACCTCAGCGCAAACATCAACAAATGTTAAC
AGTGTTCTTTCATAAACCTGCTCAAGTGTTTAACTGAAAATGATCCATTTCTGATATGCTTCATGCCTTGAGGCATCCCT
GCTGTACAGAAGTACAAAGATTTAGTTTAGATAAGCTCCCCCTCATCTCCGCATTTCCACAAAGACTTCAGAACTTCCTC
TCTGACCTTATTATGATCCCCTTCTCTTTTCAGAGAAATGTCACCCTCATCCAAAATCCAGATGTGCGAGACACC
>aburDev_TRINITY_DN21465_c0_g1_i1
TTTCTCTTTCAGTGTTTATTCTTCTCATTGAATGATCTCTGTTCAGATAATATGCTGCACTCATCTCATGTTTCTTTAAA
TACGGCATCACTTGTCCAGCTGTCAAACTCTGAAAGAGTTACAGTTTCACCACTGAGCACTTTGAATGGTTATTCTTTTA
TTTAAAAGCACTTATTCTAGCTGCATCATCAATACGACAAAAACTGTGACTTCAACAAAAATGTATCTAAAATATTTAGG
GGGAAATGTTCCTACACCCCTCATGTAAACGTTACACCTCAAAAAGGGAGAAATAATCAGAATAAGGCGTAATCATTGTC
TTGATAATAATGACCATGAAAATGAAACTAGGCCTACC
>aburDev_TRINITY_DN21425_c0_g1_i1
GCCATTAATAACTTGACAAAAAGCCTGTGTTGTGTTTGCATCTTATCCTGCTTCCCATGGGCTTTTCCTCTCAGTTTCTC
AGCTGCTTTGGCTAAAGATTGTCATTCTCAAATGACAATCCAAGTTGTCAAAACAATGTGTCCTGACATCACAACCGTTG
TGCACAAACAAAAGAGCATTTCTCAGTCTTTGCTAGGACCCAATAATGTG
>aburDev_TRINITY_DN21493_c0_g1_i1
CACACCTCCAAAAAACCCAGTAAACACCCAAATAGAAGTGTTATTGTTGATCACTTCAAAAATTAATATTAATTGTTATA
TATTCAAACTGCTCGAAATGAATAATTCAATACATCAAAAACACATTAACAGGCTTCCATATCCTCTACATACGGCTTAA
AGGCTATTCTAAAATCTTAAACCAGAGCAATGCACAAAGATCAAACAATCAAGATCAAATCACTGCCCAGACAGTTACTG
AAATGGGAAGAATAAAATCCGAACGAAAGAAGGGAGAAAACAAAGCATAAAGGCAAAGCAGCAGCACTTCTGTAAGTGTA
AGCCAGAG
>aburDev_TRINITY_DN5645_c0_g1_i1
CTGCTGTGCGGCATTGGTCTGTCAGGGTCGCCATGAGGCGACTGCTGTTGCGATTTGGTGCTATAAAAACAGAGCTGAAG
CCTCTTTCATCAGATGACCATGACCTTTAACCTTTAACCTGCAGAGTCTGAGCTCAGGTTTGCTGCCATGGTTGTGTTAA
CACACCTGAAGGTGCCAGAGCTGTAAACTGCCCAAACTCCTGCCTTAATAGAGCTGCTCACACTGATTAACAGATCAGTT
AATCAGTGTGTAGCGAACCCCCCCGAATGAAGGATGACACTTT
>aburDev_TRINITY_DN21466_c0_g2_i1
TAACATTATACCGGTATTACCGTGAACGGTATAATATGGCCCAGCCCTATTAGTAGGTTAGTGTTTTTGCATTCTGTGTC
ACTGACAATACCTGTTACTGGATATTAAAGCACATATACTCATTGATAAGTTGCCCTTTCACTCCAGGGAGTGTGCTTTC
CTATAAATATAGAAGCTAAAGGTCATGTTTTAAATCTTCAGACATGCCTGCATGGCTGCAGTACATCCACACAGAGCTAA
ACAGAAGCACACAAAGACCAACAGATTACAGTTCCTAGCGGATATGCACACAGACAGCTGTGGACACCACCGTCATGGTG
TTCATGCTATACTAAGAGGCATTTCATACTTTCACAGTAGGTCAGAGAAAGAACCAATGAATTTCTTCTTCTCTCAAATC
CTAAAGATTCATTCACTGAATCTTTGCTTAAGTAGCATAGATATGAAACAAATGTGTTTCTGGATTCAAGCAAGTATTAA
TGCTAGATTAGTAGCTACAATAGAAAAGTATTTTGTTTAATGTAGAAATGACATCAAATAAATGTTTGAAAGGATTTTCT
GACCATCACCAACACCGCCAACAAGCTCTACATTGAGTGTTGAGTGTCAGCTGTTTTCCTTACACCCCAGACTTCATGTC
ATGAAAGGTTTCTACTTTCAGTCTTTTTGCTCTCTATTTTCTTTTTTTGACCTTTGCATTTCCTCACAATTGATGTTCAG
TTTGATGGCATTTAGAGCCATAATGAGTTTCATATTAACCCTTGGTGACCCAGTCACTGAGCAGTTAGATCATTTGGAAG
CTGTCATTGTTTTTTTTATTGAGGTAGATCTTGATAATTCTCCATTATGCTATAAATCTGTGTGTCAAGTCACATACTCC
TATCAAAATCGTTTGAAGCTTTGTAAGATCACAAAAGACGCAGGGATAAGTAGTAGGATTTAAGAGTGTAATAACGGAC
>aburDev_TRINITY_DN37893_c0_g1_i1
CTTGCCTGAAGCACACTAATTTGTTCACGGTTTATATCGAAGCAGCTTCCGTTTCACCTACGCCCAACTAGCCAACGGAA
GAAGACTGACATTGGCTAGCCAGTTTGATTACGCCTTAAGACCTACCCCCCAGTTTCTGCTTTTACAGTCACCATTTTAA
GTACACTTCTGGTATTGCTACCATGATATACAGAGAAGAGTAGACAGGTTGTTCAGAAGCTATTCTTATATCAACTACGA
GCGTTTTAACTACAGCAATTTTAGTATATGCTTTTGGAGCTGGAATTACCGCGGGTGCAGGCACCAG
>aburDev_TRINITY_DN37818_c0_g2_i1
CAATAACGAAAAAAATATTCTTGTAATAATTATTTTAAGAGCATCGTTTGATAAGAGCATAGCACCCTGCTTAGTTATGA
GCGATCACCATAGATGAATGTGGGCAAAGCAGAAGTGACGTATATGTAGCCAGGTGGAAGGTCTTTATTATCGGACATGT
CCCTGACTTTGACTTCATGTCCACTCTTACCTGTTTCTTATGTGTGCTGAGTTCCTCCATCTTTCTCCCTTTTCCTCCCC
AG
>aburDev_TRINITY_DN37899_c0_g1_i1
GCTGTATTGGGTAAAACACATTTCATATTCCATTTTTTAAAATACATATCTTCCATCACATTTATGTATATTTAATATTT
GAATGTGATAGGAAGTCTTAAAATGCTAATAAACTTTAAGGAGAAAACATCTTATCTCATACTCTAACTTCTTCGTCCAC
ATATTCCCCTTGAAAGGGAACTATTCATGTGAAGTGTCTCAACCTTAGTAAATTGCCACATTTGGTCTAGTGCACACTGT
TAAAAAAAAGTTCCTCTTTAAAATATTATATTGATATC
>aburDev_TRINITY_DN37841_c0_g1_i1
AAACCTCCTATTTAACTGAACTTGATGATCAGACCTTTTCAGCATCTGTACTTTCCACCGTGAGACAGCAGTTCTGCTCA
TTCTGTAGTCATTGATCACGTTTGTTCAACAAATTAAACAAATGTTTTATGTTGCAAAGGGTTGTTTTTTTCCCCCTTCA
CTTTGGTGATTACTGTGTATTGTTATCACAAATTTTAAAACGGATTCTCACTGATTTTGTTACTAAACTAAAACAGAGTA
CAATATTACTGAATAAAATGTGTCTAACTTACATGATACAGTCATTGTGATAATGTTGTCACTGCACAATGAAAGACTCG
GGGTGCAGCATCTGTATCCTCCACTGTCAGACTCAGTTGCTCTGATGATTCTGTATT
>aburDev_TRINITY_DN37846_c0_g1_i1
CACTATGGTCAACACTGTTGTTTTTAATATGTGCTATATAAATAAATTTTGATTTGATTTGATAATTTGCATATTAATGA
TTATGACACAGACCTGAAGGCCCATTGTTGGTCAATGGTGCTAGCGTCGGCCATCCACTAAAAACACAGGTGTTTTATAC
TGGTGTAAACACTCTTGCACTGGCTGGGAATCAAAACCAGGCCTCCTGCATGGGAGGTTGGGATTGCTTAACTAAACGGC
CCCAAACAGTTTTCCATTCATTTTCTATGGTAGTGCTAAACCACTACAGATGTAATATATTTTTGGCCACTATGGTCTTC
TGGTGCTCTTGCGAGTTTAAGATACGGCTTTTTTTTTTTTTTTTTTTTTTTTTTTTTTTTTTTTT
>aburDev_TRINITY_DN37872_c0_g1_i1
TTTAAATGTGCCTTTTAAAGCAATGACTCTTCTCACCGTATATTTACCCAGATAAAACAAAATGAACGCCCGGAGAGATG
TTTGTCCAGTCATTGAACCCACTCATCTCTGTTACCATGTCAACGTAGTCTGCAGAGGTCTGATTGGCTGCCGCTGGACA
GGACGTAATCCAGAGGTTTGCTTCAGGAAGATGAGGTTTAGTAGGAGATTACTCACAGGTGTTACTTCCTTAACAGATGT
TATAGTCTTAATGCCTTCAAAGTCCA
>aburDev_TRINITY_DN79389_c0_g1_i1
CTTCCCAACCCCCTGAACCACGGTCGCCCCCTGCTCATTTTGACTGTAGTGTGATTCTGGCTCAAAATCAGTCTGGTGTG
TAATTAAACCCACCCTGTTTCTGAGTATGAAATCAGAATATGACGTATTTTCATCCATGGAAATCAGTTTTTCTGATCAC
CTTGACACATCGTTTTGGTCTCCAGTTTAGAGAAACAGCTCTGCCCATTTAGCTGCCAATGCTGTTTCTGCACTGGTTCC
TGTTCCCGTCAGTAATCCCATTACATTCAAACACGCCTGTATCTGTCCTCAGTTTACGAGACACAGGACAGGCCTTTGAG
GGGTGGAGACATGGCTGATCCTGGATTCTGGCATCTTGCAGTGACACTGCAGGGCTCTAGAGTGTGACCAATTTGGTCGC
AAATGCGACCAAATTTTTC
>aburDev_TRINITY_DN79388_c0_g1_i1
TAATAAATGGGTGTTCTACTGGTTGGCCCCCAATTCAGGTTAAGATAAGTAGGTTGGCTACTAGGATTCAGTACAAAATT
TGTGTGATTGGGCGGAATATTAGGCTTCGTTGCTTTGAGGTATGAAGGAAAGGTATTAGGGCTAAAATTAGGATAGATAA
GATTAAGGCTAGGACACCTCCTAGTTTATTGGGGATTGAGCGTAGAATGGCG
>aburDev_TRINITY_DN63003_c0_g1_i1
CTGCGATAAGCTCCGGGGAGGCGGCAAATATCCTGTGATCCGGAGATTTCTGAATGGGGAAACCCACCTGTCATAAGGCA
GGTATCGTATGATGAATACATAGTCATACGAGGCGAACCGGGAGAACTGAAACATCTAAGTACCCCGAGGAAAAGAAATC
AACCGAGATTCCGGAAGTAGTGGCGAGCGAAACCGGAACAGCCTGGACGTTTTAGCAATATAGATAGTCGAAG
>aburDev_TRINITY_DN63003_c0_g2_i1
ATGATGGATGCCTTGGCGATTACAGGCGATGAAAGACGTGGTATCCTGCGAAAAGCGGCGGGGAGCTGGCAAACAAGCTT
TGATCCGCTGATGTCTGAATGGGGAAACCCACCGTAGCAATACGGTATCTCACACTGAATACATAGGTGTGTAGAGGCAA
ACCGAGTGAACTGAACCATCTCAGTAACTCGAGGAAAAGAAATCAACCGAGATTCCGGAAGTAGTGGCGAGCGAAACCGG
AACAGCCTGGACGTTTTAGCAATATAGATAGTCGAAG
>aburDev_TRINITY_DN63024_c0_g1_i1
TTCACAGTAAATCCTCCCTCTCTTTCTCCCACAGTCCTTTGCATTCTGGGTTGTAAGGATCTGTCTACTGTCAGATAAAT
TTGATTATTTACCCCAATAATGTCATTTTGCTCACTGTCCAGGAAAGATGGTAATGTATATGTGACTCACAGTGACATTT
ATAGGTAATGGAAGATACCATGCAAATAAATTATGTTGCTATTTCTCTTTCTCTGTGTCTTTTCTCGTAGAGACTTTATG
CAGGGATTGGAGTTATAAGGTTGGCATGTGTGACATAACTGTCTAGTAAAAATATTCTGATATTCCTGCACCAGCTGCAG
GCTCAAATTCATCTGTAGTGCTCTGTCTCAGCATGAATTCACACTTGGCAAGGTTTTA
>aburDev_TRINITY_DN63090_c0_g2_i1
CACCAACCATTCCCATGTTACCACGGTGTATCCATATAAATGGCCCACCCCGTACTTGGAGAAAACACATGCAGACATAT
GGAGAACATGCAAATGCCACACAGAAAGGCCCCTGAATTCAAACCCAGGTTTTTCTTGCTTTAAGGCAACAGTGTTAACC
ACATCACCACACAATGCCACTCCCAGCAGGTGATCAGTTTCATTAAAATGAACACCAGCAGATGATTTATTTATTCATAT
TATGAATGCATACCTGATTTTCTTGAGGAAAGAGTACTCAGTATCAAACTGCTGCGGCGATAGC
>aburDev_TRINITY_DN80256_c0_g1_i1
TCTGGAGTGTCTTCCTCCTTTACACATGGAGGGATTAGAGTAATGTAAGCAGCAGAGTCAGGCTTCCTGTCTCCTTCAGA
GATATCAACTTCACTGCCTAGCTCTAAACTAAAGGAATGCTCTGGAGTGGAAGACAGAACCCCTGGGGAACAGGGGAAAG
GCTGCAAGAATGTAAAGGGGGCAACCTGGTCGACTTTTATTAAACTTTCTGGGAGATGGCCAATTGGGTTCACTGTCTGA
GGGGGCTCCTTATTAGTCTCTTGGACTAGAGGGGCAAAAAGATCACATGTGTCATCCAACGTGGTCAAGAGCTCATCTGG
CATGGTTTCCAGGTCATCCATTCGAAACAGAGCATCGAAGTCAAACTCTTTCAGATCCATTTTCTCCAACATCCAATCTG
TCCCGGAAAAGGCATC
>aburDev_TRINITY_DN80256_c1_g1_i1
CTGACTACCCTATTACGGAACTCTCTTCTTCCCCCTTGCCTTACGGACCTCTTCTATCAGGTCTTTCAGATACTGGATCT
CCTTGGCCAGAGAATCTGCCTTCTCTTTCAGAGCCTCATTCTTTTTTTCTAGCTCCTTACACTCGCCAGTGAGGGCCTCC
TGCTCAGCCCGCTTCTTCTGGCGGTACCTAGTGGCTGCTGTCTTGTTTTGCTCCATCTTTTTCAGCTTCTTATCCAATTT
CTCAGTCTTCACTTTAGCTGTCAAACTAACTCCAGGTGGGTCATAAGGTTTGGGCCGAGGAGACCCACGGGAACCACCTG
GAGAAGGCAGATTGTCTGGTGGGGCCCTGGAGGTGGAGGGGCTATGCTGGGGAGAGCCCAGGTAGGACTCCGGGCTCATA
>aburDev_TRINITY_DN80292_c0_g1_i1
GGTGGAGATGCTGACTTTCTTGATGAATTGACCTTTGGCGGAAGAGGGCTTGCCTTTTTTCAGGGCAACCAGCAGAGCTT
CCAAGTTTTCTTTCAGCTGAACTTCGTTGAAAGAAACCTTACCCAGAGTGGTATGGATGATACCATTCTTGTCATTACGG
TAACGAACCTGACCAGCCTTGGCGTTCTTGACAGCTTCGGCAACGTTCGGGGTTACAGTACCAACTTTCGGGTTCGGCAT
CAGGCCGCGCGGGCCCAGGATTTGACCCAGTTGACCAACAACGGGCATGGCATCCGGGGATGCGATAACTACGTCGAAGT
TCATCTCGCCTTTCTTAACCAGATCGGCCAGGTCATCCATACCTACCAGGTCAGCACCGGCAGCTTTAGCTGCTTCGGCG
TTGGCACCTTGGGTAAATACGGCAACGCGTACATCACGACCGGTACCGTGCGGCAGTACAGTAGCAC
>aburDev_TRINITY_DN63051_c0_g1_i1
GGCTTCCCAAACATGACACACGATCAAAAAGAAAAGAAAAAAATCCACCTCGAGCGAAACTACCTAAAATAAAATAACGA
AGTCACAAGAAAGAGCAGCGAGCAGAGAGTGAGGGGAAGTTATCGAGGGTGTGACGTGTGAACGTATGATTTATGATCTG
AAGCATATTAATGCTGAGAGAGACGTCCTGAGCAGCAGGGGTGCTGATCTGGGAGCAGTGATCAGGGCGAGTTTTGTTTA
GTGTTGAAATCTGGTCACCTGACTCTGTACGGCTGCTCCGCTGTAAACAAATAAAGCTTTTTCAAATGCAGACGTTACAT
TTGTAAACGATCCTTCATGCAGGTGAGAAACTGACGGGTTTAAAAAAGGAGCAGAGACTAAAAACTTCACTGCGCGGCAT
TCAGAAAGTGTTGATTTCACTTTAACCTCGTGGCTGAAGATCTGCTGCCTCATAAGGAAACAGAGTGTGAGTAACTCTGT
GGTCACTGACGGATTGTGCTGGCTCATGATGCGCTGTGTGAAGTGTAATGTGAATGACAGTGAGTGTTCATGGAAGAGAT
ATTAGTAGAAAATCTGCTGTGACGCAAACTCGGCCTGATGGGAACTGCAGCGTGTGCAGAATGGACTTTTGCAAAAACAC
AAAACCACCCTCGAATATACCCACCTTAGTGTGTGTGTGTGTGTGTGTGTGTGTG
>aburDev_TRINITY_DN28714_c0_g1_i1
GAAACACAGCAGAGATTGTGTCTAAGCAGACAAACATAGATGCAGTGAAGCTGCTGTTCGTCTGAGTGTAAGTGGACTGT
AACGATGGTGTTTAAACAAAGGCTGCACAGGTTCAAACGTGCACGACAGACGCACACAACATATTCAGATAACTTCATTA
ATTATATTTAACAAACTGAATTGTAAGTAAGCTGCAGCCTGAGACACAATAAAAGACGAGTGTGCCTATCAGCTGTAACA
GTGTCCTACATGAAACCAAACTACTATACTGAGCTGGACGTACCAGGAGCTGAAAAGAGGAAACGTACAAACTAACCATT
GCTGTGGAAAAGGACCCACAGCCACTGGTTTATCCTCATCACACAAACACAAGCCAAATATGGATGTACACTGCATGAGT
CAAAGTCACTGTTATGGAGATGCTCAACAATCGTAGCACAAACACTCCATAAAGGAGCGTCTGTGCGGTGCACTCTGTGG
TGAAGCATGCAACTACTAATGC
>aburDev_TRINITY_DN79469_c0_g2_i1
GGCTGTGCTTCATATTCATATTCATCTAGAAGAGAATTATACCTCTAGTTAAGTAACAGTCATAGTGCATAGCTGGTGCA
CCTACCTGCTCTGATGCATCATGCTGTCTTTTTTGCAGAGTGGGATGCTCCAGTGTTTACAAAGAAATACCTGCTGCTGG
CCGATGAGCCGCCAACATCAAACTAGCAGAAACATGTAGATATGCACTGACTGACAGCCAGTGTTGGGCAAGTTACTTTG
GAAAAA
>aburDev_TRINITY_DN96678_c0_g1_i1
GAACTTCCCCCTAGTTCCCAATCTACTTAACGTTGACAAAAGCTAGCCAGTTCTGTCTGTTCCTCTGCAAAACAAACCAA
GATCCATCCCTAGAACCAACACTTTGTTTCCAAGTGGAATCGACAATCCAGTCTGCTTCGTTTGTTCCACCCTGAAACCC
AAACGCCCCAGCGGCTGCCCCCTGTGTAGTCTGCAATATTTGCCCCCTACTTATCCGAAAAAGTCCCATGTTCCTCAAGT
ACATCC
>aburDev_TRINITY_DN96621_c0_g1_i1
ATTTCTCATAACGATGCAAAGATATAGCCTTCCAGCAGAGATGAATTTGTGCTTTAATGTTTACCAATTAAATGTGGTTA
TATAGTTATATTTAAGGGCTACAAGAAGTAAAGTCACCAATAATAACAAAAGTATGCAGCTGTAGGTAGACGGGCACTTA
CAAGTTCTTTTATAAGTTTTGACTGGCTGAAAACTCTGAGCTCTGGCGCTTTGTATCAACTTAAAGGTAAATAAGAGTTC
TGACATTAACTTTTACGTGTTTATAGTTCCATTTTTGTCTGTGAGTTAACAAGTAAATGGAAAAAAATGCATATGTGCAT
ATGCCAGTGTGTATTTACATGACTGTTGAAGCATACAAATGCCTTCATATCCATGGCAGTTTAGTTTTGCATGTTTGCTA
CAATATCCCCATGGATTTTATTCCCTATCTTGAGTGTTTTGTGTATTTCTAAGTACAGTGACAGTCTAGCTAGGATTCAT
TTAGTACCATTGGTGGCCCTTTGTAACACTGTATGCAGCCCCTGAACAGAAGAAGGAAAAAATTGTTGACTGAACCTTTC
ATTCATCAACAGTTTATGTCATATCATGATAAGGTGGTGTCAAAAAAAAACTACAGCAGCATTTCTCTTTAATTTCAGCT
CTTGTGTTCTGCCCATAAAAGCAGCTTACGATGTATAAACAACGCAGGTTCAAGAAACCTGTCTGTCCTCTCAGTGATGG
CTGAAAAGACTATAAACCAGAACAAACATGACAATTACCCTATATAAACCACCATACTCTGATTACACATTACAATCTCA
AACTATACGTTTGATGTGTTTTTTCTCTGCTGCCCTTAATCATATGGTAGCTACCTAATAGGGGTGCAACGATACACAAA
ATTCACGGTTCGGTTCGATACTTT
>aburDev_TRINITY_DN4723_c0_g1_i1
GGCCAAGAGCGAGAGCCCGTAACGAGTTTGCCATAGAGGGACATCTTAAAGCAATCAAAGAAGAGCTTCTTTTTCTGGCT
TCATTACCAAAACTAAGCTAGTTTGGATTCATAAGCAAGACTAAGGCATTCTTGATGCTCATCAAAAATGTATCTTTGGG
TTCTCAAGTCCACGTTTGTGTGAGTATTTTAAATAGGGATTCAGTTCTTCTACTAAGGAAAGTCATACTGAAAGAATGCC
CAGTGTATGCAGTGCAAAAGTCTATTACTATGATAAGCGAGTCACCCCAAAACAAGTTCTGATAGTCATGGTAAGGGAAA
GTATGAGAGTGCCATAATGCAA
>aburDev_TRINITY_DN4731_c0_g2_i1
CTGAACATGTCCCAGTCTGCGTCATCGAGTGCATCCTGTAACGCGGCCACTGATTGGTCCGTCCAGCGCGCATCCTTGCT
CTGAAGCGGAACTTGAGTTACATCCCATTCTATAGGGTTTAATGTGATGTTAGACCACCCTTTGCAGCTATAAATGCTTC
AACTCTTCTAGGAAGGCTTGGCTCACAGTCTCCACAGTCTCTTGTTGTGGTATGCAGAAGAATTAGGAGTTCCTTCCACC
AGAATTAGGAGCTGAGCTCAATTCCTGTACAACAGCCCCACACCATAACCCCCCCTCCACCAAAATGTACACTTGGCAGA
CAAATCAGACAGTTCTCCTGGCAATGCCAAACCCAGATGGAGAAACGTAATTTGCTACTCCAGATTTCTCTACTCCAGTG
GAGGGGTGCTTTACACTGCATTAGAAATCAGAATCAGAAATCAGAAATCAGAAAGGGTTTTTATTGCCAAATGTTGCGCA
GGTT
>aburDev_TRINITY_DN80352_c0_g2_i1
TGAACAAGCAATTTCTGTTCTGAAATGTCTGTCGTCTGAGCCACATGATTGGAAAAGGATTTCTGTCTCATTCATTACAT
TTTCAATTCAACATCTTTCTTCTGTCTAGCAATACTGAAACTCTGCCACTGATCATTTATTGTTATTACTAATTTTAATT
CAAACATCTAGAAGGTGCTTTACAAGAAAACGAAACACATTAAAGCTGACTAAAGGACTAAAGGCTAAAACACAGAATGA
GCAAGAGACAGAGTCAGCAGCTTTCATTTACGCCACCAATATTTAGAAACTG
>aburDev_TRINITY_DN80352_c0_g3_i1
GTGTGTCTCTATTGAAAGTGCATGAATGGGGACTTTGGAGCAAAGGATCGATGCACCCGATGATTTCGTGGACTGGAATG
AGACATCAGGCAATAAAGGTTCTTAAATAACTTCTGGCAAGACCTCTTAAGGCTTTGTGTGAAAATAATCTTGTAAGTCA
ATAAGTCAATTTAGAAGGCAGAGGATAATCAGTTTGAATAAAGATCAATCAGGGATCAATGTCAGGAGGAAGGATTCTCA
ACCCC
>aburDev_TRINITY_DN80380_c0_g2_i1
TACTGGAAGGTGAGGGAGGACCAGTAAGCGAGTCAATGGAGCAGTCATAAGGACGATGAGGTGTGAGATAAAGAGCTAAA
CCACCTCTCACTTTGGTTAAGGGTAAACAGCCTATTGCTCGCAGCATCAGCTAAATCCTTTGTCATAAACACTTTGCAAT
GAAATTTGGGTTTGGTTTCAGCATGGCTTCGCTAACAGTGCTGCATAAATGTTGCGTTATCTTACCAGGCATGGTCTCTT
TATAAATGCCCAACAGAGCCAACAAAAAGACTTTAATTATATGCTCTGTGGTCAGTTGTCAGTTTGTGGTGTTTGTTAAG
CTTTTTGTATGTCAGTATGTCCAGATAAACTTTGTTTCTCATAGTTTACTTCATACAAACAGTCTCCTCTCAGATCTCAG
AGGACTGATGTCTCATTATGGGTCCCTGTATTAGTGTGGTGGAGTGTCTTCTGTGGCATGTTGAAATCAACTGATTCTTT
TTTTTTTTTTTCGTCAAAAAGAAAAACTTCTGACTGACTGGTGGCTGACTGTCTCTGTTTCTCACAGATTTGCCATTTGT
GGATGTGGTCCACTGATCCACATATACAGAAGAGGAGGACATTCAATTAAAA
>aburDev_TRINITY_DN4740_c0_g1_i1
TAGACATTTTTATATCGTCATCCGGTATATATTGTTATATCGAACAGCCCTAGTCTGCAGGCCTTTAAATGCAGTGGCTG
CAATGATGAAAAGTGGGCATATCAGCATTCAGAAGTTTGGAACATGCTTTGAGGCACATAACTGTTCAAGTGCAACTGAT
ACAGGATAAAGAGGATAATATTTACTTGTGATAGAATGCAAAAGCAGCCCATTTCCACCTATGCCAGAACTGAAGAGGTA
GTGACTTTAGTGCTCCAAAACTCCCTCTCATCTGGTGGAGTAAGAATTAAAAGAGGTTTGTGATTTCTAAATTGCCAAGA
GATACTTGTGAATTCCTAGCTAAATTGTCTCTGCAGAAAGTCTTCTCTATGGTAGGAGATATAGTAATTGTACAGCGAAG
CCCTCATCTGAATATATAGATCAGCTCCAGTAGAGCTGGGCGATATGAGATTTTTTCATATCACGATATGTTTTTT
>aburDev_TRINITY_DN28895_c0_g1_i1
CTTGTATTTGGGATAATTATTTAAATTGATAGCAATGCGTCCAAAAGGAACCTCATCACCCTTATAATTTAAACGCTTAT
CAATTGAAGCAGGGTTCTTAGTAATAATTGCAGATTGTCTCTGGGCTTCTCTCTTAGCTTTACGTTTCTCTTGTTTCATA
GAAACGGAAGATAATTTTGGCATTTCTTCCTCAAACTCCAATGTGGGTGTACCATAGATGTCAAATATATCTAGGCCTAC
TTTACTCACA
>aburDev_TRINITY_DN28893_c0_g2_i1
AGCATGTAGTCAGACCGATTGAGACCCAACACAATGGACTGTAACAAAGGCAAAGAATCCCAGCTGCAGCATTTGGTCAC
TTTATAATCCATTAATAGATTTTTATGGTCCCAGCTACACTGTTGTAAGAACCTAATGGTTTTCTTCATTCTATGCAACA
GCAGATCTAAAGATGTCACAGAGTTTTAGAAAATTGTGAAGAACTTTGTCAAGCAATAAAGCAAAACAGCTGATAATTGA
AACAAGATTTTAGTTTTAGCCAAAATTTAGCTTTTGCCTCTCACCCCTCTCC
>aburDev_TRINITY_DN54063_c0_g2_i1
GTTGATGCAGTTTCTTCCTAGTCTCGATGGTCTTTACAATTTAGCATGTTTTTGCAGTGGCTGGTACCGATTGTTCCTTT
CCATGTTTTGTGCTTCCTTCAGGAGCTCTTTTAGGGCAGGCCTGGTGGTGACAAAATCTCTCAGCATTTGCTTGTCTGTA
AAGGATTTTATTTCTCCTTCACTTATGAAGCTTAGTTTGGCTGGATATGAAATTCTGGGTTGAAAATTCTTTAAGAATGT
TGAATATTGGCCCCCACTCTCTTCTGGCTTGTAGAGTTTCTGCCGAGAGATCTGCTGTTAGTCTGATGGGCTTCCCTTTG
TGGGTAAC
>aburDev_TRINITY_DN19703_c0_g1_i1
CCACGGGCGCATGAAGTCTGGGTGCTGTGCTCGAGTCTCTGAATATTTTGATAGGAAGCGACAAGAAAATTCAAACTGCT
CTTTGCTGACTACTGGAAAGTGAAAAGATGCTCAAGTTTACCATTCAAAGAAACCATAGGCATTTCAAAAACCTCTTTCT
AAACTTTGGTTTAAAAAAAATCAGTTCACCACAAACAGAAATATAAATCGAGGCTGTAGCCAGCTGCTG
>aburDev_TRINITY_DN19703_c0_g2_i1
AAGAGGAGGGCCCGAAATACCTGCCTTTATAGGTTCCCAGAGTGCCCTAGAACATTCTTAGATACATATTTTTTAAACAA
GTAGGACTCCACCTTATTTTCTCCAATAGTCCCCAAGCAGTACAGGTCACTTGAAGACATAAACATTCTTCTTGGTTGAG
GGATCCACGCCCTTGTTTCAGAAATGACACCACAGAAGGCTGTGAGCTCCAGGAGCATGCGTTGGGATGTCCGGATGACC
GGGGTTTAAAGGTTTTCCTATTCTCGATAAAGCCTGTGCGCACTGTACGGGGAGTGGGGGTGAAGCGTGTTCTCTACATA
GGCAACACAGCCGCCTAAGTCACAAAGTCAGTGGTCGGCCGCTTCGACCAACATGTGGTGAGCATTCCACGGGCGCATGA
AGTCTGG
>aburDev_TRINITY_DN19760_c0_g1_i1
GCGAGATTAGCCACAACAGATCCTTCTTTCATTTCTTCTGGTATCGAATAATGAGTCACTGAGGCCGACAGTGGATTGAC
GATCGAAAACAGGAAAAGACTGAGCAGCACGTACCTTTCCAACGACTCCATTGTTACAAAAGCACCCCTGGTTTTGTATC
CAATCATATTATTTCACTCGGAATATTTGACGTTTCTAGCAATACTAATTTGCGCTGAGACCTATTCTACTCGAAACACG
TTCAAACTGAATTTTATCGCACCGTTTTTTCCGCTGTAAAGTTTGCGAGTGCGTTTTCGTACTTTCAGCACCACGGAGCT
GTTTGGTCTTTTTTCCGATTCGCTCAGACGTAGTTAGCATTGTGACTACGTTGATGGGCTGGCCTTTTATGGACGGAACA
GCGCCACCGAAAATATCAAACCACATTTTACTTGTGTTAAAGGAAGGGGAAATAGTAAAGAAAAAAAAGAAAATGAAGTA
TTCATTTTATATTTCGTGAGATTAGTTTTGATAATAAAAAAAATGTATTTTGCATTTTTACCAAAGTCAATTATATTTAT
TTACCTGAAAAAGTATAGCATGTAAAACGAGAATCCGCTGTTTTGTACATGTTACAAATACAAATAATAAGGTTTATAAA
GCAGAGAAATTACTGCAAAGGCGGACACTGGATTCCTACCTGCAGAGTAGAAGCTGCTGAGTCACTAGTGTCTGTCAGTC
CTGTCC
>aburDev_TRINITY_DN19750_c0_g1_i1
GTCCCCTCAAGTCATCTAGTCCAGTCCATGAACTGCAACGCTCCCTGCAATCCCTGACTTTATCCTGATCCTTCGGAATA
TCCCCTTCCCAATCCGTTGAGGTGTCCTGTGGCCATCCTAGCCTGGCAATCGTTCCTGATTGCTGCACTCTCTCCATCCT
GGAGGTGTCCGTTACCACATCCTGTGGTGTTCCTTGCGTCATCCTGACAGACAACCATCCAGGTTGTCTCGCTTCATCCT
GAAGCTATCCTGCTCGCTTCCGGCGAGGTCCATATTCTTCCTGAAGAGCAATCATCCTGTTTGCTCTGCCTCATCCCGAG
>aburDev_TRINITY_DN19717_c0_g1_i1
CAATAAAAATCGTTAAAAAAATAGAGGTCAGACGCAGATTATAATTTGGTAGTTTTGTGTTTATTAACATTTAAAATCAC
TGACAGTACGTTTGATATATTCTTTGAACATATTACATTCCAATAAAATGGTTCATTCCAGCCTTTCACAATGACGCATG
ATTCAACAAATCAAGTACACTGTATTTTGTATCTTTTACATAATTAAAATATAACATAACAACTCACATGCTCTGTATGT
AAAGACTTTCATTAATGTGCCATGATGACAAATCAGGAAAAGCAGAGAAAGCTAAGATTATAAAGTCTAAAATCAACAGA
AAGCAATCAGCTGGTAAAGATGATACA
>aburDev_TRINITY_DN3_c0_g1_i1
AAGATTCATAAAGATACATTAAAAAAAACAAGTAACTTTTAAATTTGTATATAGATCCTTTGTAAATCCTGTTCACTAAA
CTCTACTTACCAAGTAAACACATTCCAGATAAAACCTCTGGGACCCCGCGACAGGTGAAAATCCATCAAGTAGAAACCAT
ATGTTAATTTTATTATTTGTAAGCCATAAAAACCCTCTCCACGCTCTTAAAAACCCTAATATGTCCCTGTTATTAGTTTT
TTTAGACTATAAAATGCTTATTTTATCACAAAAATAATTACATTTTAAAAAGGTAAAAGTACCCAGG
>aburDev_TRINITY_DN78_c0_g1_i1
ACTTGATAAATTAAGTAGACTTAATTTCAATACTATAATAAGAGGGACCAATTCAAATTCTCACCATTTGTTTCACACCC
ACAAAAACCACTTCAAGGGCATTAACGATCTCTCAAAACTGATCAGTTTTGTGCAAGTAAACCATGTTTCTTTTAAAAAG
ACTTGTGCACTTGCCCAGGCTCAAGGATATTAAAATCTAGCACATAAAGCCCATTACTAGAGGTAGAAATACAGGCAATA
TACTATTACGGCAACAACCATCAATTA
>aburDev_TRINITY_DN87611_c0_g1_i1
CACTGTATTACGGGACAAGGTGCGTCCCTTATTAGCTCAATACGGGACGATTCCGTTTTTTAAGGGACGGTTGGCAACCC
TATGCTAAAGTGTTTGTCTGGTCTTCATTCGTGTTTTCCTCCCTTCTCACTCATGCAAAGCCACCAGGGGGCAGCATCTC
CCAACTGATAAACATTCTGCAGCTTGTTGTCAGGATAAAACTCAGTTCTGCAATATCTTAATCACCCAGCACAATCTACA
GGTTTCAACAGTTCTGGGTTGGCTAACTAACCACAGAGTGAAATTACCAGACCACCATGGAGGTACATATTCTTTCACAT
ATGACAGATGATTTTGTAATGCTGTAAAGTACACTGAGAGCAAGTTCAGGCTTCATAATCATGTAATCCAGCCCATTTAA
GTCATCTCTACATAAAGGATGAAATATGAAAAGCAGCAAGCACTGCTCCCACTAGGTTATATCTGGGACTCTCCACCATT
TGACCTTAGAACTGAAGAAGCTTCTCGGAGGAGA
>aburDev_TRINITY_DN87650_c0_g2_i1
AGACAACCCCCCCCCCCAAAAAATGTAGTTTACAGTTATTATCTGAAGCTAAATAGCTTCTCAGATATCCACCAATTACA
GGCTATCCAATTACATGACTGCCACCTCATGACTCCATGCTGTGGACATGCACACAATCAACATCATTTCAAGTTTTTCA
AAGGTGGCAGCAAAGGCTGGGCAAAAAAGACATTTTAATTAAAAATAAGATTTTGTTTTTGAATAATTGAAAAAAAAAAA
AAAAAAAAAAAAAAA
>aburDev_TRINITY_DN87650_c0_g3_i1
TTAAAAAAAAAAAAAAAAAAAAAAAGCTGAATTTTTGGTATAAATGTTCACTACTTGCTTTTAGGAAGTTTGTCCTATAA
AGTAGTGTGTCTTTGCCCCTCTCTGAAAACCCTAACTCAACTATTTAGTTAATTTTGGGTCAATAAAATGATTCATAGAT
CAGCTAGACCATAGGTGTCAAACTCTGGCCCGCGGGCCAAATTTGGCCCGCAGCC
>aburDev_TRINITY_DN87620_c0_g1_i2
CCCAAGGTAATATCTAAAACCTCATGAACACCTCTTGTAGGGTCTACCTTACAATGTAAAGTACCTTGAAGCTAGGGTTG
CTGTGACTTGGCGCTCTGTAAATAAAACTGAATAAATAAAACAATTGAATAGCCAAAGACACATTGGTTGGGTTTGTCAA
AAAAGCCTTTGTAGAATCACACTGCTTTCTTCCGTTCGGTCACTTTGTCTTTGTCTTCCTCTCCATCTTTCAAGAGTCTT
ACTTCACCCTGAACAGGACAAGAGAGAATTAGAAATGTCTGGTCACTGACTACAACCCAGAGAAAATCATCATGCTTTTA
CGGCGAGAACCCATCATTTCCAAGCCTGAAGCAGCACATCAGGTCCAGACAAGAGTTATTTGTTTTGTGGCCATAACTCA
TCAGGATCCATCTGCTATTGCAGAGTTCTGCTTTGATATCCTGAGAATTCTCAAGGATAACATTACATTTAGATTTACTC
TGAGTACTTTAAGCATTTTAGCCACAGTGTCTGTACACTAGCTTCCCTGTTCTCTTTTTTTCCTGTTTTCACTTGCGCAG
AGTGAAAATCCAGTAAAATAGTCACTATTTTGACATACTGTAGAAAAACCACTAGGCTAGGGAGGTGCAGGATTTATATG
AAGCAATTAATAAATCTAACTCTGAGTGCTCCAAATGTTTGAGTAGAATAGAAACAATCCAGTTACCATTTACCTATCTA
ATATAGTCTCTGAAGAGTAAAGAGATATTTCCAAATGTGTTGTCTAGGTGATTTTGTCAATAGAGCCTCGCCTGCCTCTC
CTTTGCCTAACTTTTACTTCCCCTTCAGAATCAGAATACTTTAATAATTCCTAAGGAAACTATGTATTCTTGTTGTTGTC
TCTGTCACTCATAAAGTTTCAAGGACATTTTTTTTCCACAAAGTTAATAATTTGAAACTGGGAAGCAATTTATAGTACAG
TATATTTTAATCATGACAGACTGACTCATTCACCTTAGAGTCTCCAGTCTATATTCTGGACTCTCCATCAGACTGGACAA
TTGGTTTACTCCAGTGTCTCCCAGATGATTGTTTAGAGTCAAGTCCAACTCTCTTAGATGGGAGGGGTTGGATTTCAGAG
CTGAAGCCAAGAAAGAACAGCTGAGGTTTG
>aburDev_TRINITY_DN87683_c0_g1_i1
TCTGTCGAAGGATTAACAGACATTCATACTCACTTTCACACCTATGGTGTAATTTAGAATCACCAATTAACCTAATCCAA
CTAAATGCATATCATTGGACTGTGGGAGAAAGCCGGAGAGAAGCCACACGGAAACAGGGAGAACTCTGCACAGAAATGCT
TGGCCAGTTGGTAGATTCAGTCCCAGGACCTTCTTGTTGTAAGGCAACAGCACTAACCAGGAAAATCTGGCATTGTTAAT
GAATGTTGGATTTCATAACACCAGACAAAAAAAAGCAGTGAAAGTGAAACAAATACAATAATTGCTTTATCTCTATTATC
TTGTTTACATAATCTCTGAATGTCAAACTCATAAATGAAAATAAAATCTGGTTAGTTGCCCCACCCTACTTCCTGTATTG
TTTGGGCAAACGCAACCCCTCCAGCACTAGTTGCCTTATAATTAAGGCTTTGAGTGGTTTTAGTGTGACTGAGCTGATAA
TCCAGTTGTTCAGTGATGACGCAACGAATCCTACTTCCGGGCCTAAAGTAGTCTGCGTTTAAT
>aburDev_TRINITY_DN20600_c0_g1_i1
TAATTACACACGCATCGTAATGATAAAATTATCAGGTTCGGGACTTTACGAGCGTCAGTGAGTCGACAAGAAGCCCTGTC
TCGCCCAGGTACGACAGTAGGTCCCTTCAAGAGGGGTCATAAGTGGTCTCCTTATTTGATACGGCCCAGCCCCTTTTGGC
TACCACCAGATAGAGATAATCTTTATGTTTACTCGGTGGGACTGAACCTTACTCTGCATCACAGTAAGACTCATAACTTA
GAGGCTTTCAGTTATACATCTACATGCGTGGCGAAAAACCACATCATTTCAAACGGACCTGCAACTAAATGCATGGCAAA
GCTGTTCCTCTCGTACTAAGATTTACTAC
>aburDev_TRINITY_DN20681_c0_g1_i1
GAGACACGGGGACCATGGCAAAAGCTTCCAGTTTATCAGTTAATCTACATCATAACTCTTACCTGTGGTCATCAAATCTG
GGTAATTACCAAGAGAGCACGGTTGTGAATAAAAGCAGCTAAATTGAGCTTATTCTGCAGGGTGGCTGGGATCAGACTTA
GAGTAGGTAGGTGGATGTAGTAGCAAGTTAGGTGCCTCCAGAGCACCTCCCTGTGGATGTGTTCCAG
>aburDev_TRINITY_DN20643_c0_g2_i1
CTGCATTTCTGTCATTTCTGTCACGTGTTCGTGCTGCAAAAGTCAGTCGAGTTAAAGTTGCAGTAATTCAGCATCTATCT
AGCTCTACTGTAGAGTAACTTTAGTTTTGTTTTTTTCAGTGATGGGTCTGATCCTATGACAACTGGGATAGGCCCCGCCT
GCGACCCTGATGGGGACAGGCTGAAGAAAATGGATGGATGGAAGTGACAGGTAATTTCAAAGTAAATGTTTCAAACATCT
CAACAAATATCAGAAAACACTGTTTCAGGGATGGACTGTTTCTCATGGAGCGAAACTCAG
>aburDev_TRINITY_DN20669_c1_g1_i1
GTGTAACATGGGGTCATGTCAACAATCCATTAATATTCATCTTACATCCACGAAGGTCTTCAAGGCTAATGTAATGACTT
GTTTGTTTGAAAATTGGCAAAAAGCGTAAACGAATGGTTACAGGGTGAGTGGGGAATATACATTAAAGACGTTTGATTTT
ACAGCACAGTATAAAATAGAATATCTATAAAATTGAATTACTGTATTATAATATATTTCTATATTACTAAGATCAATTAT
TCTCAAACATTGTTATAGGATGTACATTTTTT
>aburDev_TRINITY_DN20619_c0_g1_i1
GGGTGAGGGAAAATACAACACACAAACTCATACACACACACACATGCGTGTGCAAACAAAAGCTTTAAGGCTTTATGATT
AGTGAAGACCTGGGGGAGGCCTACAGTCTTCTTTATTAACATGTCCTGAATTAGAGCAACTTAATTATGCTTGTCAAAAA
CGGACGTGGCGTCAGGCTCATTTGCATGTTTTGACAAGGTCTGTTGGGAGCCTCCATCTATTTTTCTACAGCATGCTATG
AGTATTTAACACTTTTCAACACCTACTGATTATAGGTTTTTGTTCCTGAATGAACGAAATAACTTGTTAAAGATGCTTTA
CTGGATTGGCATCATCGTGCAACCGATGTAAACACCGAGTGAAGTACAGACAAAAGGAGCCTCTAGACTGTTTTGATCAC
AACTCCTGTTCAAACTGATGACGATTGGATGCCTTCTGCGGCTCGACTGCCCAGCTGTTCCCTGTCAAGTGATTTAGCCG
TGACAAAGCTGCAGTACCTTTAGAAAAGATTTGCCATCGCTTTGGATGATCTCGATAATGCTGCTCGTTGCTGAACAGAT
TCCTCTCTACGACAGACTGCTACCTGACTCGTGATCGCTTTCTCTTTGTGAATATAACAAAGCCAATAGACCACACCCTC
CCATCTCGACTTGATCACTTTACGTAATGAATACTCATTACATTAATGCTAAGTAAAACAAACACAGCTGAAAGTAAACA
ATCTGTAGTAGGGGTGCAACGATATTCGTATCGATATTGAACCGTTCGATAC
>aburDev_TRINITY_DN3828_c0_g1_i1
CAGTTCCAGTAGTCTCTGGAAGCTTCCTCACTGATAGACAGAGCTGTCTGAATTCTTGAAAGACTAAAGAAAGGATCTTC
AGGTTACACTGAGGATAAACTGAGACTATCTGTCATGAAAGTCTTTATTTATGGACTTTATCAGGCACAGGATGGAGAGG
AGTGCAGTGACGGTCTGGGCGTACCCATCTTCTTCTCTCATCCCAAGACCGCAGACAGAAATCAGCATTATAGAATAAAC
GAGTTAGATCAGGATCAACTGCAGACGATTGGATCGAGGGATTCTGCCTATCCTGAGTCCTCTCCTATACTGTACTC
>aburDev_TRINITY_DN3824_c0_g1_i1
GGGGGAGACGATGCTCAGGGAGTCTGGGTGCTCCAATAAATCAGTTTTCTATTCTGGTTTGTTGCTTGTATTCATTTCTT
CTACTTCCTCCGGACTTCATCCTGTTTCTGTTCCTGCCTCTGTTACATTATTTACACCTTTCAAACTGGATCTGACCTTT
GACCTCCATCTGTCTGTCTGCAGGTTGTGGATCCTGTAGGTCAGCAAACCCACCCTGAACCACCATGACCAGCGTCAACT
CTCCAGCCTGCGTGCTCGCCCGAAACCACTTCTACCGAAGTATGAACACACACACATAAC
>aburDev_TRINITY_DN3859_c0_g1_i1
CTTAATTATATATTTTTAAAATCTCAAATACAGGGTAGAAAAGGGGAAAAAAAAACTTGTGTCTCTTTCCCAAATATTAT
GAAGGTGACTGTGACTGAGGAAACACATGCTTCTATTAATAAAAAACAAACATGGCATCATTGTACTTTGGAGAAGTCAA
CAAGAGCATGGTTGGTGGATCAATTAGGTTCACATCATATAACCAGTGAACAGTCATGTGAGAAAACCTCAGTTACTAAC
AGTTACAACCACACCAACAGGTGTCAGGAAGGTAACTGTTAAAAAGTCTGGAAGTGGATTCAAAATATTTCTTCTATTAA
TAAAATAATAAATAAAATAATAAAAGTTGGCTGTCACCACAGCCTGGATGTGGACTGCTTACA
>aburDev_TRINITY_DN71316_c0_g1_i2
GGGCCTCCACCAGAGTTTCCTCTGGCTTCGCCCCGCTCAGGCATAGTTCACCATCTTTCGGGTCCCGACAGGCATGCTCA
CACTCGAACCCTTCTCAGAAGATCAAGGTCGGTCGGCGGTGCACCCGCGAGGGATCCCGCCAATCAGCTTCCTTGCGCCT
TACGGGTTTACTGGCCCGTTGACTCGCACACATGTCAGACTCCTTGGTCCGTGTTTCAAGACGGGCCGAATGGGGAGCCC
GCAGGCCGATGCC
>aburDev_TRINITY_DN78543_c0_g1_i1
GTTTTCTTTTTTAAAAGGGCTTAGAAAAAAAATCTGTTTCACACCTCTGAGTGGAAAGCAACCATCCTCCACCCCTCACA
CTGGTACATAACCCCACTGTCTCCCCAGCAGCCCTCGTCATCTGGAATGACATGCTACCTGGTGCAAAACTGGCAGAGCT
GAGTTATGAAGCAGTTCATTAAAGTTTAAGATTCAAGTTGCTTTTTATATGTTTGGCCACCAGATGTCACCAAAAAGAAA
AGCTTCCAGTAATGAATCTTTTTTCAATACAAGCTTCAGAAAGC
>aburDev_TRINITY_DN78503_c1_g1_i1
GGAGCACAGACCACTCTGCGAAAAAGAAATCAGAGAAACCCAGAATCCAAAGACATCACCACAATTTTACTCCTGAGCTG
GCCTTTCTCCTCTACTTAATCCCTAGTTACCTTCTGAAGACCTCACAGACCGAAGCGCACGCCTCCACTCATCACCCCAT
TCATTCATCCAACCCAGCCCAGTCTGATTCCCAAGATATGTGGAGACCGGGAAAACCACCCCAGGACCCCATTCAGACTG
GAAACAAACATCCGCCTCCAGAG
>aburDev_TRINITY_DN62248_c0_g1_i1
GTCCATTTGCTTGACATTCATGTTTTATGCCTTGAAATTTCTTTTTAATTGCATCCTTGGAGCTTGCATAGATCATTTTA
CTTTTCAGAGGTGCTAGTTCTGGTGCCCACAAAAAAAACATCAACTCTTCTTTTCTGGATTCTTTTGTTTCAAAGCTTGC
ATCATACAAAGCATAGCGACAATCTTTTTCAGGAAGCATTCCCACAAAATGCTTGAAAGGATCAGTT
>aburDev_TRINITY_DN62248_c1_g1_i1
TACACCAACATCTCCAACCAAGATCTCTTTGCCTTCTTCTACAATGATGCACTTTTTGTCTGCACTGAGACAAAAAATGA
CAGCCTTCTTTCTTTTCTTGATTTCTTCTGGTGTGGAACATTTCCGAACTTTCATGTCGTAGAAAATGCGACATACTTCA
TCCGCAACCTGAACTCCTGAGGCCATGTTCGCTGGGGCGGACTTCGGGAGGAGAGCTAGGAG
>aburDev_TRINITY_DN62209_c0_g1_i1
AGAGAGAGAGAGAGAGAGAGAGAGAGAGAGAGAGACATAAAGTTTTCCATAGTAGAATCATGTATCTCTCTTTTTGTACT
GATGCAAATGCGTAAACATCCCAGACAGTTTGATAGCATTCTTGCAAATCTGATAAATTATGCCCTTTACGTTTTATGAC
TTCTCTCCTACTGATCTCCACTGATAAAACAACAAGAGGATTTACACACCAGGTCTGTACTCAACACATTGTTTCCAGAT
GTGGAAGGAAAAGAAAAAAGAGAGAAAAAAAAACAAACTGAAAGAAAAGAGAGGGCAGAGAAAAAGTGGGATCGTGGAAA
GTAGCACTCTATGAAATTAATTAACACTGAGTACATCTTACAGAGGTACAAAACAAGATCTCATTGTATAATAGAATACA
CATGCACACAGTTCTGTATTTTATAGCCTTCAACTGTCCTGAGTAAAATTTGCTAGATTTGTCCATGCCCACAGAGGACT
GCAGGCACATTATTGCTGACCCAGTTCTGGTATAAAACAAACTTTGGATTAAGAGGAAAACCGCACAAGGCCACTTGTTA
ATATTAATGACAACCTATTAGGGATGACTTCAGCAATCCTAAAAATGAGCTACATGTTTTGCAATGTAGCCAATGTTATA
AAATTCCTGACACTGTCATATTCTCTTTTTTCAAAGACCCTGGCATGTAAAAATTCAGTCCCCCAAAGAAACTTAATGCT
TATTAATGGACTAGATCAGAGTTTTATGGTGCACAAAGCTTTTTAAAACGGGCATGTGTGTGAGGCAGTAACTGATACAC
CAGACCTGCACTGGAACAACCCTTCATCACAGCTATAAATCTCTTACAGCTTGTCATTGTTCAGGACAGCATGTCATCCC
CTGAAAATCATACACAGGTGTGGCACAAGTATCTTTGTGTGTGTGTGTGTGTGTGTGTGTGTGTGT
>aburDev_TRINITY_DN62260_c0_g2_i1
GCTGCAGCGTAACTGTGATCCTGTTGGAAACTTTCCACAGCAAAATTTCTCAGTTAGGACACAAAAGGAATGAATGAACA
TTTTTGTAATCTCTGTGGCTGAAACTCCTCCTGCTGGCTGATGGAAAAAATGTATATTTTATATGAAAAGGTTCATTAAC
AAGAGAGAGAAGTTTTCATCTTGAGATCCTAACATAATAAAACAGATGCAGAAATCTGAAACAAATGTTTTATGTTCTCC
TTTTTGTTCAGATCAATAATTCAAAAACAGCTGAAGTCATTTCAAACATTTATCCACTGATTCAAATATATAAAAGAGGA
TGGAGTGGTTTCCAGTCACAAGGAAACATGAGCAAACACTGCATCATCAAAAACA
>aburDev_TRINITY_DN27963_c0_g1_i1
GAATAAACATAAAATACCATATTTTAAAATCTGTTGATCTCTTAGGGCCTCCCTTTTTCGTGCCTGATGAGCAGGTGCAT
AGTCTGTTTGGTGAGTACTATGAAAAATAATTATGGCTGAGCATTTTATATATTAACCAAAATACAAGTGATAACTGACA
GATCCGTGTACAACTCCACAAAACATGGGGTCTTCCCTCCAGACAACCAGAAACGCCTCTAACTGTGTACCACCTTGTTT
C
>aburDev_TRINITY_DN27998_c0_g1_i1
GCTACTTTTAATACTTTGGGGTGAGCCCCACAGGAATAAAAAACACTGGGAAGGGGTAACCCCCTCACCCCCAGGAGTGG
CCCAGAGGGAGAGAGGCTACCTGAGGGGAAGGAAGCACAAAAGGGACCCGCTGCAGACTCAGGGCAAAGGGAATGCCATC
GGTGCTGGGACCTGTGAGCACTACAGGAGGAAACGCGAGCGTGGTGGGACTGGCTCCAGGCACACAGGCGAAGGGCAAGA
GGGTTGGACACGAAGCCACAAAGCTACTTGGG
>aburDev_TRINITY_DN27963_c0_g2_i1
GAATAAACATAAAATACCATATTTTAAAATCTGTTGATCTCTTAGGGCCTCCCTTTTTCGTGCCTGATGAGCAGGTGCAT
AGTCTGTTTGGTGAGTACTATGAAAAATAATTATGGCTGAGCATTTTATATATTAACCAAAATACAAGTGATAACTGACA
GATTTGTGTATAACTCTACAAAATATGGGGTCTTTTTTCCAGATAATTAGAAACGTTTTTAATTGTGTATTATTTTGTTT
TACTTTCTTTAAATTCAGGGAGCAGCTGTGGTATAGAGCTGCCGCAGTCAGAGGAT
>aburDev_TRINITY_DN27998_c0_g2_i1
GCCTCCTTCTTCTCGTTTGCCTTTTTCTGCTTCTGCTGCATGATCTCCGAGTCCCTCTGCTTGCGGGCGGCAGCAGAAAG
CCCGTCATCTCGGCGCTTTCCCTTAACCGAGTCGCTCTGCTTTTTCATATTCTTCTGGCGGGCGAGCTCACGCTGGTTAC
CGCGGGTCATGGCGACGGCAGCGGCTCCAACCTGCCTCCGTTACG
>aburDev_TRINITY_DN78661_c0_g1_i1
GCCGCTACTTGGAAAATCGAGTTTTCTTTCTTTTCCTCCTGTTACTTAGATGTTTCAGTTCACAGGGTCTTGCTTTACTA
AGCTATGTATTCACTTAGTAATGACTGCGTCTTCCACAGCCGGGTTTCCCCATTCGGAGACCTAGGGGTCAGAGCTTTTT
GTGAGCTTACCCTAGTTTTCGTTCACTTACGTCCTTCGTCGTCTTCATGTGCCAAGGCATCCACCTTGCGCCCTTTCT
>aburDev_TRINITY_DN78684_c0_g1_i1
CATGAAGGCAATCGAAAAACCAAGTTTGTCGCCATCTTCAGTCCGACTTTCTAGATATTTCAGCAGCACACAAAGATCAG
CAAAAACTGGTGCTACAACAAAAACTATTGTATTTACGTTATGTTTGACGGACTCACAGGTATACTTGTATTTTACCTGG
AAAACTGCATAGGCATCATTTTGCTCTTGACTGGGGTACGGCAAAACATATCTTTTTG
>aburDev_TRINITY_DN78665_c0_g1_i1
AGAACCACTTTAAGTAGATAAATGTATACATTCATTAGTCCCAGGTCACAGGTGTGGGTATTTTAAACACTGGAAAGCAG
CCAGTCAGTTTCTTTCGTCCCATAACATACGGGCGGATTATCTGCACAGTCGTGTTTACACTTCTCCATTATTCACATGT
AGGTGAAATGTTTCAGAAGCATGTCTTATTTCCTTCCTGAAAGTTCTAGGTCAACTAATATTTTAGAGACTTCTCTATAT
GTGCACTAATGCAGTGCAGTGTTGCTAACTATGTTGCTTACATGCTAAAAATATTTCAGGCACTTCAAACACTTTCCACA
GACCTCCCGTGCAAGTGGAAAAAAATCCCCTGACCTGCTCAGAAAACTGCCGAAATGGTACCAAGTGGCTTTTGGGGTGT
GTGAAGAGTCTTTATATACAGTGGGGCAAAAAAGTATTTAGTCAGCCACCGATTGTGC
>aburDev_TRINITY_DN78665_c0_g2_i1
AAACTATCCAGTTAGTTCAGAGTCTGTAATGCCGTAACTGACTCAGAGTTGAAGTAAACTCTCTTTCTGGAACACACTAA
GGCTCTGCTCTGGTTGGCTCCTGAGTTTTTCCAAAGTATTAGTTTAGCTCCTGTGTGTTTTATGGATGCCTGTGTTTCCC
TTTAACAAAATAAAGGTTTTTGACTTTTTGGCTATGTGCTTGTCTCGCTTTACAGTCCTCTCAACACTGCTTATCGAGAC
ACAGGTTACTTGTGTATATACAGAGACAACTGTATTTGAAGTCATATTAAAGTTAAGCTTGCATGATTATAACGGTATAA
GACAGAAAATAATGAAAAGCAGAATAAGAACCACTTTAAGT
>aburDev_TRINITY_DN78665_c0_g3_i1
GTCCGATAGTCTGAAGATTTAACTCTGAGCTGATAATAAATCTGTGATGTAATCATTGTTCCCACACTTACTATTTTTAT
TAACCATGAAGTTGTCAGTGGAACAAACCCACATTTTACTGGGATATCAGGATCAATTTCTGCAGAATAATTCACCTCGC
TCTGAACTTTGACAGCGGCAGGAGCAGCAGGAAGGAAGGAATCAGAGATAAACTCAAAGAGAAACTATCCAGTTAGTTCA
GAG
>aburDev_TRINITY_DN78564_c0_g2_i1
CCAACACTGGTTGTGACAGAGCCCCTTAATATCAGTGACATTACAAACATTACAAACTACTGCATTACATGTTAACTGAT
GTTGTTATTGTTGTGTGTGCCTTCAATCAAGATGAGTTCAGAAAAGCTTATTGAATTGTTACAAGGTAAACAAAGGTCCT
ATAAGTGAGGCAAAATATTGTTTTAGTTGTTTTGTCTTTTCATCAGTTTGTAATGATCTTAAGAGCCTACTTATCCTCAG
GAAACGAAGAAGAAAAACAAAAAGAGTAATAATGACCAAAAAAAGGACAATTAGCAAGAAGAAATGAAAAGGTGCCAAAA
GCAGTATATTTACAGCTGTAAAGAGGGGTGATAAGAAAACTACATACAAGGTGAGAAGTTGACTCAAGTTTTGCTGGGAT
CCACAACTTTGGCTATACCTTTTATGGGCCACGTATCATCACTCCTGAGAAACACAAATAGAGTACTATTAATTCAACTG
TGAAGTAGTAGGAAAGGGACTCCATTAATGTGTCTGAGCTGAGATCACAGGGACCAGAAGTTATATTACAAAGTTATGAA
TGTTGATTTGCAACATTTTTGCTTCACTTGTTCCCTATTAATATGTAATAGTTATGACACATTGTAGTTATGTGGGTCTT
GTTTTCGTGAACTTAGATTCCAGTAAAAATGTCAGAAATCTTTCCTTTGTTCAGGTCTGTTTCCTTTTGGGTGTTTTGCA
TACCACATGATCTTGTGGTTTCACAATCACTATTCTATACTGTGTAACAATTTAAAAAAAAAAAAAACTAAAAAAAAAAA
AAAGAATCATTCAATTACATGAAACACCTGTTGATATTCAGAAAATACTTGTACGTGTTTTATAACATATTTAAATAAAT
AACATCAAACTTTTAAGATTGCAGTTTGGTGCATTTCCCTTTGACGCTATTAAAGTTTTCTTGCCTAAACTGTTCACCGA
TGTCATATGGTGGTCTGACGCTGGTAGGCACTGAGTGTATGAGCTCCTGTTACATAGCAGCTGACGTGCCCAAATTATGA
AAACACTAACTATGACAAGCAATAAAATATTTAATTTATCCAGATCCCATGTGTTTCTGCTTCTTAATCATTATCTGGTT
TGATTAGATTCATATAAATATCTTGAAAAACACGAGGATGACTGGCTGTTGACTGGCTCTAGATAAGGCTCTACTATGCC
CATTTTCTGATTGGGTGAGCAGCCTACAGACCGTGTACAAAGTCTCCCACTGCTAACTCTTCACATGATCAGAAGATAAA
GTCAGTGGATCAGGTGAGTAATCACAAAGTACGAGCATTGCAAAAAAATACACAC
>aburDev_TRINITY_DN78616_c0_g1_i1
CAAAAAGGAAAGCAAGGATACAGAACAAAACCTTCACTAGAGACATGACAGCAAGAACACAGCGAACAGCAAAGAACAGG
AAACCAGAAACCATAAATACGAAAAATCCCAGAAAACAATAATTCAAAGAATATAACTTAAACCAAAAAACAAACAGTGG
GTCACCAGAGCCAGGACTGTGACAACAGCACATTCATTTCAGGTTGCCAAATCTGCTTTCTTTAAGATTTAAAATGTAAT
ATAGTTTAAGCTTTGACGTTGACATGTTTTTATAGAAGTCATTTTGCTTTGACATTTCCAATCAGCTCACAGAGAAACCA
ACACACACACAGTCAACTACAGCTTATCAAAATGTCAAAGTACTCGAGCA
>aburDev_TRINITY_DN27984_c0_g1_i1
GTGACTAGTCGACTATCAAAATAATCGTTTGTGGCAGCCCTATTATGTACAAAGAGCAAAGGCAGAGCACAGAGTTAGGT
TTTATTTTCCACTATTTCCTCAGTTGCTATAGTGACTAAAACACTGTCCTCATATAACTTTGTGCTGGTTTCTCAAAGCT
GTGAGACGAGTGAAAACTTCAGGTGAAAACAGGAGAATAATAAACAGTGCTCCATCATTTTACTACATCACAACATTAAG
AAGAAAAAGCAGAATAACTCTGATGAATAATAAACAGTATACCAATCCTATAGCAGTGGCAAGGTTAATATATTATACTG
CTATTGCACTGGAATACTCTAAATCTGCTAAATTACTAATAATCTTCCTCAATAATAGTATTTAGTGTAAACATGAAATC
ACTAAAAACTGCATCAGATTTTAACAAAACAAATAACATGCTCTAATATTTGTTATGCTTTTCTCTTAAAACAGTAAATT
TAACTGTAAAGTTTAACATGTGCATTCTGGTGGCTTAACCATTATATTTGGGCGTGGTCAAAATGTTTGTTAAGCAACGT
AAATTCAAATTAGGGGTGGGCGATATAAACGATATACGATAGAAATGATACATATTTGGCCAAC
>aburDev_TRINITY_DN11683_c0_g1_i1
TCCTAAAAACAACAATTTCTCCCACTCGTATGGGATCTTCAACTCGATTTGTTAGAAAGAGAAGATCTCCTCTATGAAAT
GCAGGTTCCATGCTGCCACTGAGCACCACTACAATCGGACTTTCACTTCCAGTTATTACCATTAACCCCTTCCAGATCAT
TAGTGCCGAGGAGACAATCATTCCAAAATTTAGGACTTGGTAGTACAGCTGCCTCTTGTTCATCCGCCGCACATCGTCT
>aburDev_TRINITY_DN95870_c0_g1_i1
TTCTTTTAGGCTTGTTTCAGTAACTGATGCTGAATCAGAGTTTTATAAAAACCTGATTATTGAATATCAAGATGGTGCCG
CCATTGAAGCCTTATCTTCTCTTTTGCCTTACACACATGAACTCAAAGAGAACCCAAGTGTCAGGTATCTCGTTCAAGCT
TTGGCTAGCATTTACACTACGAAGGTTGGCTGCAATGTTACCAAAACCTACCTCAATGAGATAAAGAAATTGGCAAAATT
AAGTGGGAAAGACTACGAAGAAGTGCTGAGAGACATGATGTCAGAGATCAGTGAGGCAATTGGAACAGACAGCATTGATG
AGGCATCTGTAGCCAAACCGTTCGACACATCTCTTGAAACAGTTGAAACCTCAGAGCACCGGATGTTCAGAAGTCCCTCC
TTAACAGATTCCGGTCAAGATTGCCCCAAACCAAAGCCACCCACCATCCTGAGGCAAAATCTACCCATCAGGGAGAGTGA
CCTGCATCCACCTGAAGTTCAAAAGGTCATCGTTGAACACATTGTAAGGAAAAGTGACTGTAACACATATCCACATTTTC
CCATCAAGCTTCACCCATTTTCAGGAAAAACCCCAAGACCCAGTAATGAGACCGACTACGACACATGGCGATCACATGCT
GAGCTTCTCAGGAAAGATCCCACTCTGTCCAATCTTCAGAAGTCTCGGAAAATGGTTGAAA
>aburDev_TRINITY_DN95811_c1_g3_i1
GTGGAATTCAGTTGTGAGTCGCTGGGGAAGTAACACTTTGGATTTGAGGCTAGAAAAAAAAGATGTGAACAATAAACACT
TATGATAAAGATCAGAATAAATAAAAATATAATCTATAGTAATTTTACTCCAGCATAGCCTTTTTTAAATTGCTGTAAAT
TCTCGAAGTCAAATCTAGAAAGTAAGTAATAAAAAACGCTGCCCATAACAAACTGTTACTACAGTAGCTGGCAGATTTTA
CTGGAATAAACAATGTTATCCAACAGTCTGCCGATTGGTCTAAATATAAGCAAATATAATTTCCTTAAAGTTAAAGCAAT
CATTAACTGTTCTGTTTTTTTAGTTATTTAAAATCCAAAAATGTTAAATCAAGACAAAGTTACAAAAGGCAAAACCTTTG
TGTCATGGTCCAGAGTCTGTGACTCCGTGTTTATGTTTAAGTTTATTATTATTCT
>aburDev_TRINITY_DN95811_c1_g2_i1
GCTGTGAATTCTTGAAGTCAAATGTAAAAAGTAAGCAATAAAAAATGATGACCATAACAAACTGTTACTACAGTAGCTGG
CAGGTTTTACTGGAATTAACATTGTGAACCAACAGTTTGCCGATTGGTCTAAATATAAGCAAATCGAAAATAAGATGTCC
TTATGGTTTATTTAAAATTGAAAAAATATTAAAGCAGGACAAAGTTATAAAAGACAAAGTCTTTGAACCTTATTAAGAAT
GATGACGGGGACAAGCATCAGTGAAAGATTGATGCTGTCTTGCTTTTAACGTATTTATACTGTATGTGTACTCTATTGCC
ATTTTGTACTACCACTGTTCTACCTACTAAACTGTCTAAAGTCTTTCATCTTTAATAAAATGATCAGTGTGCTGCTCTAC
CAG
>aburDev_TRINITY_DN2900_c0_g1_i1
ATCGTATTAATGCTAATACATTCACACTGATATCTGTATACTGCTCTTGAGACCAAGAGGATAATGCAGGGGGACGATTT
AGATGAGGTTTGCATAGCCATCTTCCATGGAGCTCTTCTTTCGTGGAGCTAGTTGTTTGGCAGTGAAAAATGCAATCATA
CCGAGTCCAAAGGAAACCAGAGCCATTGATGCAATTGGCAATGTCGAGGTCAATTGTCCACTTTCTTGGAGCAAGACTTC
CGCCAAGATGGTCGTGTGAGCCAAGCCTTGAGCATCCAAAAACAAGTTGTAAATTTGTGGTCGTTGGCATAGAATAAATC
CACAGAGAATTGATGCAGCACGTCCAAGCGTCTTGCCTAGTGCAGTACTGTATTCGGCATGGAGGGTGTAGCAATCCAAT
ACGGCTTGCATGCAATCACATCGGAGAGAAAATATGCGATACAAGCAGGCAATTGTGTATG
>aburDev_TRINITY_DN2988_c0_g2_i1
GTGTGAATGGGTGGATGACAGGTTGTGTAAAGCCCTTTGGGGTCCTTAGGGTCTAGTAAAGCTCTATACAAGTTCAGGCC
TTTTACCATGTGTTTGTGTTCTGAATCTTGTTTAATTTCCTTTGCTGCGTTTCAGGGCCACACGTCAGGAAAAAAAGTGG
AAACTGAAGAGATGAATGGCGTGTCTGAGGAGGAAGAGGATGAAGATGATGAATCCTCAGATCCAGACATAGAGGAAGAG
ATCCAGGCCAGCACTCAGCAGGATGGACCAGATGAAGAAGACAACGAGGAAGACGACATTAACGAGGTGGAACAAGCGAG
CGAAGGCACCAACAAGGAGGATCAGAACGATGATCAGATTGCACACGTTTCTGCAGGCGAAGAAGGAAGCTTGAAAGATG
AGGACGAGCAGGTTACGAGTCCTGCTTCTGATGAGACAAAGTCCCAG
>aburDev_TRINITY_DN2993_c0_g1_i1
CGTCTGTTGAAGTACCTGGCCATGTGAGGTGTCAGTCTGCCCCTGCTGGGTGGGTGCCTCCCAGTTAGGCTGCTCAGGGG
TCAGGGGTCAGGGACCCACTTGAGGAGGCAGTCTGCCCGTTCTCAGATCTCCAGCTGCGTGCTGGGAGAACCACTGCTCT
CTTCAAAGCTGTCAGACAGGGACATTTAAGTCTGCAGAGGTTACTGCTGTCTTTTTGTTTGTCTGTGCCCTGCCCCCAGA
GGTGGAGCCTACAGAGGCAGGCAGGCCTCCTTGA
>aburDev_TRINITY_DN2988_c0_g1_i1
GTGTGAATGGGTGGATGACAGGTTGTGTAAAGCCCTTTGGGGTCCTTAGGGTCTAGTAAAGCTCTATACAAGTTCAGGCC
TTTTACCATGTGTTTGTGTTCTGAATCTTGTTTAATTTCCTTTGCTGCGTTTCAGGGCCACACGTCAGGAAAAAAAGTGG
AAACTGAAGAGATGAATGGCGTGTCTGAGGAGGAAGAGGATGAAGATGATGAATCCTCAGATCCAGACATAGAGGAAGAG
ATCCAGGCCAGCACTCAGCAGGATGGACCAGGTTAGACCAAATAAATGTGGTTATATTGAAGCATCATATTGGCTGACAA
GCATCAAATTAGATATAAATCTAATTTCATTGTTCACCAGCACGTAAAAGCTGCATGTATGGAACACAGGAGTTTGCATC
TAGGTAACTGCCCTCTGTGGTCTGTACCAGGATCTAAATATTCTTATGTTATGAAAACATAACTGAGTTTCTGAGATTTT
AAGACACCGCTAGGACTGCTGCTAAGGTTAGCCACACTGTGCTGATAATGTGTAACGTATGATTTCATTATTGAACAGAA
TGATTAACAATTTAATGTGGCTCATAAACACACAGAGAATTCATACAGACAATGTTTAAACTCATCCGTCAGATTGGGCT
CAATTAAAGACTGTTTTTCTTCCCTTTAGGCTGTTATTTAGTCTGGTTTTTTTCTCCCTTTTAAACAACGAATACATTCA
TACAGTCAAATAAGTGTTATCAGATTTCAAAAAATGTGACCAGATGAAGGGGGCAGAGATAAGAGAAGAAAATATTTATG
TGCCTTTTTTGCTTCTTTCTTTAGATGAAGAAGACAACGAGGAAGACGACATTAACGAGGTGGAACAAGCGAGCGAAGGC
ACCAACAAGGAGGATCAGAACGATGATCAGATTGCACACGTTTCTGCAGGCGAAGAAGGAAGCTTGAAAGATGAGGACGA
GCAGGTTACGAGTCCTGCTTCTGATGAGACAAAGTCCCAG
>aburDev_TRINITY_DN53195_c0_g1_i1
CTCGGACCAGATAGCAGATCAGCGCCGAAGCCGACGGGATCTCCAGCAGTTCGGGATTGCCGTGAAGAATCACCTCAATG
GTGTTTACTCCCACCAGCTTTGTCCACACATCCGAGGTGCCAGAGATGTATGCTCACAGGTTCCAGAGACGGTGACACCC
TCCTCACGAACAGCATCCACTGGGTCCATCTTGCGTCAGATCGTTCTGTCACGG
>aburDev_TRINITY_DN53195_c0_g2_i1
CCAGTGGCTTGGCTACACACACTCTGCGTAGCTGCATAGCATTGGCTTGGCAGGCGTCAGGCACGCTGAATATCACGGCA
GCATGAGAGCCACGAATAGTGGAGCTGCTGGCGACGGATTCGTAACTGAGACGAAGCCGAACCAGCAAGCGCGGGGACTG
CTGGCGGGGACGAAGCAGAAACGGCAGGCGTGCAGTCCACTGGCAGCTGCAGCCGCAGTGGGCAGAGTAATCCAGCAACT
CCCGGGCTTGGATCGTCTCCTTGGCTCGG
>aburDev_TRINITY_DN53176_c0_g2_i1
GATAGGTACAAAGCATTTCCCTAACCATTTGCAAACCAATAATGATGGTCAATGCCCACAACTCTACAGTTGATCTACAG
TGTAGCTTCATGATTTTCTTTTGACTAAAAAAATAATAAGAAGCTCTAAATAAAATGTAACAGAATATATTTAATAATAA
TTGCTGTGACAGGAGTGTTAGTGCATAAAAAAGGAAACCATTTTAATTATAATACTCTGAGTGCATGTTTGGATTGTCAC
AGGCTACTACACAGGCATGTTTGTCTTCTTATACATTTTTTGGTTAGAGTTCACATGTCAACATGAAAGATTCTGAACAT
CAAATTAACCTCATGCATTATAAGTGTTGCGCACAACAGTTAGAGAGCACAAAAAAGGCTAACTGTAAAACTGCTGTCTG
AGTTTCAAGTTTTATTGTCATGTACATATAAACAGTGTAGCCACATTTACCTGTAGTGAAATTCTTTGGCTCGTGC
>aburDev_TRINITY_DN53145_c0_g1_i1
CTCAGAATAAACAGACGTCTGAGCAGCAGAGTGATTCATTCACACACAGCAGCTCAAATATGAGCTCAGGTGAAACATAC
TGAAGATAAACCTGCAACATCAAACTGATGCTCCCATCAGATCCCCTCCAGATCTCTCTGTGACCCCCACTCCCACATGT
TTCCACTGTGTCCTTCTGAAACAGACCTCGATGGTCATGTGACCACAGAAGTATTCAGGGAGTCAGCATTTCTCAG
>aburDev_TRINITY_DN53153_c0_g1_i1
GTCACATCGCCAATCCGCGATCTACTCCTCCTTCTGCTACCGCTGTTTTCCCACCTCCTCTCTGCAGCTGTGTGCCAGGG
TCCTGTGCCCTGCGCTTTGGCTCACAGGTTTTTATACCGCTTGTGTGGTCGATGCCCCGCAATTTGGCTTGCAGGCATCT
CTGTCACGTGTGAACTTAAAGGGCAAATACGTAGGTGATCATTTCTGTCACTGTTTCATATTGTTGCCTCAAATTATACA
GGCACGGATTGCAATTAATTTTTTTTCTATTGATATTGGCTTTTACAGCCTGTTTTAATTGAGAGGAGAAA
>aburDev_TRINITY_DN69532_c0_g1_i1
AGTCAATCGGCGCTGCGGATTCCCACCGCAGATTCGTTACTCATGCCTGCATTCTCACTCCCACACAATCCACCAGAAGT
TCCCTCCAGGCTTCACCTCGTGCAGGACGCTCCCCTACCCAACAACACACCAGCACTCCAGTTCCTGGCGCCAGCATCAC
GTGTCGTTGCCACAGCTTCGGCGGTACGCTTGAGCCCCGCTACATTGTCGGCGCAGAACCACTTGACCAGTGAGCTATTA
CGCACTCTTTC
>aburDev_TRINITY_DN69530_c0_g1_i1
TTTTTTTTTTTTTTTTTTTTTTTTACGTGTACCTCCGTTAACAGATGGACCCAGCGAAACACTGAAATACTGGGACGCTC
TCTAATCTGCTGCTCTACATGCACACAAAAGCAAACACATATACCTTCATTCCCTACAGCCTAATCTGTTTCGGTACAAC
ACAGAAGCATGAAGTCCCCCCCTCCTCCACACAGTAACCATGTATGACATGTTTCTGGTTGTCAACAACAACAAAAACAA
CAACAATAAAGAGCTCTACAAAATAAGAGCATC
>aburDev_TRINITY_DN69582_c0_g2_i1
TTATTATTATTATTATTATTATTATTATTATTATTATTATTATTCTCTATAATAAAGCCTTAACGCAAATTTCTTTTGAC
GCCTCTAATTCTTAGATGCGTGATTAACAAGATCAAGCGCAAATTCAGTTTTAAAGCTCTGCCAGATGGTTCTCTTGACA
AGACCACTGCAGATGTGAACTGAGATACTACTAACATACACTGAGCTTAGAATATCACTTGGTGATGTGAAGAACCTTCC
TTCCACTCCCCAAAGGGAGGCCATGCTGGACAGACCATTCTACATGCAACAGGCTTTCAGCCATAGCTTGATCTGATGAA
GAGGAGACAAAGAAAACTGTCCCAGCAGTGGTCCAAACGTGAAACAGCACACAGTGCACAGTCTTGCATTTTGCACATCT
ATCCCATGCAAGAGGTTGTTTTGACTGTCAGGCATGTTGTTCAGAAGAAGTAAGCAGCACTGCTATCTAAAAATATCAAA
ATGGTTCTCTGTTTGAAAAAAGTGGCTTACAGCAAAAAAACAAACAAACAAAACAAAAGTAATGAGGAGTATAATCTCAA
>aburDev_TRINITY_DN69538_c0_g1_i1
CTCACTGTCCTTTCCAGCAAGGAGCGCTCTCATTTTGGAAATCTCTTCCTTTAGCTTGTTGCACTCATCAGCAGGCAACT
GGTCCTTAAATTCTTCCATCTTGGTTTCTGTGTCATGAATAATTCCTTCAGCCATATTAACTGCTTCAACTCGTTCCTTC
TTTCGCCGGTCTTCTTCAGCATATTTCTCTGCATTTTTAACCATATTTTCAATATCATCTTTGCTTAATCCACCAGAAGA
CTGGATTACAATCTGTTGCTCACGACCAGTGCCTTTATCTTTGGCAGAAACGTGCACAATCCCATTGGCATCAATGTCAA
ATGTAACTTCAATCTGAGGAACTCCACGAGGGGCTGGTGGAATTCCAATCAAAG
>aburDev_TRINITY_DN69538_c0_g2_i1
GCCCCTTTTCTGCTCAGGAAGTCCCTTTAGTCCCAAGCTTCATAGTATGTCCTTCTGGCTCCACAATGCACTGCCACGAT
TACTGTTTCTCTTCCTTCTGATCTTCCTTCTGTTCCCCAGTGCCAGAACTTCCAGAACCTTCCCGTTCAGATGCCATCTT
TTTGTACGCCATTTCGAAGAGTTTCAATGACGCCTGCTGTAGGGAAGATGCTGCCTGCCTGATGTTCTCTCCTGTCTCAC
TGTCCTTT
>aburDev_TRINITY_DN69538_c0_g3_i1
GATCTCAGAAGACAAGAAGTAATCACCTTCTTTCGCCGGTCTTCTTCAGCATATTTCTCTGCATTTTTAACCATATTTTC
AATATCATCTTTGCTTAATCCACCAGAAGACTGGATTACAATCTGTTGCTCACGACCAGTGCCTTTATCTTTGGCAGAAA
CGTGCACAATCCCATTGGCATCAATGTCAAATGTAACTTCAATCTGAGGAACTCCACGAGGGGCTGGTGGAATTCCAATC
AAAG
>aburDev_TRINITY_DN69508_c0_g1_i1
TGTGGGAGCAACGTTTAGGTAGCCACTGCACTGTGTTGGCATATGGCATTGAAGATAACAGTGGAGGAATTATATTCTTA
ATCTAGTTATTAGTTTTACTTACAGCACTTTCAAGAAGACATCTACTCTGATGAAGTGTATATAAGTGTATTGCCCCAAC
AATTTTTCTATAGTTTTTTCTATATCTTGCTGTACTTTTATTTTTCATTGTCTGCTTGTTTCCTTTTATTTATTATTTTC
CAGATCACTTGCTTTATTTTATCCCTTATTTATTTATCAAATGAATGTTGATTTGGTTCTGAGCAGAGTTCATTTGCTTG
AATTTGAAGTTTTAAAATTCAATTCAAATTTAAATTGTATTCGTCATACAGACAATCATACACAGTACAACGTGAAGTGA
ATAGTGAATATTTACAGTTAGAAACATTTACAGAGAAAGAGGTAATAGGAGTTGCATAATAGATAAAATAAAACGTCTAA
GAGATGTAAAGAATAAATTAAGGATTTAACCTAAGAAGTAAAGACTAAAGCAAGAATTAAAGATAAATTAAAGAATTAAA
AAACAAAGTACAATGTAAATGACCATCTTTCAAAAGACACCAACTGTCTGCCATCTATACTCCAGTTTTGAGATCCCTTC
CCAG
>aburDev_TRINITY_DN53275_c0_g1_i1
GCTGAAATAAAGCTCGCATGCACACGTCTGATTAAACATGTCAGGTGCACTTTTCTCACAGCCGATTGGTCGATTAAAGT
GTTCGTGTCGTTTTCAGGCCCGTGTTGCCCGGCTCAGATTCTCAGCCCAGGTTCAGATGCTTCTGCAGACACGACTCTGA
GCAGCTCGACTCAAACGCTGAAACCTGAAGGAGACGCGTAACTACGACTCCCAGGGTGCATTTCACTCGATGAGTC
>aburDev_TRINITY_DN53241_c0_g2_i1
GTCTGAAGTTGATCCACAAACAATTGTGGGTAACACAAAGGTTTTAATGATTAGCACATGTGGTGTGACCATGACCGTGA
CACTACACTTGTACAACAGCTAAAGAGCTGTTCTGTGCTAAATGTGTTATTCAAACGACAATAAGACTAACACACACTTC
TGTGTAACAGTGACTGGCTTTTGGCAGTGTGGAAGTGAAAAAAC
>aburDev_TRINITY_DN53241_c0_g1_i1
AATCAGTGGGCATCAGGTGAGTTAACAAACATGAAAACATTTTTCTGAAAATGGAAGGTACAATGACTGGACTGAAATAA
ATGACAAAGTGGTGAAAGGAAAACTTAAAAAAAAAAAAGCCTGGAGAACTGAGGCTCAGGACCACTTTAAAATTAACAAG
TGCACTCAGAAAGCACAACAATATGGTTTCTTGATATATTTTTATATTTTTCCAAGATCAACTTTTACCTTGGGTTCTAA
CAATGACGGTCAAGGTCAGTGCTTAGTCATCCTAGTTACACATTTCCC
>aburDev_TRINITY_DN53286_c0_g1_i1
TTTGAGAACCACAATGGACAAGTCTGAACAGAAAAGAAAGAGAAGAAAGTGAAGTTGGGGAGAAAGTTAACAGAAGTAGA
GAAAAATAGAAGAAAAGGAGAGAGAGAGAGAAGGGGAGAGAGAGAGAGAGTAATGATCTACACATGGTTTCATGCTGAAG
CCTCAACATAGTAACCATAGACACATGCTGGGGCCTCCTGGGACTCATCAGCAGGACACAGCTGTGAGCTGGACAGCAGA
ATTCTATTAGCACCAACTATGCACATATGCACTTGCAAACACACGCGCGCACAGACACGCACCCACACAGGTAATTTGGG
TGTTTAAAAGCATTTGGCATGCTACAAATGGCAGAATGCACAAGACCCCACTATATCAGTGATGACAATTTAAGAACAGA
CAGGTTTATTTTGGTCATCGTATGAGCAGCACAGACTAAGGCTTTGAGAATGTATCCAGCCCTGTCTGTGTAGAACACTT
GTTGATACCTGCTAATCTTACTTCCATCATTATACCATGGCAGATCTCTTCTACTGTCAAAGTATCCACACAGTGGAGCA
TACACAAAGTAAACTACATATGACAGGACAAAGCATTATTCCTCTGTTGAAGCAAACATATATAAGAAATTTGAACAAAT
GAAGGAAGCAGTCATTAAATTACTCAGCATCATTCTGCTCCATGTAGAGGCCAGCAGAGAGGGGGAGGGAACCCTGGGGT
GCAGCCAAAATTAAACCCTTTCAAATCATCCTCCTCTGGAAGTTGGTCCAGTGCCTCCAGCCCAGCCCTAGCCCTCAATA
ACGGTCCTTAATGAACTCTGGGCTGGCAAAAAATCTCAAAGTGATACCCCCAGTTCCACACATACTAGGCTCTCCCCTAC
TTGTGTGCACAACCAAAGCCCGTTATTTGCTCCCTGCCTTCGTCACCAAGTATCACCCTCATGGCTTTATCCCTCTTTCC
TCTCTTTCTGTCTATGAGTGTGACATGTTTGTCTAGCTAGTGGAGGTAGTGATTTAGCGTTGCTAAGAATGATGACTCTG
CCAGAGCGGCTGGCAGGGCACTGTCTTACTGTCGTACTCTTACTCCAGCTTTGGGGGGAGGGAAGGAGGGTTTGAGAAGT
AAAGAAAGAAAA
>aburDev_TRINITY_DN70456_c0_g1_i1
CATTATTTTGAGCATTACACCAGTCAGAGTTAGCCATGGATGGTAAAGTGTCCTCATCGAAAACATCAGGCACTACAGAA
GGGTCGACAACAAGAGACTCCGCAATGACAGGCTGCTCTGAATGAGGGTGACGTTCATCTTTAACCATCACAAGATGACG
TTGACATAATGCAGAGAACACCTCATGATCCATGTCATCTCCTGCTTCCATGAACC
>aburDev_TRINITY_DN70456_c0_g2_i1
GCACGCTCAGAACCGAGATGGCCAACATCATCATGCACTCCTTGCAGTGCCCTCTCTCTGAACTGTTCGGGTAAGACCAA
CTGATACACCAGTTCGCCTCGCTCAGACCACTTCCTGTACAGGACACCATCCCTGAGTTCAAGTTTTTTCCACTCTCTGA
GAAGAAGTTTGACATCGGGATGTTCAAGGTTTGTCTCTCTGAAACTGGGTTTTACAGCTCTCTTCACAAAGGTGATGACA
TGTGAGAGAGACAGATC
>aburDev_TRINITY_DN70442_c1_g1_i1
ACACACACACACACACACACACACCCTGGGCGTGCCCGTGACGCTCTCAGTGTGTTTGTGTTTACATGAGTATATCTGGA
CTCGCTCTAATTGTTTTTTCACACGGTTATTTTCGTGCTGCCGACTGACGGAGGCTGAAACTCCACCTGCCAGAAACCCG
ACCCCGCAAACCGAACACCTGCACGCCGCCCAAAAATGCGGACCAATGAAAAGTTAGACAGGTGAAGTTAGCGTGTCACA
AAAACATACATGTGTGACTAAAACCAGTTTCTCCCCAAATCGTTCAAAAACAGGTCAACGAAAGTCTCAAAGTCAAACTC
AGGGAATAAGAATCCTGCTGTGTTGTTCCCAAAGTCGTGTCTAACACCTGCCGGGACACCACAGCTCCCAGAGGGCTAAT
GCAGGGATACGACTCTCTCACACACACACACACAGAGACACACACACACAGAGACACACACACACAGAGACACACA
>aburDev_TRINITY_DN70432_c0_g1_i1
AATGTTTCAAGTTCATAAATGCTTCTCTCATTTGAAGTAAATGTTGGATTTTCTTGGCTTTTTTATATGGGGCCCCTGAG
CGGGGCCCTTAGTTATGTCAACAATGGACTTAGACTTGAGGTGAGCGAGTCGCTCGATTAACGCAGGGCTTTCATCTCAC
CGGCGATGATTTCGGCCAATGGGCCCAGAATCACCTGCAGGTTCTGCTCACCGAGTTTGACCACACCGGCCGCACCCAGG
GCTTTGAGCTTGCGCTCATCGACGATGCTGCGGTCTTTCAGAGTCAGACGCAGACGGGTGATGCAGGCATCGATGGAGAC
CAGGTTCTCTTGACCACCCAGCACTTCCAGGTATTGCTTGGCCAGCTCGGTACGGTTGGTAGATTGAGCGGCAGCCGGAG
CACTCTCTTCGTCATCTTCACGACCCGGGGTTTTCAGGTTCAGCTTGGCAATCACTACGCGGAACACGGTGTAGTAGAGG
CCGAAGAAGACCAGACCCTGAGGGATCAGCATGTACCAGTTGGTCGCCAGCGGGTTACGGCTGGAGAGCACCATATCCAC
CAGACCGGCACTGAAACCGAAACCGGCCATCCACTGCATGGAGGCAGCGATGAACACGGAGATACCGGTCAGTACGGCGT
GGATGAC
>aburDev_TRINITY_DN70414_c0_g1_i2
CTCTGACATTCCCTCCTGTTGTTTGTATTTCTCTTATGACAGTACTGTTAATTATGTCAGTTCATAACCTCTTGTCTAAA
CATTTTCGGTTTGAACGTCATAAAACAGTCCTGTGTTCAATTAAACTAAACATTACTGTATGGATCATCTTTCCATTTTC
ACCATTTTCACCATTTTCTTCAGACAGGGTATTATACATGTTGTGAAAACACATAACAGTAAAAGCAAAAATGCAATTCC
AACAAGTCCTTTAATCAGTAGGGACTT
>aburDev_TRINITY_DN18946_c0_g1_i1
GAGCAGGCGAGGCATGGAGGGGTAAGAGATCTGGGAGAGCAACAGGGAGCGTCCAGAGAGTAAGTCTGTAAGGATCCGGG
GTGGGCAGTGGGGCAGGCAGGTGTTAGCAGTGCTAACGTTCAGAAGCACTTACAGACTGGAGGCAGCTCCTTCTGCACCT
CCTCACTCTTCTTTTTAAAGAGAGCTTCTTGTGCCCGTCACTGAAGTGCTGTTGCTGGTTACCAACCACCAGTTTGTTGG
ACCCGGACCAATCAACACTGACAGTTTACAGGTGCTGACGCTGGACCTGCCAGAGTAGCGCTCTGCTGTGGTTGGGTAGT
TGGGTCAGAGGTGGGAGTGTTTCTGATGTGATGTTGCTTCAGATAAACTATCAACCCAGGTTCCTGAAACATTTCTCCCT
TAATAAACATTTCATTTAGTTTTCTAGCGCCTCGCAGAGCCAGTGGGTCTTACTCCAGTCATCTCGAAGTGTCTCGAGAA
ACTGGTCAGAACTCACACATTCGATCCTCAGTTCACAGGAAGAACAGTTCAGGATGC
>aburDev_TRINITY_DN86861_c0_g1_i1
CTCTCCATCTACTGGTATGACTCCTTGGGCGTCTGCGGGCCCAGTGGGTTGGCCATACCTAGGATTTGATAAGGCGACCA
TTGGAAATTGACCTACAGCTTCTGTTTTTTTGTAGTGATTATGTTTAGTCATAAGATTAAGGTGACGTTTTGCCTCTGCA
TAGGGATCTGGAACAAAAGGATTGTGGGGAGAGATTACAGGAAGTGCTGATGTAGGGTTTTGTGCAGCTGCTGCTGCTGC
TGCTGTCTGTGTG
>aburDev_TRINITY_DN86843_c1_g1_i1
AAAAAAAAAAAAAAAAAAAAAAAAGGTTGAGAAATTCCAGCGATCGAGTCATTTTCGGCACAAACCAAACAAGACCAGTT
TCCACCTCTTCACCTCTTTAAGCGTTCCTGCTGGAACATCTACTTTGGGTTTTCAATCAGCCAGAGAAAGAAATGACACT
ATAAATTATACTGTAGTTTTAGCAAATAAAACATTTTGGTAGTTGCAATATTTTTTTAATTTATTATTATTAATTATTAT
CATCATCATCATCATCCTCCTCCTCATCCTGGAGCGGGCAAGCAAGTCAGTCTCTACATGCATTTCTATGATTTTTATTT
ATTTATTTATTTATTTTAAATGCAGATGCACAGAGATTTCCAGGTGGCAGAGAAGAGGGGAAGATTCTGCAAGAGCTGGA
AAAATCCTCTGCAGTCACTTTATTTCCCCGTTTTCACTTCTTCTTTTCCTGTTGCACATGTCACAATTTCTTTTTCTCAG
TTGTGACCAGAGATGGGCAGTAACGTGTTACTGTAATCTGATTACTTTTTTC
>aburDev_TRINITY_DN18919_c0_g1_i1
AGCTGTTTAATTAGGTTAACAATTTAGAAGACCAGTTTGTGAGGATACATCCCGTTTGTCAGGGAAAACTGAGAGCGCAG
GTAGCCCTGGAGCTGAGGAACAGCTTTAATCTTTGGCAAAATCTGCAAATCCACAGCTTTCTGGTCAGCCTTTCGCTGCT
CTGTAATCTCGTATTTCTCCTTCTCTGTGTCGAAGATCTCGCCCTCCTGATGCCTGGGCTTGCGCAGCTGCTTCTTCTTG
AAGTAAGCGTCAGTCAGGTGTTTGGGGATTTTAACATCGCTGATATCAACTTTTGTAGAGGTGGCAATGACAAACTTCTG
GTGTGTTCTGCGCAGAGGAACTCTGTTGATGACAAGAGGCCCAGTCACAAGCAGCAAGCCACTGTCCAGCTGCTTCAGGA
AAACCACTCTCTTGCCCCTGTGGCGCCCAGTGAGGATGATCAGGACAGTTCCGGGAGTGATGCTGGAGCGTAGCCTTCTC
ACGTGCTGGCTGAAGGGCTTCTTGCCGTGGCTCAGCAGCTTCCGAGGAACATCTTCGGTGGGATAATACCTAGGCATTTT
TCGAAGCTTCACCACCCGGGTGCCACCGTTCTTGTCCCCACCAACTGTTTTGGTGACAGTAGCAAGGACCTTCTCTTTTT
TCTTCTTCTTCTCAACCTTGGTCTTGGCAGCCGAGTATTTCCTTTTGTACAAGGCCTTCCTGGAGTACATAGCAGATCGG
GAGTACCTGCCAATTCCTCTCACCAGGACAG
>aburDev_TRINITY_DN86842_c0_g1_i1
GCTTAAGAAAGATCTAGTGTTTCTGGTCTAAATGTGTCATATAAATGCATAAACCACAGGATTTACCACTAAGAGCTCCT
GTCTGGCCAGAATGCTGTTAGCCCCCTGTGTGGATGTTATAGCGTGGACAGGGTGAAGGCCAGATCAGTGAAAGATAGAA
GAAAGCAGAGGAATAGAAGAAAGAAAAGGGACAGAAAAGAAGGGTGGTGGGGGAAAAGTCGAGGGTGAGGCAGATGTACA
CAATGGGTCTCCACCTGCTGCCACAGATGGAGCTCCCACAGCCAGGGGAAGGAGTACTAGCGGTCCAGTGCAGCGGCCAG
CCAACCACTGCAGAGGCTGGCCACTTCAGAGAAAGCCAAAGACGGGACCCTGGACCCCAAGAACCACCCGACAACTGGGG
GAACCCCGACTGCGTAGCTAAGAGGAACAAGCCATCCCCGGAAAACAACCCTCATAGGAGCAGGCCAGCAAGTCTCGCAC
CAGTTGTGACATCACATCCTGTGTCATGCGACACAGTCATTGTGGTGCGTTGGTCACTATTGCTTAATTTTTGTAACTTG
ATCCATTGTGCCGTGGTCGTTGCAATCATGCTCATTTTCCCACCATTTTAATGATAATCCTGCACCGAAGCTCAGAGACA
CACGAATACACAGAGTGAGATGTTGAAGCAGTTTGAAAACTTGAATTTGTGGAGAGAACTTTGCAAAAAATACCCTCAAC
AAAGTCGTG
>aburDev_TRINITY_DN86890_c0_g1_i1
ATTTGATCTTGGATGTAGTAAGCGACGTACGAAGAACAGGCCCCTGGTCTGAGACCACTCAGATTCAGTTGCTGTCTTCA
AGGTGACTTTGGTGCGTCATGATGGTGAAAAACAGCAATAAGACTGACTCAGTGTGCTATCAGTTTGCAGCTGAATGGGG
TGAAGCTGGCAATTACACACAATCTGTCACTGTTAGTAAAAATATGCTTATTAACTGTGAGAAACTGTAGTAAATCTGTT
GCCTTCCTCCACAAATAGTGATGTAGTTGCTGCAGGAAAGCAATTTGTAAAATGACACAGGCACTCTTGCAGATGTGCTG
CACTCATTGGTGACTCAGACTGATAGCAAAATGGCAGTCTGTCTGCATTTACAAATTACATGGCAGCTCACAAATCAGAG
AGTACGTGCAGTTAGGCCATGATTGTTTAGAGACAGGTTGCCTTTCACCAGACAACCGGTGCAAACACCTTAGAACTGAA
GTCATTACAGGCATTTAATCTCTGATTGCAGCTGACTGCTGCAGCTACCTGCACTTGATATTGAATGTGATTTTTCTTAG
CAGCACAGAGACTGCCGCTCTTGTTTTACTCTAGTGTGACTGAGCCAATTCTAAATTCATTGAGGAAGACAGATTTGAAG
CAGTTTTTTCTACGGTAACCTTCCTTTGGTTCAGACTCAGGGCTGGGCTTTCTAACATTTTTACACATTTTACACTAAAA
ATCTGTATGATATAAAATACGGGGTGGAATCAAACATATTGCTTTCTCTCGTGGCATTATTTGAACAGTGGAAGAAAGCA
AATTAACTGAAATATATTAAAATTTAACATCCATCCATCCATTCGCTTCCGCTTATCCTTTTCAGGGTCGTGG
>aburDev_TRINITY_DN44196_c0_g1_i1
TTCCCCCTTCTCCATCTGACTAGTACGTACATAGCTCAATGTTATGCTTTAATCACTGGATTTCTAAGTGGCTTTTAGAA
AATAGGTGGGCCTTTTAGATTCTTGGGAAAACTGGTCTGATGAGGAGAGACAACATCAATCCAACTTTGAATGAAGCAGG
TCTTATTTAGAGAACCTAGGAGGCTAGGAAGCAGATTTCCAGGCTTACACTCCTCTGCAGATTCACTGCTCGTGTTGGAA
AGTTTTTCATCGCACTGAAGAAATGGGGAACAACCACAGGTTTCTTTTCTAGACTAGCCAGGCTCACAAAGACCGAGAGC
TCTGAAGCCTTATACTGAATTCCCTTA
>aburDev_TRINITY_DN44187_c0_g1_i1
TTTACATTCATGTGATTTTTTTTTTACATTTATGTTCATTAACATGCACTCTCCTAAATAAAATAAATAAATCATAAAGT
AGGAACAACAAAGTTTGCTTGTAAAGTTGAGAGACTGAACCCTGGAGAGAAAAGGTTTCCCCCATCGAAGGCTAATGACA
GCAAATTGTATTTTTAACTGTTCCCAAATAAAAGTAGAGAGCAAAGAGACTGAACAGATATGCAATGACAGAAATGTAAT
TTGATGTAAAATCAAATTAATATATTGTCTTAACAAGCTAAAGATCCCTGCCTCAACACTGAGAGGAGACACAAATCCCT
GGGAGGGCTGGGTCAGTGGGCGTCCGGTGTAAAACTGCGGCAACCCCATGTGAATGAGTTTATCGTGGTCGGGTACCACA
CATTTCCATTCCACACAAGTCACTTATGAAGACTGGATATTTTATTTTCTACAAAATCTTATTTTCAAATAGGAAATAAT
GAATTCTGCTGTTTACAAACAGGTCACTCAGGTCTGAGTGGGAAATATCTGTACATGTTTCCCAGGTTGCTTGACCTCAC
GCAGCTCATAAATCTGACAAAATATAAATGTTTCTGTCACTGATAACATCCTAGTGTATATCAAAAAATTTGAATATTGT
TAAAATGTTTGATTGTTTTATATATTCCAAATTCATTACATATAAAGTGAAATACGTGAGGTGGAAATCCAGTATTTGAG
TTTGAGTAAGTTACTATTCAGACAGTATAAATACTTCTTATCTCACTGTGTCACTGCGTTCATCATGGATAAAGGACTTT
CTTACAAACCGGCCCCAGACTGTAAGACTCCGCCCTCCTCTCTCCTCC
>aburDev_TRINITY_DN70585_c0_g2_i1
GGCAGGCCTCCCCCAAATTATAATGGGCTTTGAGAAAAATAACTTTTGAAGGACACATGATCACATTAGATGGTAAGTCC
CTCTCTCTAAAGACACAGACAAAGCTTTGACTGCTTCAAAACTGACACTACAGACTGCACCTACTTTAGGATGACCCTAT
CCTGATAAACCATTCACCCAGAATATGGACAAAAAGGGTGAATTCTTTTTTTATTGCAGGAATGTCAAAGACCAGCAGGC
CCTCCTCTACCTGCAAAAGCAACAGATGAAAAGGCAGTTCTAGCTTCATATGAGCTTGTGGGCCATTCAGACGGAACCGC
TGCCACTTTCTGTATCACTGATCCTTGTAGAGC
>aburDev_TRINITY_DN70585_c0_g1_i1
ATAAATTAACATTGGGTGATATCAAAGACCACTTGTGTGCAAATAGTACATATGATGAGGGGGGAATGAAACATGATAAC
ATCATGTAAGCATCAGTATCCATTAAAGCCAGAAGCAGTGAATGCAGCAATACATGCCATAGCACCTAAAGTTCCACCAG
AAAGCAAATATTTCCTGTGAATGAGCTGCCTGATGCATTTTTCATTATGAAAGTTGATCCTAGTCATATTTAGTTTGTCT
TCTCTTTGCAGGGGAAAAACTGTACTGGTTGTGCGATGGGCCCAAACCAGGCCCCCGTGTTTTTTAACACTGCACTTAAA
GATAAGCTGCTAGCTTTCATTCCTCTGGAGAATTGACATTTTTGCACATGTCAGTGATTTTGTGACCTGTTCTCCTTCTA
AACATGGCTTCAAGATTGAAACTAAAGCGACACGAAATACTTCGCTGAAGACAATCACAGGGCAGGCCTCCCCCAAATT
>aburDev_TRINITY_DN70576_c0_g1_i1
TGATCAAAAAATCGGAATTGAGCATTAAGACCTGCAGTGTGAACGTAGCCAAAGTCTCAGCTTTTTCCCCTTCTCTCTAT
GATGTATATCCCCCCTTATGTTCAAGAGAAAGAAAAATAATTTTTCAAAGGAGCATTAACTCAGTCAAACAAATTTATAG
AAGTTGATCTAGATACAAAGGACCACACAGCTGATAAGAAGCCACCCATAAACACTCCCATCAGTGAAAGGAGTTGGATT
GGCAATAAACCAATGGCAGTCAACCAGGAGATTTTCAGCCGACGCCAAGGTTTGGATGATAAATCAGTGACATTGTGAAG
TAGGGCTGCACGATTAATCGTTAGAAAATCGCGATCTTGATTCATA
>aburDev_TRINITY_DN70507_c1_g1_i1
TGGAGAATTTTAATGACATCATCTGACCAATAGCACGGCTGCTGTGAGGCGACTGTACTAACACACCCTTTAAAATCTTG
ATTATGTGACCAGCTTTGTTTATGCTGCCACCTGTTAATTAATTGAATGTATTTTGGAAAATTTTCAACTTGTATACATA
TTCATATATATTTATATGTATTGTATGTGTTGTTTATTCTATTAGTTTTACATCGGTGGTATTTCTTCATTAACAGACGG
ATGACGGCACCCACTGGACTCCATTCCAATAATTCCAACTAATCATTGACCGAGCAAAGCAGT
>aburDev_TRINITY_DN77778_c0_g1_i1
CTCACACACACACACACACACACACACACACACACACAGTAAGGCTGGGCACTGATAGGAGAGTCACTGGCCAGTCTTCC
AAGCTAAACATGTTTTCAGACAGTAAACAGTTTCCTGCTCGCTTTCAGTGATGATTGAGTGCTTTGACTATTGGCTAAAA
CTTCCTCAACCAGTGGCTTTAAATCAAAACACTGAAGAGAAATGCTCTGGAGAAACACCAGCTTCAAGGATCTTCTTTAT
CTTCTTCTTTCCACAGCAAAAGAAGAATGCTGTGGAAGAAGAATGCCAACATGAAGATGTCCCGTGAAAAGACATTGAAC
TATAGTTTCTTTCTTTCTTCTTTTTTCCCTAGCTGGCGGTCAGGAGAACAGGTCGCCCGAAGCCAATACGTCGCAGTGGG
TGCCGTAGGGTTTCCATCTTGGTCAACGATGCACTTCCAGGCCTTGTGATA
>aburDev_TRINITY_DN77727_c0_g1_i1
CACTTGATAGCGACATAGTAGCGACAAAACTATATCGTCGCAAACATTGACGCCAAGAAGAAACTTGCTCCCCAAAATAC
ACTTGATTTGCAGGGCCTGAAACGCACGACGGACCCATATACGCTTGAATCTCAGTTTGCTCTGGTTTGTTTTCTTCATC
AGTGATCTCGGGTTCTTCAATCTCACCCTGAGGTAACAAAGTAATTGCTGGAAATTGAGAAGGTAATAATCCTGCTCCAG
TCGAATAAGCTGTTTTAGTGGAATCAGCCAAATAATTAACGAATGAAATATCTCCACCGTTAGGAAAGAATATAGAATTA
TTTGGTGGTGCTGTTCCTCCAGCATA
>aburDev_TRINITY_DN77727_c0_g2_i1
CTGGGTAAGCAATGGTAGCTCCATTCAAACAATCGGTGAATCGCCAACGACCACTGCCTCTAACGCATAAATATGCGATC
GAAACGTACTTAGCGATAGAAAAAGTACCGGGTGTTATTGTAGCGCCAGTTATTGAAGCGGGAAGGGCAATAAAAGGATA
TGACGGCAAATCAATACGCAAATTGGGTATAGCACTTGATAGCGA
>aburDev_TRINITY_DN77746_c0_g1_i1
CCTTCTTCAACAGCTGCTCTTGTAGCATTGAGAGCATCAGTAACTCTGTCTTTTTTCTCATTCACTTCAACATCACTTGT
TCCTCCAACCTTCAACACAGCTACTCCATCTGAAAGTTTAGCAAGTCGCTCGTTCAGCTTTTCTTTTTCATATTCACTAG
TTGTGATGTCTAGCTGCTCAGTGATTTCTTGAATACGTTTTTCAATTTGAGCCTTGTCACCTTTTCCTTTTAAGAGCATG
GCATCGTCTTTGGTCACAATGACCTCTCCAACTTTTCCTAAGTCATGAGGCTGAACGTCTTCAAGATTCAGGGTCAATCC
CTCTTCTCCAAACACTGCACCACCAGTAGCAATAGCCATATCTTTAAGCTGGTTCTTCCTATTGTCCCCAAATCCTGGAG
CTTTGACTGCCACAACCTGAAGACCAACTTTTAGCCTGTTCAAAACCAGCGTGCTTAGAGCTTCTCCGTCAACGTCTTCG
GCG
>aburDev_TRINITY_DN77782_c0_g1_i1
GTAGTAGTTGGTGTTTCAGTTGTTGTTGTAGACCGAGTTGTAGTTGTTATACATATCCTCTTGGGTCTACAACATTTTAC
CCTGATCTTGTAGTTAAAGCATTTTCCAGGATTCGTAGGCTGATCCTCTTTTTTACACATTAACCCATTTTTTAAATCAC
AGGTAACAACTGGCCTGTTTTTCTTCTTAATTGAGTTCAGATAGTCAGTTAAGTTCATTTCAGGATATTCAGTTGACCTA
CACTCTATCTCCGTGGGATTTTCACAAATTTCTTTACCACTGTCTTTGATGTTCTTGTATGATTCAATGTCATTTTCGTT
GTTCTTTTCAGGGTTATCTTCATCATACCATGGTGACCAATAACAATATTCTGTCACAGTTGACTGGCACATTGTAGTAG
TTGGTGTTCCAGTTGTAGTTGTAGACTGAGTTGTTGTTGTAGATGTTGGGGTTGTAGTAGTTGGTGTTTCAGTTGTTGTT
GTAGACCGAGTTGTAGTTGTTATACATATCCTCTTGGGTCTACAACATTTTACCCTGATCTTGTAGTTAAAGCATTTTCC
AGGATTCGTAGGCTGATCCTCTTTTTTACACATTAACCCATTTTTTAAATCACAGGTAACAACTGGCCTGTTTTTCTTCT
TAATTGAGTTCAGATAGTCAGTTAAGTTCATTTCAGGATATTCAGTTGACCTACACTCTATCTCCGTGGGATTTTCACAA
ATTTCTTTACCACTGTCTTTGATGTTCTTGTATGATTCAATGTCATTTTCGTTGTTCTTTTCAGGGTTATCTTCATCATA
CCATGGTGACCAATAACAATATTCTGTCAC
>aburDev_TRINITY_DN77736_c0_g1_i1
CTATTCCTGAAGACTGTTTAAAGAAAGTACAAGCATGCTGTTTAAGAAAGTTCAGGCTGTGCTGAAGAACAAAGGTGATC
CTGCTAAATATAGATTTTCAGGCTCATCTGAACTGTACAAACTCTGATTTGTCTTATATACTGGTTCTCCATGTATGTTT
CCTCACGTTTTAATAAATCGCTGCACCTTTGTTTTTTTAACCATTTCCTTAGAAAAGTATAAAGAAGTGCAGGGCAGCTC
GAACATTTTGCACAGTCATCCCAAAGTACATTTCCTGGAGCAGATGACTGTGTCTTTTACTTCCCACTTCTCAAAATTGT
TACTTTGTTGTTGGAAAAGTTAAAAGTACTTATACTAAAGTCATGATGCATGCTTAATCATCCAGGTAAGGAAATCCTGA
TGAGTGACGAAACTTTTCTCCACCTGGAAACGTTACGTCCGGATGAACAGAACTAACTTTTTGGGTACTTTTAGCTCGGT
GTTAAAGCAGCTGCAAAACCTTCAGCTTAATTTGAAACTGAATGACAGAGTTTTTGTGGATATTGTACATCGTGAACATA
AAATGATGCAATACAACCCAGAATCTTCTCTAATTGATTTCAGGTATAGTTGCTGTACATTCCTGCTCTCCGTCTCCCAC
ATGCCTGTATGTCCCTCAGTGTGTTTGGTAAGCACTAAGTCTCAACATGGTGACCAGAATGATTCAGCACATTCATTCAA
TACATTCTCTAAGCTTAGCCAACTGACTCACCTTGTGGACACTTTTTACGTGACTTCCTATCTCTATATTAGGCTGTGGT
GAAGATGTAAAATCCTCAGTGAGGTATAAATGTAAAAAAGGTGAAGGGAGGTTTAGATAAAGCAAGTTTTTTCATTCTTT
GAACTACATTAAAGCTTCATAAATACGTATCTATGAACAATATAAATGCAGTAATTCTGTCAAGCAGCATTGCGGTGACC
TTACCATGAATGGGTTACAAGACAGCAGGCCCCTGGGGACAAGACCACCAACCCTCCTACAGAGGATTAAGACATCAGGC
TCAAGGACACACAAACCACAACTGCGGTGTAGCCGAGCTGTTTAGTGTCTCACTGGAGCAGCGCTGTGCTTTGATTTGAA
TGTAGGATATCACTTTCTTGCTGTTTTGTCCCATTTTGTACGCTTTTTTTGTTCATTTTATGTCCCTTTGTAGCCACTTT
ATGCCTGTTCGTTACCATTTTGTATCTCTTTATTTCTATTTAATCGCTCTTGTAGAGATTTTCATCTTTTTGTCATCACA
TTATGTATGCTTGTAACAATTTCGCATTTCCTCGTATTCTCATTTCGTTTCCCTTCGTCACTGTTTTTTCTTTTTGTGAT
CAATTTTAGTTTCTCAGTCTTCATTTTGTATCTTTTCATGGCTAACATAAGTTGCCTTGCACCTATTTTGCATCTTTTTA
ACCATTTTACACCCCTTTATTGCCACTTTGCACCTCTTCATGCAAGTTAAGTTCACTTTCAGCCATTTGGCCTCCTTTGT
CACAAGGTTACACCATTCTCATTTTTCTTCTTTTCTCCTCAAGTGGTTTAATTCTTCTTATTGCTATTTTGCATCTCTCA
GCCTCTTTGTTGTCAGTTTAAATCTTTTTGTTAATAATAGTCAATAATCAATGACATTGTAGTTATTTTCTGTCACTTCT
GTAGCTCTTCATTATGAATTTAAATCTTTGTTTAGACAGTTTGTCATTTGTCAATTTAAGATCAGTTTATATCCATTAAG
TTATTCTAAGGAGCTTGGAAAGAAAAGCGTCTGGACTTCTTTAAGTTTCC
>aburDev_TRINITY_DN77790_c0_g1_i1
AATTGGTGGAGGTGGGGGGAGTTGAACCCCCGTCCAGAAGCACTCTACAGTGAGTTCTACATGCTTAGTCTAGCCATTTG
GATTTAACACTGAGTCACGCCGACCGACAGGCTGGAACAGTGCGAGTTACCTTAAGTTTAACCCCCGGCCAAGTAACCCG
ACCTGAGGCGATCCCATCTAAATGACTCTACTGCTGGTTTGACCCAGCCCGCCCGATGGGCCCTGCGGTGTAGAGTCTAG
CTTAAGCAGCTAGAGCGTAAGTTTCGTCGTTTGCGACTATTTT
>aburDev_TRINITY_DN77790_c0_g2_i1
AATTGGTGGAGGTGGGGGGAGTTGAACCCCCGTCCAGAAGCACTCTACAGTGAGTTCTACATGCTTAGTCTAGCCATTTG
GTTTTAACGTCTGACACGCCGACCGACAGGCTTGGCATACGCGAGCCACCTAGATTTAACCCTGCAACAAGTAGCCCGCT
GCAGGGCGATCTCATGTTAATAACGCTGCTGCCGGTTGCCCGGCCTGGCCCATGAGAGAACCAGTGCAGCGACTAGCCGG
GATTAAGCGGCCAGTGCGTAGGATTCGTCGTTTGCGACTAAATCGATTCAGCGTTTAACGGGGTGCTGAGATCCCGGCAT
GCCCTCATCCGCTTTGCAACCCCCGTCGAAG
>aburDev_TRINITY_DN77741_c0_g2_i1
ACGCGGACCCGGTCCTGGCCCACATCCAGGCTTTCCACCACTCTCTGGACAAACTCTTTCAACAGAGGGAAACCGCTCCT
GACGCCCTCAGAGCCATCAAGCAGAAACACCACGTCCTTTTCACCTGAAACTGGTGCTGGTGCTCCGTTGTGCACTGATT
TTAAGAGATTCACTATCTGTGGATGAAGATCTCCAATCTTGGGAAGCGACTCTGCAGCCAGGATAAACGCTGGAGACAGC
ACGATCTGCTCTAACTCAGCAGGGTCTGCGTTCTTGGCTTGGAAGATGAAAGGCACAACCCCACTCTGCTTCAGGTTACT
TGCTGGCCCATCCACACGGTCAGATGACCTTCCTGCGACCAGCAGCACCAGGAACTGAAGCACTCCATCCTCGATCCGGC
TGCCAGCAGACTTCACAAAAATGTACCTCTGTGCATAGTCCAGCGCGTAGCCCAGGTTGAGGGCTTTGCCCGTCTTGATC
TTCATTCTCTTCACAAGATTCAGGATCTCAGGCTTACTCTGGTGCTCATCAAAACGGGACTCCACCTTGACATCATCGCT
GTACTGAGCCACCGCAATTCGGGTCCCCTCTGGCTTCACATTGAGCTCATCGATAATCTTGTAGAGAAAGTCACGGACAA
CAGGGAACTGGCCCACAAGATTGGCTGAGCCGTCAAAGAGGAACAGAATGTCTCGCTTGCTCTCTGGCTGAGCGAGTGGT
ACTTCCTCCA
>aburDev_TRINITY_DN77741_c0_g3_i1
CTCCACACCTCCACTAACATATGTGGTTAGGGGCTGAATCAGCTGCTGAGGCAAAGCTGGCAGGGAGCTGAAATCATCCA
TGAGATACACCAGGCTTGGGTTAAAAGCAATCTGCTCAAGCTCTGCCTTATTCGCCTGGCTAGCTCCCACACAAAAAGTC
AGGATGCCCGCGCGTGTCAAGGCGTTGGCAGCTTGCAAATAGGAGTCCTCAGACTGCCCAGCTGTGAGCAGAAGCAGGAG
CTGCGGCACGTGTTCACGGATCCTGCTGCCGCCAGCTTCCGTGAAGTGGTTGGCATAGACATAGCTTAGGGCTGAGCCTG
TGTTCAGGCCCGAACCTCCCTGGAGCTGCAGCTGCCTCAGATGACCAAGGATATCTGACTTGGTCTGGTATGTGTTTAAA
GAGAACTCCGTTACAGGAGTGTCACTAAATTGCACTAAACCAACACGAATATTGTCATTTCCAATATCAAGGCTGTTAAC
TAGGTTCATTACAAAGTCGCGCACATAAGGGAAATTGGTTTTTCCAACGTTGGCTGATCCATCCAAAAGAAAGATGATAT
CCCTTTTGTTTGAGTGAACTTCAGGGGTTCCAGAGAGGGTCCTGAGAGGTGCCAGCAAGCCAGGCAGCATGCCTTGCAAT
GGGGCGGCTCGGAACTCAGCTGGGATGAACACCAGGGAGGAGTCGAAAGCGATCTCTTCCAGCTCAGCCTGATCGGCACC
CTTGTTCCCAATGGCAAAGGCCATTATGCTGCTTCTCTTCAGCTCCTGGGCAGGCTGGCTGATTTCATCTAGGGACTTAC
CACCTGTGATCAGCACCAAAAGCTTAGGAATCCCCTCGGCAGCCCGGTAGCCGGCTGAACTCGTGAATAGGTTGTTACGA
ACAAAGTCTAGAGCAGAGCCCGTGTACAGGGCCGAGCCGTCCAGGGGCTTCATTTTCCGCACAGCGGTTATGACTTCCCT
TTTTGTTGGATGGGTATTGAAATAAAATTCAGGCCTCACAGTGTCTGCATACTGGGCCACTGCCACCTGGATAAGATCCT
GTCCGATTTCCAGCCTCTGGATGACTTTAGCAATGAAGTCTCGGATGGCATTGAAGTTGGCCAGTCCCAGTGCAGATGAG
CCATCCACCAGGAAGACTATGTCTCTCTTGTTGACTTCAATGACTTGTGTGACAATGGTTGGCGGTTTCAAGACAATGTG
CCTTTGGGCCACGCCAACAATGTACGGCAGTAATTTCTCCTGGAGGTCCCCAAAGCTACGGAATTCCGGGACAGTAAACA
CCAAGTTGTCATCGGTAGCTATGTGCTGAAGCTCTGCCCTGGAGGCGGCCTGGGCTCCAAGGCCGAATGAGAACACGCTA
GCCTGCTTCAGTGCTACCACCCCGTAGCGAATCTCGTCACTAGAAGGCCCGGCACTTATGAGGACCAGCACCTGGGGAAC
CCCTTCC
>aburDev_TRINITY_DN77741_c0_g1_i1
CTCCACACCTCCACTAACATATGTGGTTAGGGGCTGAATCAGCTGCTGAGGCAAAGCTGGCAGGGAGCTGAAATCATCCA
TGAGATACACCAGGCTTGGGTTAAAAGCAATCTGCTCAAGCTCTGCCTTATTCGCCTGGCTAGCTCCCACACAAAAAGTC
AGGATGCCCGCGCGTGTCAAGGCGTTGGCAGCTTGCAAATAGGAGTCCTCAGACTGCCCAGCTGTGAGCAGAAGCAGGAG
CTGCGGCACGTGTTCACGGATCCTGCTGCCGCCAGCTTCCGTGAAGTGGTTGGCATAGACATAGCTTAGGGCTGAGCCTG
TGTTCAGGCCCGAACCTCCCTGGAGCTGCAGCTGCCTCAGATGACCAAGGATATCTGACTTGGTCTGGTATGTGTTTAAA
GAGAACTCCGTTACAGGAGTGTCACTAAATTGCACTAAACCAACACGAATATTGTCATTTCCAATATCAAGGCTGTTAAC
TAGGTTCATTACAAAGTCGCGCACATAAGGGAAATTGGTTTTTCCAACGTTGGCTGATCCATCCAAAAGAAAGATGATAT
CCCTTTTGTTTGAGTGAACTTCAGGGGTTCCAGAGAGGGTCCTGAGAGGTGCCAGCAAGCCAGGCAGCATGCCTTGCAAT
GGGGCGGCTCGGAACTCAGCTGGGATGAACACCAGGGAGGAGTCGAAAGCGATCTCTTCCAGCTCAGCCTGATCGGCACC
CTTGTTCCCAATGGCAAAGGCCATTATGCTGCTTCTCTTCAGCTCCTGGGCAGGCTGGCTGATTTCATCTAGGGACTTAC
CACCTGTGATCAGCACCAAAAGCTTAGGAATCCCCTCGGCAGCCCGGTAGCCGGCTGAACTCGTGAATAGGTTGTTACGA
ACAAAGTCTAGAGCAGAGCCCGTGTACAGGGCCGAGCCGTCCAGGGGCTTCATTTTCCGCACAGCGGTTATGACTTCCCT
TTTTGTTGGATGGGTATTGAAATAAAATTCAGGCCTCACAGTGTCTGCATACTGGGCCACTGCCACCTGGATAAGATCCT
GTCCGATTTCCAGCCTCTGGATGACTTTAGCAATGAAGTCTCGGATGGCATTGAAGTTGGCCAGTCCCAGTGCAGATGAG
CCATCCACCAGGAAGACTATGTCTCTCTTGTTGACTTCAATGACTGCTTGCTGCTGCTGGGCATGAGTTGTAGGAAAGCC
TGAGAGAAAGAGGCAAAAGACGGCCACTAAGGGCAAGTGCCGATGTTTCCTCATTTTGAATTTGTCTAAGCACCAAATAT
GAACCCCTGAGCAAACCTGAAGGCGTGTGTCCCTGGGCTCCTCGATTCAATTAGGTTTGAATAGGATGCATACTTTTCCC
ACTCACTGCGTCTCTTTTTCTTTTTGCAGCCTTTCTCCACCAAAAAAGTGGAGACTCAGAGCTGCGGAGGAAAACTCTTG
CAGTCCTTGCAGGAGGCTGGAGCCCAGGAGAACTGAACGGCCTTTG
>aburDev_TRINITY_DN44261_c0_g1_i1
TCTCTTCTGGACTGTCCATTGCTTAGGATGGTTGACCCCAGATATTTAAACGCATCTACCTTTGCTACCTTTGTTCTTTG
CAACTTTACTGTTACACCTGCTCTCTCTAATTCACACTCGTGTATTCTGACCTTCGTTCCTCTTGTCTCCAGTGTATACC
ATCACGTCTCCAGGCTCTTTTACACCTGCTCCTTATTCTTCTACAGATCACAATGTCATCTGCAAACATTATAGGCCACG
GAGACTCCTGCCTGACCTCAT
>aburDev_TRINITY_DN61446_c0_g1_i1
GTTCATTAAAGTTTTTATTGCATGATTATTGGCAGCTGTTTCCTAAAAGTAAACACTGACATGAACAATCCCCATATGAG
TTTATTACAGCTTAAAATTGCAAAAGAAAGAAAAAACATTATTCTTCAAAAGAAAAACAAATTTTTTAGGCTGACAAAAC
AAGACCAACCACATTTTTTCTCTGTTCTTTATAAAACATCCATCCATCTTCTTCCGCTTATCCGGGGCCGGGTCGCGGGG
GCAGCAGCCCAATCAGAGAAGCCC
>aburDev_TRINITY_DN61451_c0_g1_i1
CCGCCATCTGAAGAGAATCATTGGCACGTTTTGGTCAGTCCCACATGCATTGACTTTCAATCATCTGCTGGACACTTTCA
GACACACCTTTCATTTATGAAGGTGCATGCTTTATTTGTGGATTCTGCATCATTCACTGGGACAGCAGTCAGATGGCATG
TGATGTAGACCTCCCCGTTGTCGGCATTGTGGAACCTAAAGGCATCGATCACCAAGTGGAGCTTTTCGTCTTGTGCCCTG
GGTAGGAAGAAGGCCCTCGACCCTGGAAACCTTGAATCAACCAAGCACCTAAACAAGATTTTAGGGTAATGTGAGCGTCA
GATAAACTACACTTAACTTGCATCGACTGTAGAAACTTTAACCTCAAGTCTCCATAACTCAAACCATTCTAGCCAGCCTT
TACACCATCTTCATCATCAACAGTTACACTCCCTAAATGGCTCATCACTTAAGCCCCTCATTACTTTGCAACTCCCGCTC
AGGCTTAA
>aburDev_TRINITY_DN61451_c0_g1_i3
CTGATGGGCTTACTGCGGGGCTGGACGACTTCATTCTGGCTTTGACACTGCCCACAGAGGTAGTCGTTCCCATCAGCTGA
CCGCCATCTTTCATTTATGAAGGTGCATGCTTTATTTGTGGATTCTGCATCATTCACTGGGACAGCAGTCAGATGGCATG
TGATGTAGACCTCCCCGTTGTCGGCATTGTGGAACCTAAAGGCATCGATCACCAAGTGGAGCTTTTCGTCTTGTGCCCTG
GGTAGGAAGAAGGCCCTCGACCCTGGAAACCTTGAATCAACCAAGCACCTAAACAAGATTTTAGGGTAATGTGAGCGTCA
GATAAACTACACTTAACTTGCATCGACTGTAGAAACTTTAACCTCAAGTCTCCATAACTCAAACCATTCTAGCCAGCCTT
TACACCATCTTCATCATCAACAGTTACACTCCCTAAATGGCTCATCACTTAAGCCCCTCATTACTTTGCAACTCCCGCTC
AGGCTTAA
>aburDev_TRINITY_DN61451_c0_g1_i2
CCGCCATCTGAAGAGAATCATTGGCACGTTTTGGTCAGTCCCACATGCATTGACTTTCAATCATCTGCTGGACACTTTCA
GACACACCTTTCATTTATGAAGGTGCATGCTTTATTTGTGGATTCTGCATCATTCACTGGGACAGCAGTCAGATGGCATG
TGATGTAGACCTCCCCGTTGTCGGCATTGTGGAACCTAAAGGCATCGATCACCAAGTGGAGCTTTTCGTCTTGTGCCCTG
GGTAGGAAGAAGGCCCTCGACCCTGGAAACCTTGAATCAACCAAGCACCCATTTTCAATAAAACTGTATCTGGGTTGAGT
GTTCACG
>aburDev_TRINITY_DN61416_c0_g2_i1
GTCAGATTATACGCCCACTATAAAGCTGTAATGTTTTTAAAAAGATTCTGACATTTTTTTACCCACAGCTTTATTCTGCT
GTCTGTTTGAATAACTGCTTCTTTCCATGGAGCTGAGCATGTGTGTATACTTGAAGATGTGTGTGACCTCCTGGTGAGTG
TAAACTTTCAGAAAGATTGTTCTTCTCAGGGATTTGGCAGCAATAGTGTCTGGACTGTATTCAGTCACTGACTGCTGATT
CTATTCAAGGCCGCGATGACGCCGCCATCCACTGTCTGAACCGGGCTGTCCTCAGGCAAGACAGAGCATATACAGTCAAG
GAAAACATGGTTTCCAAGCAAGTAAACAGTTGCAAAGGAGCTGCCAACTCTCCTACACATCTGGCATGAAATTAAAATAT
CAGGTGTGAGTGTTGTTTTCTGACTGCTCTTACTCAAGACATCCCAGGGATAAGTTGGAATATATATATATATATTAGTG
TGTAGTGTTATGCCACTATCAC
>aburDev_TRINITY_DN61434_c0_g1_i1
GGATGACTTTCTGGTCTTTGTTTTCAGCGGTTGCGTGTGAAAAGAGTTGATAAGCACACAGCAGGAAAATCCACACTTGA
AATGATCTTCGAGTCATTGTGTGAATGGATTAAAAGCCTCTTGAGGAGTCTTTCTAATGCTGAGGCAAAGATGTAGAAGT
CAGAGTGTGACTCTTTGGTAGTATTTTGTAGTGTTATTAAAGTTCACATGCTG
>aburDev_TRINITY_DN9675_c0_g1_i1
AATTTAATGTTTGATCATTTTGAAAAGGGCTCGAGATGATTAAGTCATTTATGAAAAAAAGAAGCAAAAAACAATATTGT
TGTAGGAGGAGGGCACAAGAGCTCAGCACGTGATACTGACTGGAAGCAACACAGCTGCTGTTGACAAAGCAGCAGAGTCA
GATATGAATGTGTATTGAATTCATCGTGTAAATATACCAGATTTATCCACATACGCTAGTTTTCACCCTTTTTTTTTTTT
TACTTTCAGTAAGTTTACTTTTAG
>aburDev_TRINITY_DN9699_c0_g2_i1
CCCAACACTGTTCCCAACACGTATCTCACATTTGCTAACGCTTCCCTTTATTACCTACATGACTTGATAGTGAATTACGC
ACTTCATGTTTATGTCCTTTAGATTAAATAAATATTTGTTTATCTTTGTTTTTCATTTTTGAAAAAAAAAGGTATGAAGT
CCATTAATTCTGCAGGCATTCACTGGTAACGATCAAAAAACATACTGTTTGAAAGAGGGGAATTGTGAGTGTCACATGGT
TGGATAACAGTAGGTTGCATAACAACACCAGTGGCTGCAGGGACTCCAGACATGCCTGCAAACGTATTGGACAAGTTTGA
TCATGGCAATGTTTCCCAACCTTTTGGAGCCACGGCACATATTTCACATTAGAAAAATC
>aburDev_TRINITY_DN9662_c0_g1_i1
CTCTAATTTACTTATTGATGATCCCTCTAACAACACTGCCACACAATTGATGAACACTGCAGCATCATTTCATGTAGTGC
ATCATGTTGTCGGCCCCACACATAACGCTGACCTTCCACATGTCTGACCTACTATCCAATCACAGATGTATCATCTTTGA
CAGGCTTACAGTCAGTGTTGTCTTCCCAGAGACAAACTGCTGTCACTCCCATGTCTTCTAATGACTGTGGACATTTTTGG
ATTTCTT
>aburDev_TRINITY_DN9690_c0_g1_i1
GCGACGGAATGGACGTTCTCACGTTTATCATACTGCTCTTTGAGAGCAAGAAATGAATTGTTGAGCTGTTCAATCTCGAA
CCAAGATTCACCTTGGAAAGCTGACGTGTCCAGGCCGAGCCCAAACAACGAGGAGACAAAGTCAAGAGAGTCACGAATGA
CCTCTTGTGCCTTCCCAATGGCCTCGCCCATGTCACTGACTTTGTACGTTTGGCTTTTAAAAGACCTAGCTAATGCATGG
ACCTTATCAAACGTGGTTGCATCTTCACCGAACCTAACGCTCATGTTCCACATGGCGAAACAGGTCATCAAGAACTTTGT
ACATGATGCAAAAGTCAAGTCGTCTTGAACGACGTCAAATCCAAAGGTCTTTTT
>aburDev_TRINITY_DN9624_c0_g1_i1
ATCTAATCCTGTTTGCTCCCCTAGCTTTCGCACTTCAGCGTCAGTTACCGTCCAGTGAACTATCTTCATCATCGGCATTC
CTGCACATATCTACGAATTTCACCTCTACTCGTGCAGTTCCGTCCACCTCTCCGATACTCTAGCCCTGTAGTTTCCGGGG
CAGGCCTGCGGTTGAGCCGCAGGTTTTCACCCCTGACTTGTCAGGCCGCCTAGATGCCCTTTATGCCCAATAATTCCGGA
TAACGCTCGCGACATACGTATTACCGCGGCTGCTGGCACGTATTTAGCCGTCGCTT
>aburDev_TRINITY_DN9692_c0_g1_i1
CTCACGGTTTCATGTTCTATTTCACTCCCCTTCCGGGGTTCTTTTCACCGTTCCCTCGCGGTACTTGTAAACTATCGGTT
TCGTGTAGTATATTTAGCTTTAGAAGGAATTTACCTCCCATATTCCTGCTGTATTACCAAACAGCAGTACTCGACGTCTC
GGCCCACTCCCCTATCACTATGACGATCGCAGACTTTCACTGCCTTTGGTTCTCAAAGAGAAGACAAATTCCACTTCCAG
ATTAATCATCAACGTGACGGTTTCAAGACCTGACAACCCCGCATCGGTGCAACTAGTACACCCTCAGGATGAGC
>aburDev_TRINITY_DN9641_c0_g1_i1
GCCCTTGCTGCGGTCCTGCCGGATCTGCTCCGTCATGTTGGCCAGCGCGCAGTCGGTGAAGGTGCCGCGGCGGAAGGAGC
TGATGCCCTGCAGGTTCTTGATGAAGGAGGCCCGGTCGCTGCCCGGTGGGCTGAACACCTCCACCTGGTCAGAGAAGTGC
AGGCCGCCGTAGCGCCAGCTCAGCGCCACCTGGTCCAGGTAGAACTCGTTCTGCAGCTGGCTGATGAACTGCGGCACGAA
CTGCTTCATGTGGAAGAGCAGGATGTCCGTGGGGGACTGCATGGTGACGCTCTCCGAGGTGTCCAGCACGAAGTACACGT
GGATGGGGCAGTCGGTCTTCTCTGGGCAGTTGTTGTTTCTCTCGGTAGTGTCCGGCGAGATGACCTCCTGCTGCTGGGCC
TGGATGGCCCCCAGGATTCCCCAGAGCAGGAGCACGGAGCAGGTGCCCTGGAGCATCTTGGCAGCACCTGTGGCCCTGAA
GTCCTGGTCCCGAGGAGGCTCCGCTCCCGACGGCCCGAGGCGCGG
>aburDev_TRINITY_DN77832_c0_g1_i1
CCGTGACACCAAAGTATCAAACCGAACCGTGAATTTTGTGTATCGTTGCACCCCTACTTTGTAGATAATGCTACCAGGAT
GCTCAGTGTATATTCTTTACATACTGACTCTCACGCACAAAAAAAAACACAATATTATTAATAAGTGCAAATACCTGTTA
AGGACTGATGACTTTTATAAACATCTCTAAAAAGTTGTGTAACAGGTATAAATGGAAAGGATTAGAAAGATTGTTAATGA
ACATACTCAAACTGAATCAAATTACTCACTGTCAGACAAACCTGACTCTTTCAGTTATTGCTTTGGGTTTGCAGCGCATT
ATTGGCAGAAACCTCTGTATAGCTCCTGCCCAGAAACACTAGACAAAAGACAGCCTATAAACCCCAGTTCCGAAAAAGTG
TGGATGCTTTGTAAAATGGGGCAGCACGGTGGCACGGTGGTTAGCACTGTTGCCGCACACCTGAGTTCAATTCCAC
>aburDev_TRINITY_DN77882_c0_g2_i1
CTTTATTCACCAAGTGCCTCATCTGGGGAAAACAAGTATGACTACAATGAGATCCATACACAGCAGCTTACAATACTTAA
GATGATAAACACAGGAAGTCAAGACAGGTAATTTTTCCTCACAACAGTGCATGGCTAAAAATAAAGATCTAACAACGATC
TGTGAAACTGCACTGCAACGTCAAGGTTCGTTCTTCCCTGAC
>aburDev_TRINITY_DN77882_c0_g1_i1
TGTTTGGTAACTGCAAACATTTGGAAGCATTAAATTCAGTCCACAAAATCAACTATACATACAGTAAATCTTTGAAATGA
CGGTTACGTTGGAGTTCTATGTTCTCTTGAAAACAGGTGGTAGCGCTCCTACAAATACATTCTCTTCCTAGTTTATGTGC
TTGGGACTACACTGTATAACCAATGACTCAGAGGTCAAGCACTGTGGGGCAGCTGCAAGGTTAAAG
>aburDev_TRINITY_DN35181_c0_g2_i1
CAGGTATTCTTTTTTTAAAAAAAATATCTCTATCATTGAGGAGATATCAGACCTTTTTTTTTTCTGCAGTCTTATCTAGA
ACAGGGCCAAAAGCTCCATCACCACCTTAACAGCACCTGATGTGCAGGAGTACTCAGAGAAAACCCACAGAGTCATACAG
AAAAGCTTCCACTGAACAGGGAGGTTTAAACTGTGAACCTTTTACTCTGAGATGACAGTTGTAACAATTAAATAAAAAGA
GTATAATGATATAAAAATATAATAGTAAAAATTAAGTTCTGAAAATGCTGGGACCTTTTCACCAACTGCAAACCGTCGAA
GCATCATGAAACAAAAGCTACAGCAAAGAAGACTGCTGAGCAGTTAGAATACTATGTAAGACAAAAATTTAATAACATTC
CTCTCCCAAAAGTCCAG
>aburDev_TRINITY_DN35181_c0_g1_i1
AAAAAAATGAATGTCCACACTTCTAATGAAAAACTACTAAGATATGTTCTTCTTACCCAAAACAATGAATTGGTTCTATA
AACATTCAGGGTGAGGTCTTAGAAAAGAGTTTCAGGACACAGCAGAAGCTCTGGCACCACATTGACACCCTTGAACCATC
CCAGGCCAAATGCATGCTCACATACCCTCTCCCAGTAATATGAACAAGCAAAATAAAACATTCGATTGGAAACTGTCACT
GCCGTATCCGACGCAATAAAATCATTCTTTTGTAAATCATGTTAGCATGTTTTATTTAAATGTTCTTCAAAACGTTTGGC
TTTTGAAAAGCTAAATTCTATTCCAGGCATAAAAGAACCTGTGCCCACACCTTTCATTGCAAAAACGACATTATGCCTCC
TTGGAAAATCCTGAGAATAACTTTATAACACGAAAAAAATGCTTTATGTTCATGTAGACCATTGGTAAATTTGTCCCACA
GGT
>aburDev_TRINITY_DN35151_c0_g1_i1
CTTCAGCACTTCCACACCAATGGCACTGGTGTGCCTCTCACCGGCACACGGCAGCGCCACAAATCCCCGTGCGAAGTGAC
TGCACCAACCGACTCCCACTTCAAAATGTCCCCATGGTGCCCGCCACAGTGCAGCGGCTCGAGCCAGGCTGGACCCGCCG
GCCAGCCACCCCCAGGGTCACTCCACGGCTGACCACATGGTCCACCACTGCAGCTCCGATGCCACCAGTAACTCTATCCC
TCACTCCTCCCACCCCTCCTCTCCCCCCTCCCCATC
>aburDev_TRINITY_DN68735_c0_g1_i1
TTTCTTGTAAAACAAAAGGGGGTCTAGAAAAAAAAGTTTGGGAACCACTGAGTTATAGGAAAGGAGATGCTCAAACTACT
GTCACTTCTCATAGCTCACCCACTTTCGATAGAAAGAATCGCTGACTTTCCACAAGAAGGAGCCACTGGACCTACAGCAC
ACAGGTCACCCAGCTTCATATAGAGCAAGGGCGGTAAAGCACAGATAAATTAATAAATTCACAATTCCAGATACATTCTG
CTTTAAATGAGCACATTAGATGAATGCTCTCTTCCAGTGGATTCATGAACAACACTGAACTTCTGTAAAATATATTCAAA
TATACTCTCAGTCTGAAACAGCTCTGCAGTTCATTATAATTATAGGTGTAAAAACCCTCTGGTCAAACTAAAATAATAAT
GTTAGTGTTGTTTTTAGTGATAATCACTGTTATTTTATAATCACATAGCTTCCACGAACTATATATCAAAGTTGATACTG
TACCGTTTTGAGTTTTTCCAGAGCCTCTGATTGTTTCATAGACAGAACGATCACCATGAAGGAGAGAGGAGTAGACTTGT
TGTTGATTTTCATCCTGACTCACCCTCTGGTCATCAGCAGAACCTTTCTTTTTGTAGACCTTTTTGTACAGGAACAGGAA
CAGGAGCAAAATAAATATGATTCCAGAAATGAGTCCAGTGATCATCAGAAGAAGAAATGAAGAACTGGACACAGCTTTGC
AAAT
>aburDev_TRINITY_DN68716_c0_g1_i1
TGATCATGTCGCGATATTATCGCAAATGCGATATATCGTTCAGCCCTACTGTATAATGTCATAAAAAGCAGACTTGTCTA
GATCTCCAGTGACCACCTGTAGCTGAACACAGCAGTGGTGTTGAAGCGAAAGGCACTAATTGGCTGCACCGCTTCGTTTC
TCTCACTATCTTGTTTGTTCGTGACGACAAAGGGAACAGTGATTTTTTGAAAAAGTAACAAAACCGTCCAACTATGTTAG
TGACTCCACATTTTTCATACGGCAGAGGCACGTATCTAATCTGCAGACAGACAGAAACATACAAACAGAGAGAGCACAGC
TTGATAGGGCTTAGTCCGTGCTGCTGAACAGCAGTTTGTCCTTCATCAGCAGAATCTTTGTCCCTCTGTTGCTCAGCATG
ACTGATTGACTGACTGTGTGTGTGTGTGTGTGTGTGTGCGGG
>aburDev_TRINITY_DN68795_c0_g1_i1
GTTCTCTTTCACTCCCCTAACCGGGGTTCTTTTCACCTTTCCCTCACGGTACTGGTTCACTATCGGTCGCAAACGAGTAT
TTAGGCTTGGATGATGGTCCACCCAGATTCCCACCGGGTTACACGTGCCCTGCGGTACTCAGGAACTCTCTGTGCCACTT
TCGATTTCGCATACAGGACTGTCACCCTCTATGGTAAGTTTTTCCAAACTGTTTCTGCTATCTAATCATGGATCACGTTA
TGAAAGCCCTACAACCCCAATAATCCGAAGATTATTGGTTTGGCCTATATCCCTTTCGCTCGCCGCTACTCAGAATATCT
CGATTGATTTCTCTTCCTTCGGGTACTGAGATGTTTCACTTCCCCGAGTTCGCTCTTATACGCCTATGAATTCAGCGTAT
AGTGACTGAAGTTACCTCCAGCCAGGTTTCCCCATTCGGACATTCCCGGATCAACGTTTGCTAGTCAACTCCCCGAGACT
TTTCGCAGACATGCTACGTCCTTCATCGCCTGTTTGCGCCAAGGCATTCCCCGTACGCC
>aburDev_TRINITY_DN68767_c0_g1_i1
TTAGCCGGCGATCTGGGCTGTTTCCCTCTCGACTACGAAGCTTATCCCCCGCAGTCTCACTGCCGTGCTCTCACCTCACC
GGCATTCGGAGTTTGGCTGATGTCGCTAAGATGATAGTCCCGCTAAACCAACCAGTAGCTCTACCTCCAGGAGGAAACAC
ACGACGCTGCACCTAAATGCATTTCGGGGAGAACCAGCTATCACGAAGTTTGAT
>aburDev_TRINITY_DN26096_c0_g1_i1
GCCAAGCCACCAATTTTCCACCAAATCACATCACTTCCGCCAAGCTATGCTACTCCAAACTACCACATCTCTGCCAAGTT
GCAGCCTCCGGCAAACCACAACACCTCCGCCGAATTGCCATGCCTCCTCCAAGCCACCGCACCTCTGCCAAGTTACTGCA
CCTCCGCCAACTTGATGTTGCTCTGCAAAGCCACCAAAATTTCAACAACCCTTCAAAAACTGGCCCTGATTTCCCCAGCC
TCCTCAGCCACCTTCAACCA
>aburDev_TRINITY_DN26034_c0_g2_i1
CACACAGACAGACACACACACACACACACAGTTTGACCCTTAAATGCAGCTTTGTCTGATCTTTTTGACACTACAGGAAG
TTCCTGCAGCATGGATGGTGCGTGTTGTACGCTGCACTGCCAAAAGCATTTGCTGCCTTCGCACACATGACCCAGAGTGA
CATCACAGGGTTTAATATTATGTTGCCTGGCCTGTGCAGGTAGGTTGGTCTATAATTAGCTAAGACAGAACAGAACAGGC
CTTTATTTTCACTGTTTGTGTAACAGACAGCAGCAAACAGGAGAAATATGAACAAAACTGAGGCGCACATTAGATGCAAG
ATGTTTGGAAGGAGTTCAAAGAAAAGACTTTGGTGTCTGTGTGAGTGATGGGGGTCACTCAGAC
>aburDev_TRINITY_DN26082_c0_g1_i1
CCGATATCTGCGCATTCCACCGCTACACCGGGAATTCCACTCTCCTCTACCTTCCTCAAGCCATGCAGTACCGAATGCCG
TTCCGAAGTTAAGCCTCGGGATTTCACATTCGACTCACATGGCCGCCTACATGCGCTTTACGCCCAATGATTCCGGACAA
CGCTCGGACCCTATGTATTACCGCGGCTGCTGGCACATAGTTAGCCATGGCTTTCTGGCGAAGTAGCGTCAGATCTAGAT
TCTATC
>aburDev_TRINITY_DN26054_c0_g1_i1
ACCAACTTGGGCCAAACAGAATTTCAAAGATAAAAATGATTTTTAGCCAAAAGAAAAACATTTTTCAAAATCTCAACCTT
GGAAAAATAAATAGCTCAAATTTTTCATCTGTTAAATTCATTCTCATTGACAGAATTTTCCATCTGTTCACTTCTCGTGA
CTTTTGGCTTTAGACGTAGTGTGAAATGAAATAATGTGGATGGGAACTTGATGAGAGCTTTGGAACCAGGTTAGAGGTCG
TGACTAGTCGCTGCTGCATGGAGTTCCAGTCATGCTGGTCCGGATGGTTGAGTCTAGGAAACGTGGCCACCATCAGGCAA
AATGACCTGTACAGGAGGGAAATGGTGCGGCAGCAGAGATCAGACTTTTCTCTGAGACCAAAGATCTTCAGCAATGAGAA
CATCAGACGTGGGGCGATCGTGGCTCAAGAGTTGGGAGTTCGCCTTGTAATC
>aburDev_TRINITY_DN52479_c0_g1_i1
CTTTTGGGGAGGTTAAACAGGAATGATCTGTTGGAGAATTTAAAAAAAACCATCCCAGAACCCAAAGGTAAGTCAGGGAA
TGACTAAACAAAAAACACATAAACAATAAAAACATTAGTTAACATTACACAGGTGCCATTAAAATCCATATAAATAATAA
ATCCAAAACACTTGCCAACACTTTCAGGAGTGAGAGACTGCAGAAAGCCTACAGTTTATATGTGTTTTATGTATCTGCAC
>aburDev_TRINITY_DN52481_c0_g1_i1
CAGTTTAGTCTGCAAGTTTCCCCAAACTGTAATCAACAAAGCAATAATGATGTTTTTCATTCTGGAGCTACTGCACTGGA
GTTTGACAAGATCAATGATGTATTTGATACGTTCTTTCAGTTTCGTGAATATTGTCTTTATTTATGCACCACATAGTCAT
CAACTAATGTTCAGATATTTGATACATTTGTAACTACAGTCCAGCTGTCCTTAAATGGTTTTTTTCCCTTCATTTCTACC
ATGTTTTAGTCAATGTAAAATGTTTGTATAAA
>aburDev_TRINITY_DN52488_c0_g1_i1
GCACCCCTGCACTACCTGAACAAGCGCGCCATCTTGTGGCCTCTTTCTGTCACTATATCTCCTTCAAAGCTTTGAAGTCT
GAATTAGGAAAAAGCCCAATTTTATCTGCTTTGCTTTGGTGTAGAAAGCAATGAAACATTTTCCAAAGTCATGCCCTTTA
ATTCATAAAAGCGCATTACAAACATAAAGTTACTAAAAATGTGACTCAGAAAATTCACAAAAAATAGAAACAAACAAACA
AAGCCCCAACATAACAATAACAGGATCGCCAAATGTATACTGCAGTTGAAGCACAGTACTGAACACCAATAAATAGTATG
AATAAATAAATAGTAACAGCTTAGAATA
>aburDev_TRINITY_DN52481_c0_g2_i1
CAGTTTAGTCTGCAAGTTTCCCCAAACTGTAATCAACAAAGCAATAATGATGTTTTTCATTCTGGAGCTACTGCACTGGA
GTTTGACAAGATCAATGATGTATTTGATACGTTCTTTCAGTTTCGTGAATATTGTCTTTATTTATGCACCACATAGTCAT
CAACTAATGTTCAGATATTTGATACATTTGTAACTACAGTCCAGTTGTCCTTAAGTGGAGGGTTTTTCTTCATTTCCACC
ATGTTTTGCTCCATGTAAAATCTGTATAAAATATTAATTTATATGCTACAGATACAAATGTGTAATGTAAAAATCTTTTT
TAACAATATACAGCAAGTTGGAAAAAAGTGGGGAAAAAAGTGGTCCATCATTTTCTATGGGTCACACTTTTGTTTTTCAG
GAATGAGTCCATTGGTTTTCCATTGAGTGTATTTCATCT
>aburDev_TRINITY_DN52407_c1_g1_i1
CTCAATTTTACCAAATTATTGTGGCAGCAGGATAAAAGCATCTATAAAAATGTTCCTTTTTTCTTCAATTTTTGTCAAAA
TAAATAAATAAATCACAGATGCTGACATATTTTACTGAATCATTCATTTATTGTTACTCTTTCCAATTGCTAATGGAAAT
AATAGTCTTTGGTGTAATTTTTAATCACTGTCTTCTTAGAGAAAAA
>aburDev_TRINITY_DN52447_c0_g1_i1
GTTAAATTAAGATTAAGACATTGTCTATTTATAAAAGTCTAGAGACTCAGAGTTAAGTATTCATGTGTGAGGACAATTAT
GCATTTATGAGTCAAACATTAGCGATGAATAAACTTTGGAGGCCACCGAACATGCTGTTACGCTCTGAACCTGAGAAGTA
GATGGACCTGTGATTGTAGGTTGCACATACATCTGAGCTGTTTTTCAGCTGTTTTTGACTAACATGATTAAAACAACAGC
CTATTAATGGGGCTGGTCACAACCAAG
>aburDev_TRINITY_DN52495_c0_g2_i1
ATCATCTAACTGGTCCATGGGCTCCACAGTCACAGGACGAGGAAATGTGGTTAGCAGGAAGGAGCCTTCACTGCATCTGT
CCAGAGCTTTCCGAGCAGCTGGCTTCCCTGAGAACTCAACTATGCCTTTTCCTGAGGGCCTTCCTCGATCATCCACAATG
ACTACAGCCCTCTCTACCTGGCCAAACACAGAAAAGGCTTCTTCCA
>aburDev_TRINITY_DN52495_c0_g1_i1
CTTGACGTCTCATCAAATCCTGCCTCATTAGCATAACCTGGTGCTCATGACGTGCAGCCTCCATCTCCATCTCCAGCTTC
TCACGAGCCTCCTTGATGTTCCGATCCACTTGATCCTGCTGTTGCTTCTCCATCTCAATGAGTGCCTTCCAGCGCATGGC
ATATTCATACTCAAAGGAGCCAGGCTGTGCAAATCTGGGTGGCTGCTCTCGTTCCTTGTGAAATTGCTGGTTTTTTATAA
CCAGCTTCTCTGGAAGTCCCTCTTCATCATCTAACTGGTCCAT
>aburDev_TRINITY_DN2081_c0_g1_i1
CTCATTTCTACTTTTTTTTTTACTGTAACATATAGTTATATGACCGGATGCACATTTCATCACAAGTACTGAGAACTTCC
TGCAGGATTCTTGCTACTGCTAACTAAACCTGAAACACAGGTTTTGCCCACACAGTCACTGGAAACCACTTCGAACAACA
AAGTCTAAATGTCAAATAACTGTAACAACCATCAAAATAATGATAATGATA
>aburDev_TRINITY_DN2008_c0_g1_i1
CTACGATCCTTCCACTACCAAGGGCGGAGGCTTTTCCCTGCTCTGTTGCCAGCCTGAGGCGGTTCACCTCTCTTTACGGA
CCTCGTTGTATACACCTTCCGGATATACCACGATGTCCACCCCTGGTTTGAAACGGGCGACCCTTCCACATGATGTTTAT
AGATACCTCACGTTAGTGACATTCTCCCTCAAGAAACCCTACCCCACCAGAAGCTTATGGTTACAAGTTGAC
>aburDev_TRINITY_DN2044_c0_g1_i1
GTGATTCTTACCAGCTAGCCTTACGAAGGCCAGGAATTTCACCGCGCATTGCCGCTTCACGGACTTTGATCCGGCTCATG
CCGAACTTGCGCAGATAACCGTGTGGACGGCCAGTGATACGGCAACGGTTACGTTGACGCACCGGGCTAGAATCACGCGG
TAACGTTTGCAGCTTCAGAACAGCTGCCCAGCGGTCTTCGTCAGAAGTGGCTGGGTTTGCGATAGCATCCCGCAGTGCAT
GACGTTGTTCAGCGTATTTGGCTACCAGTTTTGCACGTTTTACTTCACGTGCTTTCATTGAGTTCTTTGCCATGACC
>aburDev_TRINITY_DN26192_c0_g1_i1
GCACTGAACACATTCTTTATGCTCAGCACAGACACCAAGGCAGGTCTGACACATCTCACACGTTTGCCCTTGAAACTTCG
GATCTGTACACTTACAGACACCACACTCGCAGATGCCCCGGCCATTGCAGATCTGTCCGTTGCTGGCTTCACAAGTACTA
GTATCCAAAGAACAGTCACATGCACTGCCAGTGTAGTTGGGGTTGCACTCACACACACGACACTTGCAAACACCATTTCC
TCCACAAATTAAGCCATTGGATCTATCACAGTTGAAATTATCACACTCGCAGAATTTGCCAGAATAAATTTCATTTGTAT
TATCCCTCTTCCTACAAACACACTGTCCGCAGACGCACTCTCCATTGTTACTGCAGATTTCTGAACTGTTTTCTTTCCTG
CAGT
>aburDev_TRINITY_DN2091_c0_g1_i1
TGGTTTGAGGTCGTCATTCCCGCCTGCAGCGGATTAATGAAAGGTTTCAGTCAGGAGATGAACATCTGGAATGTTTTTAA
GCTCTTCTTCTGGCTAATTTGTTTGAAATTTCATTATAAAACTGTGCTCCAATCACAACTTTGGTGTTATTTCATCAGTG
AAATGTTTGAATGATGCAATTGTAACTCTAATGTAATGAAAAGATAAACAAGTTTTCCACTTTAATATAACAGGTTAATG
CAAATTTTGTGACTTTTCATGTTTTCAAAATGAAGTTTTTTTGTGTGTGTGGCAACATTCAACAGACGATGGAGATTCTT
CTGGCATGAAGTTCATGGCTACAGTTCCCATCATTTCTGCTGCTGCTTCACTCATCAGTGTGGCTGTGATAACCTGTGGT
TACAGCCTGAGGAGAAATCCTCGCAGGTGAAAACTTTTACTGACGCACTCATGAAATGACCCTTTGAAATCACTTGAGCA
CATTACTGCATACAGCAGCCACTGTGGTGTTCAAAGTATCTCATAGTTTCTTTTGAAACACCACACATTAGTTGTAGACA
TAGCTAGTCTTGTTTTTGAGGTATTTTTCACCCCATGACCTCTGATGTTTTTATCCTAACAGAGAAAACAGATC
>aburDev_TRINITY_DN2002_c0_g1_i1
CTTGTTTTTAAAAATCTTTCTCTCCGTTCTTTTATATGATGAAAGGCAAATACGGTAACTGCAGGGAAAACGACCCTCAC
GCATGAATCACGGTCACAGCATATGTGTGTGCATGAAAGACATTCGTTTCCTTTGCCCAAACACAAAGCCATGGGTCCAA
ACAGGAAGCTTCACACACTCCTGTATGATTCCTGTGTGTCCCGGCCTCCGAAACCTAAGTTGCACACAAACATCCTTCCT
GAGTGATTATTTTAAGCTCTGTCAGCATTTTTAGTCAGCTTACAATACAACATTCAAATCCAAGGCCCCCCTCCTCTGCC
CCATTATACCAGCACACACTGATAAATAAACACACACACAAACACTGACACAGGATACGCCAAATAATGGCAGAGACTTG
TGTGACTGACTCACGGTTGATAATTGCACCACTAAGTCAATGCAGTCAAGCTCTAGTTAGCCAGACGTTGTTAAAAAGAT
CACACACATGAAGCTTTTCCTCGTCCTCACAACCACACACCCACAAACAGGGCCTGTGCTGCAAACAAGTTCAACACAAC
CAGGTAGAGCTGGGCGATAGAACGATAACGATATGTATCGCAATATAACTTTTAC
>aburDev_TRINITY_DN43324_c0_g1_i1
TGGACCAGACTCCAGGAGGTTCTGTAACACAAACACAGGAGAGGTTGTTTCAGTTTCCTTTGTACATAGTGCTCACCATA
TTCTGTCTGGGCTGTCTTTTTTTCTGTTTACTTAGTCATTTATTTTGGATAACAGCTAGTGGATTATTTTCACACTGCTT
GGTTTAAATTATTGGTCCTGGGAATATTTTGGAAGAACTGTGTCTGTGGAGAACTAGATTGGGGGTTTCCAGGGTAACAC
TACATTGCTTGAAGAAATATGGAAGAATTCAACATATGACCTACAAACAAATAATCATTCAACTTAACTGAACGCTGGAA
CAAGCCAGGGTCATGAGAAGCATGGAAGATCTGGACAAATTCTGGTGTTCAACATACACTGGAGGTATGAATACAGACGT
GATCCTGAACAAGGCTAATGGCAAGCTTCCTGACCAGAGGAACAGACTGCCAGAGCAGCTTGAGTTGTTTAGTTAGTTGT
TCATTAACACAAGTTAGTTGGTTAGTGAACAAGTAAGCATATAGTAGAGAGAGTAGAGTCTGGGGCATCTAATTGATTAC
TATTAGAGACTAATAATTTTTTTAATTTAAATTGTGCTAACTTCAACACAGCAACATTAAAAATAAAACATATTAGAACT
AATTTTTGTTGGACACAAGAACAACTCGAGCATCTT
>aburDev_TRINITY_DN43378_c0_g1_i1
ACATCTGGTGAAGTTGCGGCAAAATGCCGGCACCAGCCCACTCGCCGCAGCAAGCCAGCCCGAAGCCAACATCTGCTAAA
TCCAGGGAGACCCGCGTCTCCTCAGGAGCCGGAGGCCGGCGCTCCAGGAGCGGATCCCAGGATCCCAACAGGCAGTGCTG
GGCAGCAACTCAACACATGCACCTGCGCCACGCACCCAAAAT
>aburDev_TRINITY_DN43398_c0_g1_i1
CAAAAGAATTTCCCTCGGGATAAATAAAGTTATTCTTATAGCATGTGAAATTTTAAATCTACATTTTTCGACCAAGCTGA
TGTTCTAACCTACTTTTCCTTCTGTGTCAAAATCATTTTCAGGTACTGGGGGGAGTGAGCATTGAGTGATCCTAACAGGA
GAGATTCATTAATCAAATTGATTAGATACTCACACTACTAACTAGATTGCCAGGATACCGTTGACACAAATTAAATTAAC
CATCAAGAACAAAATGAGCACAAAATGTAAACATATCTGTTATATTAAAAACACACACTGTGCAGGTAGTCAGCAAACGC
TCTATTTAAGTAAAAATACACGTAGCATTTATTTTTTACATGGGTCTGTTATGTCCGTATAGTGAAGACTGTATAGACCA
TTAGCTGCAGGAGCGTCTAAGCCACTCTCGAACAATTCCAGTCTTGTTAGCGGCTCTGCTATTTTAAGGTGTCTGTGGCT
TTCTTTGTTAACACTGAAGTTATTGCCTTCTTTGGTCGCTCTCCCTGCCGGGGCTGCTGGCTTCCATAACGCACGAGCTA
CGCCAGAATGACAGGTTTGTATTCATCATGGATTTACAAAAAAATACATGAAGAAAAAGAAAAAAGAAGAAGGGTGGGTG
GGACATGCGACAAGCCAACCAAAGAATGGAAGCTGAGAGTGAACGGCTGTAAAGGTAGCTCAGTAGAGAAGCAGTGAACG
TAGGCAGAGGAAGCAGCAAAAAGCCTCTTTATGTCCCCGTCTCTCACACCGATGCAAGCACACACAAGCTGCAAGACGTC
TGTGTGGATGCTGCATGTGGATACACACACATGCACACGGACACACCTGGTTTGGACTATAAACTCTGTGTTAAACATAG
CCAGAAAGGATTAAGGGGACATTTTTTTGGTTTTTTTCTGGAGGTGAAGGGAGATTTTAACTCTCACACACACTTCATTT
CTAGTTATTTTCAAAGTTTAGCTTTTCAAATGTGACAGAACTGCATAATAATATATACTCTAATATTCACAGCTTTTTGG
ATTTTACTAAAAAGCCTAACGCATTCATCAAGAAAATGAGATTAATGAAGCCGCTGCTGTCAGCACTGGAGCTTGTTGAT
ATTCTTGCCTGCTATATTTAGCTTCACAATTATTTGCTCATGATAACTACCTCCTGCTGTAGCTATGATTTTCCCGCAGC
TGCATAAATGTCCAAAAACATCGCAGATAAACAGCTGGACTATCACCAAAAAGTCAGTTTTTTTCAATTGTATTATTTTG
CACAAAATGAAGCCATTTCCCTTACTTTTATGTTGGAAATATGCACACTGTGGCTTTTTGCTGTGACAATTTGGCTCAGA
GACAAGGGCAAAGTTTAAATAAGAAAATAAAACCCCCAAAATAAAGAAAAAAAATCGTGAGGTAATTGAGTGTAGAAGGG
GGGCTTTTCAGGAAGGGAAGTGTGTGTGAGTGGCAAAGAAAAGACAGGACAGTTCAGTGGGGGGTGTCAGGGCTGAAGGT
TGTGGTGGTTTGTGAAAAAGGAGAGGGGAGGGG
>aburDev_TRINITY_DN43385_c0_g2_i1
CCCAAGGCACTCTTTCTCCCGAAGTTACAGAGTTAATTTGCCGAGTTCCTTCAACATTGTTCTCTCAAGCGCCTTAGTAT
CCTCTACCCAACTACTTGTGTCAGTTTACAGTACGGTTAAAAAAATTTAACAACGCAGCTATTTTAAAGAGTAATTCGAA
ATATTTAACTGTAATCATATAAACAATTAATACAACGACAACCCGTCACTACGAAGAATCGAAACACGCTCAGCGTATCT
CCACTAACAATTTAATTAATTTTTTTTAGTAAAAGAATTTTAACTACTATCACCCATCGACCAAAGTTTACACTTGTCTC
TTAGGGACCGACTAACTCTCCGCGGACTAACCTAACGGAGAAACCCTTAGTTTTTCGGCGATAACGTTACACCAAATTTT
ACCTGCCATTAAGCAGAATAAAATCACGTTATTTGTCGCTACTCAT
>aburDev_TRINITY_DN94050_c0_g1_i1
GTTGCTGTTGTGCTGTTCAGCTTTATTTGATGGACCAAGAATGTATCATACTTGGTTTGCAGCTCTTTTACACCACTGGT
GTACTTTGACAACCGGTAGTTACAGCTGTGGTATAATGTATTACCTAATATTCTCATCACACTACAGGACACCAACAGAA
TCCCCCAAGTAACCTAGAAGAAAATATAATAGGGTCAGTATCCATGGGTACATTTACAAGTGTACAATCTCCTTAAAAAT
GCCCTGCCAAGTTAGCTCTGTAGCTGGCATGGAGTTTAGCTGCAAACAAATGTCCTTGCATGATTCACCTGTGTGCTCCA
TCCCCCATAAAGAAGTAGCACACCTTTTTTGGTTGTGTGTTGACAGCCATAATCTCTGAATTCCTCGGCTCAAACAAGTA
CACGTACTGATTCAAGATCACACACTGAAAGAGGATTTTTAAAATTGTAGTTAAGGCAGGGTTCAGCAGTCTTTGTGAGA
ACATGCACATTGAAAAGAGAAAGAGAGAGAGAGAACAACAAAAGAACGAAACAGGAAAGACCAGAAAATGGGTATTTGTA
CTATAGTCACTCGTGTTATTACATTTGC
>aburDev_TRINITY_DN94050_c0_g1_i2
GTTGCTGTTGTGCTGTTCAGCTTTATTTGATGGACCAAGAATGTATCATACTTGGTTTGCAGCTCTTTTACACCACTGGT
GTACTTTGACAACCTGTAGGTATAGTGAAGGCCTGGTGAGGTAGTATTTCTTTTTTCCCTGTAAAAACCTGACTTGTCAA
CCACTTTTTCTAGTGAATATACTTTTAAATACAATCACAATGTAAATTCGATATAAATGTAATTGAAAATACACTTACCG
GTAGTTACAGCTGTGGTATAATGTATTACCTAATATTCTCATCACACTACAGGACACCAACAGAATCCCCCAAGTAACCT
AGAAGAAAATATAATAGGGTCAGTATCCATGGGTACATTTACAAGTGTACAATCTCCTTAAAAATGCCCTGCCAAGTTAG
CTCTGTAGCTGGCATGGAGTTTAGCTGCAAACAAATGTCCTTGCATGATTCACCTGTGTGCTCCATCCCCCATAAAGAAG
TAGCACACCTTTTTTGGTTGTGTGTTGACAGCCATAATCTCTGAATTCCTCGGCTCAAACAAGTACACGTACTGATTCAA
GATCACACACTGAAAGAGGATTTTTAAAATTGTAGTTAAGGCAGGGTTCAGCAGTCTTTGTGAGAACATGCACATTGAAA
AGAGAAAGAGAGAGAGAGAACAACAAAAGAACGAAACAGGAAAGACCAGAAAATGGGTATTTGTACTATAGTCACTCGTG
TTATTACATTTGC
>aburDev_TRINITY_DN94008_c0_g1_i1
TCACCAACCACTCCCATGCCACCACGGTGCACCCATACAAACGGCCCACCCTGTACTATTATCACTTTAATATATCAGTA
ATGTAAATATTGCAGTCTTTTAGTAATTATGTTAGTGCTTCAATGAATTGACTATAAACAAATCCCTTGAAGATCTTCAT
GGAGACTATGAAGAGATTTCAATGTGTCTTAATTGGGTCAATTAAGACACATGGAAATCTCTTCATAGT
>aburDev_TRINITY_DN94074_c1_g1_i1
CACGGTTGTTTTCTCTTCCTACGGGTACTAAGATGTTTCACTTCCCCGCGTTCCCTCCACACGCCCTATACATTCAGGCG
CAGGCGACCACACATCACTGTGGCTAGGTTTCCCCATTCGGACATCCTAGGATCACCGCTCGGTTGACAACTCCCCTAGG
CTTAACGCAGTCTCCCACGTCCTTCATCGGCTCTTGATGCCAAGGCATCCACCGTGTGCTC
>aburDev_TRINITY_DN59785_c0_g1_i1
ATTTTTGTCCTTTGTGGAGGACATCACTCTGAGACCTCTATGCCAAGCACAATTTATGCAATGTATATGAGTACTACTTT
ACTGTCAAGATGACATCGTGGGCTTTCTATTGGTGCCATATTTCTTGGGATTTGGGCTAAAAGAACACACAGATTTTCTT
TTCAAAATGTTAAGTGATTGGAACTCAGGCCAGCCCATCGTCAGTATACTCAGCTTGCTGACCAGACCTTCACCTACCCC
CTCTACGTATCAGTAAAATCACTCCTCTGTTTTACCTCGCCAAGTTAAATCACCAAGCCATGAGTCCCTTGTTGAGTTTT
CCCCTTTATTTATACTTTAAGTTCTCTGCTGTCTCCGTGTTTGGTTCTGTACTGGAGTC
>aburDev_TRINITY_DN59785_c0_g2_i1
AGGCAGTGACAGCCTCTGATTTACTGACCTGAGTTTGTCTCTTGGGCCAGTGGTCATCTATGTGTGCTGCAGTAGCCGAA
GGAGGCAGCTCCTTCTTCGCCTCCTCTCACCTCACCTGTGCCTTTCTAAGTTCCTTTTAAAGGGGCTTCTTAGATCAGCT
GTTGAAGCGTTTTAGCTAGCTAGTCACCACCAGCTCTACCTGCTTTGCAACACAGTTGCTAGTGTCCTCCGTGTCCCCAA
AACAGTTTGTTGGACCAATCAGCCCTGATGTTAGGTTGGACCTTGTGGTGGAGTGCTCAGTTGTGACTGGTTCTTACGGG
TACGGTAATTTGGTCGTGTTCTTCCCACGAAAAAACAATAAATGAAAGTGGTTGTATTTTGACAGATGAATAAGATATTA
CTTCTGCAAATGGTGTTAGAGGAGTTGTTAGAGGCAAAATGTAGAAATCATAGGAGTTACAATACTGACAGCACTGTCTG
TTTTATAACTTCAAAAGATCCAGTAATAAATTTTTGTCCTTTGTGGAGGAC
>aburDev_TRINITY_DN59785_c0_g3_i1
GTTTGGTTCTGCACTGGAGTCCGCAATCATGTACAGGCCTCTGGACCTCTTTGACACAAATAGAGTGTAGTAAATAAAGT
CCACTGTGAGAAGTCATTTATTGAAATCATGTTTTAGTGTTCAGGTGTCTTTCTTTCATCTATTTTAATATTCATGAAAG
AAAAAGAAATTTGAGCAGAAATCCACTCAAAAATGTGAAGAA
>aburDev_TRINITY_DN59762_c0_g1_i1
GGCCACAAAAAAAAAAAAAAAAAAAAAAAGGAGATTGATGTGCTTTTATTTCCTTTAACTCTGCTTACGTTGATGTTCTA
GCTTCATGTATGGTCACTTTTAGTCTCTCTTTTGTACCTTGGATACACCTGATCCAGCTTCTGTGCTGTTTCTTTCGCCC
TTCATAACCTTTGGACAAGGTATGACTCTGACTTCTGACACTTCCACTTGGTTCTGATGCCATGTTCCATGCTACAATGG
CTACAAAATCATTTACTGAGACAAGCCTCTAATGAGCAGATTAAATCACACTGAAATGTGTTTATGTGTTTTTCTCTTTC
ACAAAGGACGTAACATGTCACAAAAGTGATTCAGTATAATTGGTGACCTAGAAATGTGCGGAATCAGAGATCATGTGTGC
CATATAACTTTTTACTGTGGTTAAATGATTCTAAATATGTTCTATTATTAAAATAAATGGTAACAGATTTTCCATGTTCA
AGTAAATTCAACTTTATTTATATAGAGCCAAAAAACAACAACAATTGTCTCAAGGCGCTTCTCTTCTATATATTGTATCA
ATAAATTCTGGTATAAAACTACCTTTAGTAGTAAAAATCCAGCTTGGGAAAAGCATCACAGATGGTCAAAAAGTATTGAG
GGATGTAGTAAGGTATTATTGGCAATAGCAGAAATATAGAATATCACTGGCTTTATCCTTTAAGCTTGTCAAAGACAGCA
GTGATAAAGTGAAATGGAATCATGGCATATAGTATAAAGCCAATCTGAGATGACAAATCATTTCCTACTGTATTACATAT
GACAGCTTTTTTTTTTAAAAATAATGCTTTCACAGTCACCACAGGAGAATGACCCAAGTGCAGGACGCACATAGGCAGAA
TAAGATCCAAAAATCCATTCATCCATTTTACAATTCAGGGTCATTGGGGGGGGCGTG
>aburDev_TRINITY_DN17060_c0_g1_i1
CCGGGCAGGGTCTCCACCTCCCGGCAAGAACCCTCGGCCCCCATTGATGGACAGTGCCCGTCAGGCCCTTGGTGGCCTGT
TTTCACCTAACTCCTAACTCAGCCCGTGCCTCGTGGGGGTGGGAGATGCCCCTGCCTGGTCCCAAGCCCTAACCCTAACC
AGGGGGGGGCTTAATTCAACTTAGAAAAAGGAAAAAACCTAAAAAGGAGAAAAGAGCGAAAGAAAAAACCTAAATAAAAG
GGGAAAGAAACAAAAGGGAAAATACTTACCTGAAATAAAACCTAAATAAAGGGAAAATACTTACCTGAAAGAAACCTAAA
TAAAGGAAGACCTCATACTTACCTGGGCTCGTCTGAAGAAGGCACACCTAAGCCGAAACGTCGCGACAGCCCACTAGCTC
TTTAACCCAAGACATGGGTAATTTTTGGAACCACCGGGCAGGGTCTCCACCTCCCGGCAAGAACCCTCGGCCCCCATTGA
TGGACAGTGCCCGTCAGGCCCTTGGTGGCCTGTTTTCACCTAACTCCTAACTCAGCCCGTGCCTCGTGGGGGTGGGAGAT
GCCCCTGCCTGGTCCCAAGCCCTAACCCTAACCAGGGGGGGGCTTAATTCAACTTAGAAAAAGGAAAAAACCTAAAAAGG
AGAAAAGAGCGAAAGAAAAAACCTAAATAAAAGGGGAAAGAAACAAAAGGGAAAATACTTACCTGAAATAAAACCTAAAT
AAAGGGAAAATACTTACCTGAAAGAAACCTAAATAAAGGAAGACCTCATACTTACCTGGGCTCGTCTGAAGAAGGCACAC
CTAAGCCGAAACGTCGCGACAGCCCACTAGCTCTTTAACCCAAGACATGGGTAATTTTTGGAACC
>aburDev_TRINITY_DN17052_c0_g1_i1
CTAAATCCAACACACATCAAGATCAGTCGTGACTCTTGAACTTCCATAGTGCAACAGGGACAGTCACTGGACTTGAGGTC
TTCAGTCAGTCACTGTAGATCCAGAAATCAAAACGATGAATGGCTGTTCTTGGTGGTTAGCTGTGGTCTAGTTACCTTGG
AAGGCTTAGCAAAGACCATTCCTTAGCTGTACTGTGTGTGGCTGTACTTCTGATTCTCAAGCACA
>aburDev_TRINITY_DN76900_c0_g1_i1
TCGCCTTGGTGGGCTGTTATCTCACCAACTAGCTAATCAGACGCGAGCCCATCTATGACCGATAAATCTTTGACCGTTAA
AACATGTGTTTCTACGATTTTATGCGGTATTAATCCCGGTTTCCCGAGGCTATCCCACTGTCATAGGCAGGTTGCTCACG
CGTTACTCACCCGTTCGCCACTCTCATTAGTAATCTTCCACCGAAGCTTCTGTCTA
>aburDev_TRINITY_DN76933_c0_g1_i1
GGAAGATCTCCTTTACATCTGACTGGTCTGAAGCACAACTTAGAGAAGAAATAGCAGCAATCTTCAGAAGAACATTTGCA
CTGTCAACTGGCCAGACATTCCCTTTTGAGTATTTGAGTACAATTAGAGGATGTAAACGACTAATGAAACCAAATGTTTC
TAGCAGTTTTCTTTGGGGTGGCCAAGAAGTTGGCTCGATTTGTTCCACCACCTGCCTCTATATAATGGCAGGGATACAAA
AACCTGCACAGGTAAACATTTTATATTGCAGTGCAGAAATATTTACTGTCTAAAAAGTGAGTCTGTTCTCTTAACATAAT
TTTATTAATTGTATTAATTATTATTGCAGTTTCAGCAGGTGTAAACAGTTTTTAGTGCAGCCATGTGCCTCTGTGTTACC
AGTGATTTGGTGCAACTGTATTTGATTTTATGTAGAACATGCTTTCTTTTCCCTCAGGAGGAACCAGAAGAGCTGTCTGA
CAGTGACTTTGAAAGTCCAGTCTGCCGGAGAAGACGAGGTATGTGACGTGAATGAAAACCTAGTGAGGTTCTAAGCTCGA
TGACCAGTTAGATTTTGTTACTGCAGTGCGTAATAATTCCTGGGGGGTTTGTTTGATGCATCATTAATTTGTCCGATTTT
AATGATAATAATTATCACAGGTGATTACAG
>aburDev_TRINITY_DN76966_c0_g2_i1
AATAAACCTAAAGGTAAATCTTCATTTACACCTCCAGGTCTAAAATAACTTGAATGCATTCTTGCGCCAGAAACTCTTTC
ATAAAATTCCATTAATTTTTCACGTTCTTCAAATCCCCAAAAAAAAGGAGTCATAGCTCCTACGTCTAGAGCATGACAAG
ATACGAAAAGTAAATGATTTAATAATCTAGTTATTTCTGAAAAAAGAACTCTAATATATTTTGCTCTTAAAGG
>aburDev_TRINITY_DN76999_c0_g1_i1
AGCAAGAAGCCCAGCTCCTGCATCCTTGAGCTCTTTGGTAAGGTGGTACGTAACGATGGTGGTGAAAGAGGAGAAAAGTG
GGGCCAGGAAAACACAGACATTCCGAATGTCAATAGTGATATGGAAGAAATGGAGTACATGGTAGATTGCAGCAGAAGTG
ATCATTAAACCTGGGTAAATTGTTCCTCCAATGATTCGGCCCAAAGGGTACCAAGCCCGGTCATCAAACCAGTTATGGAA
TTTATAAAAC
>aburDev_TRINITY_DN76966_c0_g1_i1
TTAAAGGTATATTACAATTTAATAATTTTTCAACAGCTAAAACATAAGCATGTTCTTGACTCATCATTGATACATAATCT
AATCTATCGAAATAAGGTAAAGCTTGTAAATAATTTTTATATTCAATTAATTTTTCGGTACCTCTATGTAATAATCCTAT
ATGTGGATCAGCTTTTTTTACTACTTCACCATTTAATTCTAAAATTAATCTCAAAACTCCATGCGCTGCTGGATGTTGAG
GCCCAAAATTTATTGAAAAATTTTTTATTTTTTTAAAAGAAG
>aburDev_TRINITY_DN76902_c0_g1_i1
GTTGAATTGTGCTATACAAATAAACTTGCCTTGCCTTGCCTTGCCTTGCCTATAGATGTAGGGTGAGTTGGAGGCAGATG
ACCCGTTATGGCGACCCTAAGGGAGTAATAGAAAGAAGTCGTCTATTTTTACTGCACTGCAGTGTCAGTGTGTTTTCCCC
GTACTGTTTTTTCTTGTTCTCATTATTTATTTGACAAGCATCATCAAAAGCATTGATAAAGCAGTAAGTCAATATATCGG
TGCTTTGCGCCGCGTAGTAATAATACACTGTTCAAAAAATTAAAAGTAACATTTAGAAAACATATCAGATCCTGTAACAG
CTGCATTTATGGTATAGCACCATTCCATAAATGCGATAGAAGATTTCATTGCAGACAGCCAGCCACACCTTTCTCCCCTC
CTCCTGAGGGAGACCTCAACCCTGTAACAGGCTGGTCTGAGTATCTACTCCAACACTGGGACATGTGGGATTGAAGAGCG
TAGATCTGTGGAGATGTAGCTTGTCTTATTGCTGTTATCTCAAATAAAGTCCTAGTGTTCTAGCTGCCTGCGTCGCCACT
GAATTAAGGGGCATGAGCCCCCGCATCCTCAGGACCTTCTATCACTGTGCCATTGAG
>aburDev_TRINITY_DN76907_c0_g1_i1
CTTGAAGCTCCTTAGACTACGATGACCTGGATGACTGAGAACCTTCACAGACACGGTAAGTGCAATGTGACACAGCATAA
GAAAACCACACAAAAGTCCAAAATTTTTGTTTTTACTTTATGTTTCCTTAAACTTTCAAAAGTTTGAGATGAACATATAA
ACACACGTGCAATCAATCTGTAGTTTGATTGGGGTTTTTTTCAACTTGATGTCAGACTGTGTCCTCTCTTTGAATTACTG
TTGTTAGTAACAATGTATATAGATAAACAGAGACTTGTAGCATGTTCGTGAATAACATCTCATGTGAAAAAACTCCACTG
GGTTATCAAGAAACTGTTGATCGATCACAATCCACACGGCATTATCACCAAAGGCCAAAGATGGAAAATTCACTGGCATC
ACTAAGGGAGCAGATTTCACTGGTTGACTACCTACACGGAGACTATTTTCACACCTCATTTGCCATTTCTAGTATAGATT
ATTATAAATCGCCCACACATAAAGGCTCACAGAAACACATCCACACTTATCTGCACACACACACACACACACACAC
>aburDev_TRINITY_DN43426_c0_g1_i1
AAAACTTTAGTTTAAAAAGCCCAAAAGCAGAAGCTTTGAGGATTTTAAAGATGATCACAGTTACATGTGGCTCCTGTAAA
CATGTGACAGTGTGTACATTTGAAAATTCAGATGATGCTGCAGAACATGGCTTGCAAATTTGTAAATAAACATTTTGGGG
ATTAGCTTTTCTACAGTGAATAAAGTCTCAGTGTTTACTTGTTTTATTCCCTGATTTTAGTTTTAAATACAAAATAAAGG
CCCCCAATCAGGAACATGCACAGCCCACCCCCACCCCCCAC
>aburDev_TRINITY_DN43474_c0_g2_i1
CAGGATACAAAGGCCTGTTTACTCTTTCCCTCCCAGGCTTCTATACTTCCGGTTGGCTAACATTTCATTTTTACTGTTTA
CATGTGGACGGGATTATATTTAAGAGTTGGATCATTTAAAAAAAAGTCATCTCCAGGATTTCTTTCAGAAAGGTAGTGAG
CCAGCAGTTGTCAGGAGTTTCCAGACAGTTTTACAAATTGCAGGATTTGTAAAACACTGTTGAAAACCCTGAACTTAAAC
CTGACCATCACATTATACGGTACAGAAAACACAGTTTTAGACTCACCGCCCCTTATAGGATCCAAGCTG
>aburDev_TRINITY_DN43478_c0_g1_i1
ACAGAGGAATGTCTCTAGCATCTTGCTGAATCTATGCCACAAATAATTAAGACAGTTAAGAAAGCAAAAACAACGTCCAA
CCTATTACACCATTATTCAGAGGTGACAAAAACATATTTGTTAAAGTGATTTGGGATCACTGATGCAGCACAACTTCTCC
AAAGTAAAATTTTGCACGTCATGGCATCAGTGTACAAATATCTGTCACGTCCCACTGTGCAGAAGGAAGGTTTTATTTTT
ATGCATAATCCATCATATAAAATGTAATCAAATGAAAAAGTCTCTTTTA
>aburDev_TRINITY_DN43464_c0_g1_i1
AACCTTGTCTCCTGCCACATCTTTAGTGGAACGAACCTGTGCGCCTTACTGGTGCTTTTAGTTATTACGTTGAGTGAAAT
TACCTAGCTGGCGATGGTGGGAATTCTTTCCTGCCATAACTATTGTGGGAATAGTGAATTTAAGGGGCAAACACTAAATA
CACTGTTTCATACCCTCGTGTTGCGACAAACAACTTCGACTGACCGTGTAACGATGCCTCTTAGATTGTAATTCGTGAAA
GAACAATGTAGCCAGAGAAATATTAAAGACGGTTAACTTAAATGGAAAGGTTCTGAGCATCCCTACCTCATCAAAAGCCT
CCACAACTTCAAACGGATCAGCAAAGTCTGATGGACTTTTCTTCAGAGTCTGGTCAGC
>aburDev_TRINITY_DN43419_c0_g1_i1
CGTTATGATTGCTTTGGTTCCTAGCACAGTTGTCTCTAGTTTTTTCCATTTATCTGCAAACACTTGCTAGCTACTAGCCA
AGTGACAGAAATACTTGAAAAAGTGTGATACATACTGTATATGGAGAAGTTTCACCTCTCAATATAAAGGTTTTGCCTCA
GAGCTGCAGCCAACATGTTGCAAAATCTCAATTTTTACTGTGAGCACAAATGGGAATTATTTTACCACAAACTGCCATCA
ACCCTCAGAAGGCACTTGCAACAGGTCTGTTACAACAGGTAGTACCCAGTGG
>aburDev_TRINITY_DN60689_c0_g2_i1
GTCGGAGTTCTTTATTAGCAGGAAAACTTGTGAAAACACAGTTAAAAGTCCAAAGTTTTTGCCAGATTGGAGTCTTTACT
GTTTCAATTTTGGCCCCTGGGTCTTGAGTTTGATGCTTCTGATATAGGCTCTGAAGCAGGAATGTCATATCATTTAGCGC
ATTGATAAATTTTCCATTGCTTGTATACTTATTCAACTTTCTGCTTGATGCAAACACAGCATGATAGCATGTGTACACTT
ACATTTTGATTAAGTCTGTAATCCAACCCTGGTTTTTCATATAAATAAATTCTGGTCGTGTCATTAGCCTAACTCCCTTC
CCTTCACTGATGTTGAGGCTGCACCTTCTAAGAGTTACTGCGTGTGTTTCCAGGGCTCCATGTGTAACGATTATATGATG
TCCATGTGCTGCCCCGTCTGCACCACCTGCCAGCTGAAGAGAGATATCAACCGGCGCAAGGAGCAGGGCATTTTCTG
>aburDev_TRINITY_DN60604_c0_g1_i1
ACTGGAATAAAACGGACTCAATAGTAATGGATTGCAATGTAATTGATTCGATTTCGAATGGAATCGCATGGAATGTAATC
GAATGGAATGGAATGGAAGGCAATAGAGTTGAATAGAATGGAATGCAATGAAATGGAACGAAGTGGAATCGAGTGGAATG
GAATCGAATGGAGTGAAATGGAATGGAATGGACGCGAAAGGAATGGACTGGAACAAAATGAAATCAAACGGTAGGAATCG
TACAGAACGGAAAGAAATGGAACGGAATGGAATGCACTCGAATGGAAAGGAGTCCAATGGAAGGGAATCGAATGGAATGA
AATAGAATGGAATGGAATCGAAAGG
>aburDev_TRINITY_DN60663_c0_g1_i1
CTCACACTATCCCAAAGCAGAGTAGGGACTGAGGCCGGGGATCCATTACTGGCCTTTGGGGGAGCTCTGAGGTGAGGGGC
AACCAACCCTCCCACTCCAGAGCTGTGGCCACAGGGGTGGGAAGGAAAGGGAACCCACCTGGCTTTGGTCACAGAACTCA
GAGCCTGGCATTAGGCCAGGACAGACAGGTGGATGGGAGAGCAGGAGCCTCAGAACTCCCCTGCCCAG
>aburDev_TRINITY_DN60611_c0_g2_i1
GTGCCACCAAAACAAAAAGGAAAAACATAAACATTGACTTTGGCTCTTACACTGCCAATGATTCATTTCCTTATAAACCC
TGAATCAGGTATTGAAGCAGTGATGTGCCGAATGAAGCTTGGAAGCTTGGGACGACATTGATCACTTGACTCTGTTCAGA
CGAACCAAGCCTCGGCACAATGTTTCTGAAGCACTGTGCTGATTTTTTT
>aburDev_TRINITY_DN7827_c0_g1_i1
GTGAGCCCTGCCACTAGTGATAGAAAGCTCTGGAAGCCCACTTTGCCATCTCGGCACTGGTCCAGGTCCTTCATTATTTT
GTCCACAGCCAGAGGGTCTTTTTGATTTTCCAAAAATCCAGGGAACTCCTTTTCCATGAGTACTCTCAGGTCCTCCTTTG
TTAAGTAGCCTTTATCCCCAGCGAATTTGTGAAATGTAAACATCATGGTTTCCATGGCGTGTTCCATTTGAGATGGCATT
TTGGTGTGGTCCGTTGAAGCCTTGGCCGAGGCGCGGCGGACGCTGGGCGAGC
>aburDev_TRINITY_DN7860_c0_g1_i1
GTCACCCAACAAATCAGACAAGATCAGTACCATGAAACTTGTAGTGAAAGTTAGTAATTAGACCAAATATGACGTGACAC
AGTCCAGAAATAATGCAATATGGCAGTTTCTCAGTCAAGGACTTAAAGATATAGAATAACATACAGGAATCACATCTGTC
TATACAAAGTTCAGAGCACAAAAGTTGGTCTTAGCATTTCATCAATATTACCAACATGAAGATGATATATTTATGAAGAT
TATTGTGGGCTCTTTTACGTTAGAATATAAAGCACCACAAAGCAACTGTTGCTGTGATTTTGCTCTATATAATTTAAATT
TAATTCACTTGAGTTGTAAAGCACAACTATCTATATTTTATAACTCTCATCTTACTGAACATGTGTACTTACTTACCTCT
GAATCTAGAGAACCATTAAACAGACCCCCATTGGGTCCTACCCTCTAAGAATAAGGTGTTTATGAGAGAGTATAATTTGT
ATATATAATAGTATAATAAATTGCTTGTTCTTTATAATTGTGACTCCCAAGAAAATTGTCTGAATAGAGTTCAGGTCATC
CTGACTCGGGAAGGCCTGGTTTGAAAATGTTATCTGACCCTATCTCAACCTTGAGCACAGTACTGCATGTCCCTCAATTA
AGTTCAAGTTCAAATTTTATTCGCCACTTGCAGTGGCAGG
>aburDev_TRINITY_DN7843_c0_g1_i1
GGCAAGAGAAGCAAACTAACAGCTCAACAGCAGATTAACAGCAGAACTGAGGAAGGAGCGAGTGTCAGGTCTGACATGTT
CACACGTGTTCCTCTGTAAACTGTGAGGCAATTCAAATCAGTGAAAGGAGCCTGAAGGAGGAAATTCGTATGATGTAAGG
TACAACACATACACTGATAGAATTTACTATCAGTTTACTGCGCACGGGGTTCTGAGGATTAAAACTCAGGTGGCGTGCCA
GATTTATCTAGAGGAGAGCTGCATGTTCCACCCTAGATACTTGAATGACACTAACATGGGTTGATCAATAGCTGCGTTTT
TACAGTGGTATTCATGTTGGTCATTACAGATTCAATATTCAATCCAACTTTATTTATAAAGCACCTAATAAAACACAATG
GAAA
>aburDev_TRINITY_DN60658_c0_g1_i1
GAGGGTCTCGAAAAGCGCTAAATAAATGCAATCTATTATTATTATTATTATTACTATTACTACTTGAAGCTGGCTCTATA
AACGAGTCAGTCATAAGAAATGTTCATTTTACAGCAGAAACAGACGCAGCTGTTGAGGGTTTTTAACTCACTTGTTTAAA
CTTTATGAGTACTGAAAGTTATGTCGTGTTACAGGATGCTCTGGCTGACAGATGCGTAGCTGCAAGCTGTCTATGAGCCC
TCACCTCGGCTGTGTGGAATCACTGAACTGGAGCCTTTTGGGGCTTTTTCATGCAATTATCTGATAAATAATATGGATGT
GGTTCAGTTTATTTGGATGTTAGCAGTAACTAGCAGGTATCTCTATCTGTGCAATGCACCTGTACGGCTAGCTTGCTAAC
TTTGTAGTGTCAGTTAATTACTTAGCAGCCCATCCTGCTATTTAGATATAAGCACTTTTGTTAACCAAAAAATAACACTG
TGGGAGCCAAAACACTAATGCTGAGGCTTCAGTCACTGGGTGACATCATAGTGGCTCGTCGTGTTTGGAGGACGAAGAAT
ACGGAGTTGCATCCCAAGAACACCATACCTACTGTGAAG
>aburDev_TRINITY_DN7843_c0_g2_i1
CAGAAATGCATATAATGTTCGTTGTTGTATAGCAGCCTTCAGTATTATCATGAGTTATTATTATTTACTTCAGGTACACT
GGGATAAGTAATCCATGGAGAGGATTTTATTTTGTTCATAGAAATCCTAAACAAGGAGGACAAAATGAGTGATCATATCA
CTATTTTTCAGGAAAATATGAGAAAATAAAAAGTAATTAATTTTATAGGCTATTGATTGAGTGGGGCACATGACTGCTTC
TGAAGCTTCAATCCCATGGTGATCTTCTACAGTCAAAAATAATTTATTCACAAAGAATCAAAATTCTGGCAAGAGAAGCA
AACTAACAG
>aburDev_TRINITY_DN7888_c0_g1_i1
AAAGACCTCAGCCTGATAGTGGAGTTGAACCCAGGACCTTCTTGCTGTGGGCGCAATGGTATTAACCACTGTGCCACCGT
GTTGCCCTTGTTTGTTCACCCGTCAATGAATTCATTTACTTCATTACTAAGCTTCTTACCTTTACACATGCACCCACACA
CAGGGGAAAGAGATAGAGGAAACGGCAAATGTGAGATCAAGCTAAGCAGGTTGAATCAAAAGTGACTGGACATATTTACG
TTTGATCAACGGTCTCCAAGATGTGAGTGAAGTTGGCCCCCCCACCTTCTTCAAATCCAACAAAAGCGGCACCAAA
>aburDev_TRINITY_DN7850_c0_g2_i1
CCTCTGTCTTGTATTGGCAATCTTGAATACCAATTTATGGTCTACAGAGACCTCTTGTGGACTTTAAGGATTAAGGGTTA
ACCCTAATCCTTGCTTTTTAGTGTTTACTACCCCAGCAGAAGTTGATGTCATTGTTATTTATTATAGATTGATTATAGAG
TTGTCTGCTTCTGTCCTACCTGTTGTACACCTGTGTGAATACTTTTGTGTGAGAGTGCACTTGTGT
>aburDev_TRINITY_DN7852_c0_g1_i1
CACACTCACACAGCAAGGCCCGCTGCCAGCTCACAAACTGGGTCACCAAGACAGGAACAAGGAGAGCAGCCGCCATCACC
TTCACGCTACACGAGGAACCACAGCGAGCTCACAGACCAGCACAGACACTCAGACAGAGGACTCAGCGTGGAAATGCAGA
CACAAACGAGTGCTGATGAAGGTCACGTGACGTGTTTATAAAGCTGCACATGGCCTCTGAGCGTCTGGGACCACAGAAAT
ATCCGAGCTGTGCTCATGTCTGTGCTGAACCTGCTGCCTCCCTCCTCCTCCCGTCCTCCCCCTCACGCAGCCTCGGCGGG
AGGCTCGTGTGTACTCCGTGGTCACGCCCCTGAGACACGTGCCTGCTCCACTCAGACGGCTCTGCAACGGGACTGGAG
>aburDev_TRINITY_DN7805_c0_g2_i1
GTGAGACACTCACTCATGCTACTCAGAGAACCGGGGCTATATACATAACCTTAAGTTTCCTTTTATAGTATTTGCAATGC
CCTATATTCTAGACTTCTATTGCAATAAGTGAAAATGATTAACTATTATTTCAGATGCTGTTATGGTTCTGATTCTCATC
TTTTGGGTTGAGTAGGGATGTGTTTGTAGACTGTTATTTTTTTTAGTTTTTGTTTTATGTGGCAGCAGAAAGGAAACAAA
TGTGAATATCAGATTAGAAATAAATACAGTATAGAAGGCAATTACTAATACTTTCAGGCTCACGTGCAGCCCTGCACTCC
AATACAGCTGGAATTGTGTAAAAAGTGGCAACTTCAAATGACTTTTGGATCTCTTATAGTCATAACCGGGGCGATCGTGG
CTCAAGAGTTGGGAGTTCGCCTTGTA
>aburDev_TRINITY_DN1131_c0_g1_i1
CTCATATATTAGCTTCTCTTCACTAGCTCTCTGTTAAATAGAGAATTGAATTTAAAATCCCTCTCTTATACACCACTACT
CCTTTTAATAATTAGTAATTATTAAACTCTGGCTTTCTCTCTTCTCTATCCCCTCACCCCAAATCAGTAATGGCAGTTGG
CAGCCGATCTGATCCTGATTCTGGAGGAGGTTTCTTTCTGTTAAAAGGGAGTTTTTCCTTTCCACTGTCACCAAGTGCTT
GCT
>aburDev_TRINITY_DN1175_c0_g1_i1
CCGATTTGGCACCGGTATCGGATAAAACCTAAACGATACCCATCCCTATTATCCACAGTAGGTTATTACACACAGGCTAC
AGACAATATAACCTCACTCCTATATTTGCTCTTGCAGCCAACGACGCAACATTTGCTGTGCTCTGCTAGCTGAGACATTT
TGGAGAGTGCTACTCTCTACCCCTTTGCACTCACTTCTAAATAATATAGCAGTGACAAGGCTGGATTACACACTTTCTAG
CTGATTGATTATCACTTGCTTACAGAGCCGGGAGGGCGCTCGATATGACAGTATATTTTTAACAAATTTTCATTTAAACG
TCACAGTTTATTAAATCAAAACAAAAACAAATAAACAAAACAAAAAGAACAGAACTGCATTTTTACTATAATGGGGGGTG
GGC
>aburDev_TRINITY_DN17191_c0_g1_i1
TTTCGTAGTCCAGTCAGATCATTGTTGCTTCAGTGATAATGATCAGGCTCTCTGACGTTTGCTGAAGTCACTAGTAAGAC
AGTAAGAAGTTCTTGTGAATGTTGCTTTGTCTTTGCCTCTTAGAAACTCTGTGGAAAAAAGACTTGTTTGCACCTGTTAC
CTGCTACTTACCTGTTACTCTGCCGCCTGCTCACTCTCTACCTTTCCTATTCCATAAGGGAAAGATTCCAGCCTGCACTC
CCTCCTTAGTCCATTCTGGAAAAGTGATCAA
>aburDev_TRINITY_DN34307_c0_g1_i1
CTGGGGGGGGGAGAGGGGACGAGACATCGTTGTTAAACGTGTCACGTGACAGGAAAACAAATGACCAGATCACAGCAGAC
ATTTCAGAATAATTCCCAAGAATTCTCCTGCTCAAAACAAACAAAAAGTGCAATGCAGAGTCAAATGCAAATGAAATATA
ACAAATCAAAGGTTTATTTATTTAAATGATTAATGCTTTAGGAAAACATGATTGG
>aburDev_TRINITY_DN34398_c0_g1_i1
GTCACTTTACATCTGAATTTTCCTAAAACTCTTTTTTTTTGGGGGGGGGTCTTTCGTAAGACAGTACTGGACAAATGCAA
AAGAAAGAAAGAGAGGCTTTTACAATGCTTGTATCTGTCTGAGTATTCTTGGTGAAATAAATTGATTGTGATGGCAAACA
GAGAAGACTGTCATCCTCCCTTCCCATGCAGTGGTGGGCTAATTCCTCTGACAGACTGTCTTCCACAATGGCTGCTGGCT
GCTGTCTCTTAGCCTGAGGGCCTGTC
>aburDev_TRINITY_DN34347_c0_g1_i1
GGCTTTTTTTGCTTTCTTTTCAGTAATTTCATCCTCTTTATCTACCTCTTCTATTTTGCGTTTTTTAGAACAAGTTGGAA
GTGTGGAGTCACCAGAGGGATCGTAAGTCTTCACTTCACTTTTGTGTTCATACTTTTCTGCTTTTGCTAATGCCTTTCCT
GTTCCACTTATTTTTCTTATCCCTCTGTCCTCCAAAATCCTCAACCTGGCCTCTAATTTGGCTCTGTTCTCAACTCCCAT
TGCAGAACTGGAATCTTCACCAAAAGCGTCGTATCTGATAGCCAGAACAGTTTTGGCTGCCAGCATTCGAGAAATCTTTC
CTTTGTGTTTGGGACTTGACTGGCCTACAAGAGAAGCATGATAAATAAGTCCATATTTAGGTGTGTCTCGTCTAGATTTG
AGGGCCCTGAAAAGTGCTTTTTCTGCTCCAAGAATCTGAACTGTAGAAGCTGCATGCTTGGCCAAATTCAAAAGAGAACC
TGCATGAGCAATAAGCCGTGCTCCAACTAATTCTCCAACCATGACTGTAACGTTAGGTGCAATGGCCATCATTCGATTTT
GCAGATATTCATAGAGCTGAG
>aburDev_TRINITY_DN34371_c0_g1_i1
GAGGAATTGTAAAGCGCTTTGAGGGCCCTGAAAAGCGCTATATAAATGCAATCTGTTATTATTATTATATTTTGAAGCTC
CTGCGCCTCCTTTGGTTTATGGGCAAGAAATAAATGAGACATGTTTCTTTATCTGCCACAAAACACTAGCGTTATCAAGA
ACTCACAGCACTGCCCAGCTGTAGTTAGCAATAGTAATCGTTAGTTATAGCCTCTGGAAGAAGGACAAAGTACATGGTGG
TTTGGTCTGGATTGCATTATGATGACTTCAGTTTTAACCACAGAATCTGACCCATAGCCTGACATGTACGATCAACCACT
GCAGT
>aburDev_TRINITY_DN34371_c0_g2_i1
TGTACGATCAACCACTGCAGTCACTGAACAAAGCGGGCATCTTTGAAAGGTCAAGTTAACATGGTCATGTTTTCATTTCT
AATAACTGAAAAACCCTTTTTGCACTTTAATGACTCCAAAATGCAAAATGCTTTTGAATTATTCTTATTAGTCTCATTTC
AATTTGGCCTACTTTTTTGGTAGGTAGTTTGGCGTCAACCTCTTCTAAATCCAGTTGTTATTGGTTTAGGCTAGTATTTA
GAATAGAATAGAATAGAATAGAATAGCTCTTTATTGTCATTGTTACAAAAACACTGAAA
>aburDev_TRINITY_DN34311_c0_g1_i1
GGTGAGAGAGAAGAGCTGGATTACACAGTGTTATCTATATAATGATGTCAGGCTTTGTCCTTGTTTCAAATATAAAGGCA
GTCTTTGTTGGATCTACTTTATATATTTAATAATCCTCGTTTATTGCAGACAGATGTGTTAATATTTTCTGCTGTTAGTG
TGTCGACTGTTGCAGGACCCACATGTGCACTCAGGCTGTCAGAGGTGAGCTTAAAGCGAGTCATTTATCGAAGGTTAACG
TTCCAAAAGCTGTGGATGAACCGAACGAGCCTTTATCCTGGTTTCAATAGCTATGCTAACCTAAGCTGCTGGCTGCACTT
AATTAATGGGCGCCTGGCCTTTAAAGTGGCGAGTGACCCAGCTGTCCTAGCTAATTACAGGCCAATCTCCAACTTCCTTT
TCTTGAACCAGTGGAGTGTAAATCCAGAACCAAGTTTAA
>aburDev_TRINITY_DN34311_c0_g2_i1
GGTGAGAGAGAAGAGCTGGATTACACAGTGTTATCTATATAATGATGTCAGGCTTTGTCCTTGTTTCAAATATAAAGGCA
GTCTTTGTTGGATCTACTTTATATATTTAATAATCCTCGTTTATTGCAGACAGATGTGTTAATATTTTCTGCTGTTAGTG
TGTCGACTGTTGCAGGACCCACATGTGCACTCAGGCTGTCAGAGGTGAGCTTAAAGCGAGTCATTTATCGAAGGTTAACG
TTCCAAAAGCTGTGGATGAACCGAACGAGCCTTTATCCTGGTTTCAATAGCTATGCTAACCTAAGCTGCTGGCTGCACTT
TAAAATATCTTTGGATCAATTTATCTCAATTAATGGGCGCCTGGCCTTTAAAGTGGCGAGTGACCCAGCTGTCCTAGCTA
ATTACAGGCCAATCTCCAACTTCCTTTTCTTGAACCAGTGGAGTGTAAATCCAGAACCAAGTTTAA
>aburDev_TRINITY_DN67931_c0_g1_i1
CACACACACACACACACACACACAAGCCCACAAACAGCCTAACAGCATGTTGCTGAAGCCCGAGGCCATAACTCTGACAA
AAAGGATTCCTGCCACAGATACACGGAGAGAGACGACCGGATAGGAAGCCTGCTGTGGCAGAACATAAATGACACACACA
CACACACACACATCTTTGTGACAATGATGCAATAAACTGTTGATGTGAACACTTTGCA
>aburDev_TRINITY_DN67972_c0_g2_i1
CCTTCATGTTCCAGTAGCATACTTCTCATCAGGGTGCCCTGGTTCCTCAACACCTGACATGGTGTCGATCTGGGCAACAA
CCGAGCCGTCCGGATTTCATATTTATCTCTCTCGCACAAATCACTTTTTTCAAGTAATGAATAAATTAAGGGATTACTAT
TGTAACAATGTAATTAGATTACTTTTACTTTCCCATAAGCACGCTGCTTTACTGCGTTACTAAACCGTTGTGATTTTGTT
TG
>aburDev_TRINITY_DN67988_c0_g2_i1
TGGGTGTTTTCTTGCTGTTTGTTTGTTTGTTTTTTGTACTACTTAAACTAAAGTGGCCCTCCAGTGAGATGACAACGCCA
GCAGTGACCTCCAGCTCATTTAAGTTTAAGACCCCTGATTTAGACCATTTGTTATCAAACATTTTTTATTGGTGTGCTCC
ATTTCAAAACTTCTCCCACCACCAAATTTTCATCAGTCATTAAAAAATAAGTCCAACTTCTTTCAAACAACCAACGTCTC
ATGATAGTGATGTAAAAAATAAAATATAATACAGACTGAGGCAAGTTTATCCAAACAGTCAAAACATCAATTTTTACACT
TCTATAAAACATCAGAAATGAAAGAAAAAGAAAA
>aburDev_TRINITY_DN67906_c0_g1_i1
TGAATAAAAATACTAAAGAATAAATCCTGATTGATGTCGTCATAATTCATGCATGAAAGGGTTAAAAACTATTATACAAA
CAAACACATGAATATTTTGGAACATTTCAACTTTAAAGAGCAGAAAGAGAAAGAACAGAAAGTTATATTGTGTAAAAGTG
GTTTTGTCCTGAAGTCTCAGAGTGGAGACTAAACTGTTCCAGGTCTGAGGAGCTTCTGTCCACAGACGTCAGATCATGTT
TGATAAACTGAGTTTAAAGTGAAACCTGTAAATGCTGACGCTACAGGAGATCCAGCTGAGAGGACGCGTCTACCTGTTGA
AGGTCACCGTGCGGCTCTTCCAGTGCTCCAGCTCGACCGACGGCCCGACGTCGTCGGCCTCTTTC
>aburDev_TRINITY_DN51638_c0_g1_i1
AATGACTGAAATTTGGTTGAATCCAGCGACGTCAGTAAAGAGATTTACCTCTAGGACAGAAGTGTTACCAGAACAGCAGT
GAAGGTTCAGGCATGCATCAATAATTTATAATACTTTAGTTCAGTTTGTTCATGATTATGAGAGTCTGCTGGAACTGAGC
AGGAAACAAATCTGAGACAGAGGCAGTATGATACTGAGTCAAACCAGACGCTCCGGTCTGATCACCTTGGTAAAGACCGG
AGAGGTAGAGACTGCATTATTTGTTCTTCAGCTAAACTGCACGCTACAAACACAGATCATTTATGGACTCAGTGCATAAA
AATGACCACTGAATATGTACTGTGATATGTATTAACATGATAAATC
>aburDev_TRINITY_DN51638_c0_g2_i1
CTGAACATGAAACTTGTCAAATCTGGCAAAATCAAATGTTGCTGGATTAAAACCTGCTTTTTCCTTAAATGTAATTGGGT
GTAAGAGACCGACTGATCCTCTGCTACATGGAAACATCATCATGGATTTCTGGCAGTGAATATTTTACCAATTGTGTTTG
CAAGAGGAGTTGACTTCTTGAGCTCTGGTAAACATCACATTAGCATGAAAACCA
>aburDev_TRINITY_DN51617_c0_g1_i1
GAGAGAGACGAGCATCAGTGAGCAAAGGTATGGCTTCACGTCAAGAAAACGCACTGCAGATGTGATCTTAGCATAAGGAA
GCAAAAGGAGTGGCAGAGACGTGTGGTGGTGTAGGACGTGGACTGTGAGACAGCGGTGAGGTGTGCAGTAGAAGTGAAGG
TGAGGGTGGGATTACATCAGGAATCTGCTTTGAGCCCCTTCTTTTTGACAGTGGCCAATGAGGTCAGGCAGGGGTCTTTG
TGGACTATGATGTTTGTTGACAATATTGTAAATGGTAAATGGCCTGTATTTATATAGCGCATTACTAGTCCCTAAGCAGT
G
>aburDev_TRINITY_DN67903_c0_g2_i1
TTGTACCACTAGGTGTCGCACAGCGTCAATCTAAGACTGCTTTCATTTCCAGCAAATAATCAGGTGGATTGTAAAATGTT
GACATAATCACGACTGCAGACGAAAATGGATGATCACACTTTCTCATTAGAAGGAAAAAACGCACAAGCACAAAAACGCA
GAGATACCAGCCGTGTGCGTGTGTTTGTGTGCGTGTGTTTTGGGTAGTTGGATTAATGATAATTA
>aburDev_TRINITY_DN51681_c0_g1_i1
TGTGTGTGTGTGTGTGTGGGGAGAGAAATGAGCGGGAGGTCACAGAAAATTATTGATGGGATGGGGGACAGAGAAAAAAA
GAACAGCATGTGATAGAAAAATGAATGTCAGTGTGTTTGAAAGAAGGACCGTGGGGTACAGACGAGTCAGAGATTTCTGA
GTTAAAGAATGTATGTGTGCATGTGTGTGTGAAGCGGAGTCTTTTGGCCCAGATCCGTTGTTTAGAAATTGGGTAGTAGC
TCTGGTGGTGTGTGTGCAATGGTTTCATAGAGC
>aburDev_TRINITY_DN51672_c0_g1_i1
GGGACTTAACTCAAAATACAGCTTTATTAACAGAACAGGTAACAAGGCGATACAAACAACAGTATGAAGCTAAACTGGGA
AAGCTAAATTCACTAGGAAGAGACGGGGAAGGTCACACAGTTAAGAAGGAGGATGTGAACCAGAAATGAGGGGCACGGAC
ATAAATACACTGAAGGATAATGAGGGATTTGGGCGCACACGGGGAACACAGCTGATACTAATAATTATAACAAGACAGGG
CAGGAGCAACACGACGTGATGTACACTGGCGGGAGACTATCAAAGTAAAACAGAAAGTACACATAGACACAGAAAGGAGG
TAGAGAGGGGGTGCAGGGAAAGCACAGAAATAAAGGGCTGGGGTAAACATCAGATAAAACACGAGGAGAAATGAGGCATG
GGGACTCACACACATTTACACCTTGTGGGGGGGTAAATACACGAGGGTAAAACAAATAAACTACCTGAATAATCTAAAAC
ATCCAGGTGTCTTTAGTGCTGACGTGAATTATAATTTGACTGAATATATGTTTGCCCTTAGCCAGCAGTTTTAAATGTCC
CTTAATGTATTCCAGGGACAACTGACTATGGTTGCTAGTTTCTCTACCTTCACATGTCTAAGAACAGAATTACCAGTTGT
GTTGCCGAGTGGGGAAAAACAGTTAGACACATGAACAGGTTGGTGGTGTACTTGGGGCTTCTGTTTCAG
>aburDev_TRINITY_DN6999_c0_g1_i1
CTTGAGAAACTCTTGGAAGCTGAGTTTCCAATCAGCATTTTCATCAGACAGTTCAATGAGAGCATCAACACAGAGTCCCC
TAAGCAACTTGTTGTTCTCCTGGTCTGGATACGTTGTAATATTGATGGCAGTTTCATTCTGTTCCACAAACTTCAGGAAT
TCACTGGAGTCCAGGCGAGAATCACCATTATCAAAGTTCTTAAAATACTTGTCTAGGATTTCACTGTAGTTGCTGCCTTT
AGAGAACCAGCCATCTGGAATGATCTCAGCTTCCAGCCACTGGATGATGCGACGTCGGAGCTCATCACGGTTGGACTGAT
AGCAAACAACTGGGCTGGCAGATGGACTTACGGATTTCTTCTCTTTGCAGTGTCCATCGTAATCAACCTGGATTTTGGAT
CCAGTGAGGCAGGCATCTCGATGCAGTTCACAGTGGTTGAGGTAGGTCTTGCCATTACTGCCACACACAGGCCTCTTGTG
AGGTTTGCATTGCTCAATGC
>aburDev_TRINITY_DN6999_c0_g2_i1
GGTGATTTGGCGACTGTAGCAGACACTTGTGTATACTGAACTCAGCGCTGAAGTGAGAAGATGCTGGGATCCAGACACTG
GTCTGTGCCTCCTCATTAGATCTCTTTGGTGCTCACTCTCTTGGTCTTTTCAGCTGTTTCCTGATGCTTTTGGAGCTCCT
GGACATATCTGGTCATCTCCTCCTCTGTCTGGGTCTGGGCCCCCTTCTGATTCTTTCCGTCACAGGTCATGGCTGTACAG
ACCCAATTTCCACAGGCACAGACACAGCGGTTACAGTCCACCTCGGTCTCAGCTCCATCTGCATACGTTTCATCCTCCAG
GGCACACTTCTTCTCAGGAGGGTTGAAAGATGGGTTGAGGCACTTGAGAAACTCTTGGAAGCTG
>aburDev_TRINITY_DN6949_c0_g2_i1
CCGTTCTTTACTGTATGGTAATGACTAGGACCTGTCCCAGCTGTCTCTGGTGGATTCAGTATTGTCTCCAATGTTTCTGA
TAACTTCCAGTTTGGGAAGTTTCCCATGCAGGTGAGGAATGCAGTGACTGACAGACTACCCCTCCTTCATTTAGGACCCA
TGCCAAACACTGAGTAAAGACTTCCTTGCATTAAACCTGCATAGCTGTTTTCACATTTATAACAAATCACCTAGTGACCG
GCAG
>aburDev_TRINITY_DN6995_c0_g1_i1
TCACCTTCAAGTGGTGGCAAGTCGTCCAAGTTTTCGTCGACTACATCATCGTCGTCGATGCTCAAACCCAACTTGATCAA
GCGGTGGATGCGGCCAGCGAAAGTGGTTGGTTCATCCAAGGAGAAACCAGAGGTCAACAAAGAGGTGTCGTACAACAACC
AGATCAAATCCTTGACGGTCTTGTCGCTCTTGTCGACATCCGACTTTTCACGCAAAGACTTGATGATTGGGTGCAATGGG
TTGATTTCCATAGTCTTCTTCGAGCTCATGTAAGAGGAAGTGCTGCTGTCACGAAGGGCTTGGGCCTTCATGATACGTT
>aburDev_TRINITY_DN93143_c0_g1_i1
TTTATGATATCAGTTTCGGTATAGGACATAAAAAAGTGGTATCGTGCCATCTCTAGTTATAACTCACATTATTGACATGT
TCCCTGGATATAAAGAAAGTGTTCGGTTGTTAGCTGTGGACTTCGTTTGGCCAAAGCTACCCCCTGAAAATCCTTACAAC
ATCACGCCGTGCATGGCACCCTGCACAGAGGTGAACCCTGTCGTAGGATGGATTTCAGCTTGTCTTTGATTTATGGGTCC
CTGAACACAGTGAGTTAGAAAGAAAACTGGGACTGCAGCAGATCACAACCCTGAGATGTTTTACAACTTCCTCAGCAGGT
AATATTTATCACATACAACTACAAAAGGAAAAATATGTGGAAATCATCTACTGCTGTATATATCTGTGAAGGTTCTCAGT
CATCCAGGTCATCGTAGTCAAAGGAGCTGCAAAGAAAAG
>aburDev_TRINITY_DN25370_c0_g1_i1
GTTATCAACCTCTTTCCGTAATTAACCCAGGCTGATCTGGACGTCTACACCAGCTGCCAGATCCAGACGCATCAGGGCGT
CAACGGTCTTGTCAGTCGGCTCAACGATGTCTACCAGACGCTTGTGAGTGCGGATCTCGTACTGATCACGCGCATCTTTG
TTGACGTGCGGGGAGATCAGGACGGTGAAGCGCTCTTTGCGAGTCGGCAGCGGAATAGGACCGCGAACCTGCGCGCCAGT
GCGCTTAGCAGTTTCAACGATTTCCGCAGTGGATTGATCAATCAGGCGATGATCAAAAGCCTTCAGGCGGATACGGATTC
TTTGGTTCTGCATTGACAGAGCTCCAATAGATAAAAGAACATAAATCAACACCGCCCGACCGAGATTTCTCCCGCCAGAG
GTGTGATTTTTCACGTTTCCCCCCATATCGGGAGGACTGTATGGCTGGCTCCTGTAAACAGGAAACTCAGCAGCAGACAT
ATCGT
>aburDev_TRINITY_DN25370_c0_g2_i1
CAGAATGCTACGGATAGCGCCGCGGTACATCTTCTTGTTTACTTTCTGGCTGTGATCTTGCGGCTTAGCAGCAAAAGTCA
CACCACCGGAACGCCAGATGGGCGAACGGATGGAGCCAGCACGGGCACGACCAGTACCCTTCTGACGCCACGGCTTTTTG
CCGCCACCAGACACTTCAGAGCGAGTCAGCTGCGCACGAGTACCCTGACGGGCACCAGCGGCATATGCAACGACGACCTG
GTGAACCAGAGCTTCGTTGAATTCGCGCCCGAAGGTAGTCTCGGAAACTTCAAGAGCGCTCTTGGCGTCTTTCATTACCA
ATTCCATTACTATCTCCTCAGACGTTACGCTTTGACGGCAGGTTTGACGATCACGTTGCCGTTGGTTGCACCCGGTACTG
CACCTTTGATGAGCAGCAGGTTGCGTTCAGCGTCAACACGAACCAGTTCCAGGTTCTGAGTCGTTACACGCTCAGCACCC
ATGTGACCAGCCATCTTTTTGCCCTTGAATACACGACCCGGAGTCTGGTTCTGACCGATAGAACCCGGAACGCGGTGAGA
CAAGGAGTTACCGTGGGTCATATCCTGGGTGCGGAAGTTGTGGCGCTTAACAGTACCAGCAAAGCCCTTACCTTTGGATG
TGCCGGTAACGTCTACCAGCTTAACGTCAGCGAGAAGATCTACTTTCAGCTCGCTACCAACAGTGAAAGTTTCACCGTTG
TTCAGGCGGAATTCCCACAGACCGCGACCGGCTTCTACACCAGCTTTGGCGAAGTGGCCAGCTTCCGGCTTGGTCACACG
ACTGGCTTTCTTGGCGCCAGTGGTAACCTGAATAGCGTTGTAGCCGTCGGTTTCTACAGATTTGACCTGAGTTACACGGT
TAGCTTCAACTTCGATAACAGTCACCGGGATAGAAACGCCATCTTCAGTGAAGATGCGAGTCATACCCACTTTGCGACCT
ACAAGACCGATTGTCATTGTTATCAACCTCTTTCCGTAGTTGACCCAGGCTGATCTGGAC
>aburDev_TRINITY_DN25380_c0_g1_i1
AAAGGAAGTAACTTAAAGATAAATATGAAAAAGACAACAAACCCACACTAAGGTGGGCAAAGACAGGGGAACACAAATAA
ATGTTATTTAAACTCGATAATTTCCTACAAATTTGTATTTTATCAACAATATCCTCAGATTTACCCTAAAATAATAAGCA
TGTAAATCAAGCAGGATCTTCTGGGATTGTCAGTTTCTTGAATAGCCAAAAAGCGAGTTGTGTGTTAAAATGCTGATTTC
TGCTGTAGCAGATTCAGGCTTTAAGCAGGTTTACAAAATATAAACACATCTGATTAATGGAATGGTTTGTGGCTTTACAA
CTAATTTCTTCCTTCAGACCAGCTGTAAACCAGACTCTCGTTTTTTCGTCAGTAGCTGTCTGTTACACTTCCCTTCCACT
GATCTGAGTAACTAGGCTGGGCATGTTGACTTTGCT
>aburDev_TRINITY_DN25373_c0_g1_i1
CACACAGTGTGTGACCTGCCCTTTCTAAGCCAGGGTTGGTGGCATTCATTATCTCTGGTCTCCTTAACAATACAGTTGAG
GGCCTGGAAGGCAGTGATGTTCATTACTCCTAGACTGGGGTTAGAAACGTAAGAGTGTATCTGCTATCAAGAGCTTGATG
CAATGGCTAAGGTGAAGTCACACCACAACTGGGCTTTTACCACACCAGGCCGCCCACCTCA
>aburDev_TRINITY_DN42559_c0_g2_i1
ACTAGAGTAGACACATTCAGTCTTGCTGTTGTTACTCTTTCTTCTTGGTCTGCCAGCTCTCGAATCCCTTAAAGCCGCAT
AATGGATGTCTCCTTCATTGTGCTCTGTGTCTGCTGAGGAAAGAGGTGACGTTCTTGGATGAGACTCTGTGCACGTGGGG
CTGTTTCTCTTGTGGGTTACACACAATAAAAAAGCCATTAAAACACTCAGAAGTGTGGTGAATGCCAACGCTCCACT
>aburDev_TRINITY_DN25380_c0_g2_i1
ACGAATAAAGCAGTAAAACATCTGAAGAATCCAATAAAGCTGGTACAGTGGGCAACTAAGAGGTGGCAGGACTATAAACA
CACATCCTCACACACACACAAATATTCATTAGGTACAGATGGGAAAGAACCACAGATATTGGGAAAGTAAGCAGCAGAAC
AGATCTTCACAAAGAGAACCAAGAAAAAAAAAGACAAAAATAACTTTTAAGATGAAAAAGGAAGTAACTTAA
>aburDev_TRINITY_DN42503_c0_g1_i1
TAACTACACACTTCGCGCTAAGCTTTTTTAAGGAATTTGAAGTTTTTGGTCGATTTGGTCTCCAGGTTTCAAAAACAGAC
ATGCGCAGACACGTTCTCTCCACATTCCTTCACAGACTGTCTTCGCCGAGCCCCGCCCCCTTTGGAATGGCAGGCTCCTT
CAGCCACTCACACTGCGGCTGCGGGTGTGTGGGCGTGGTCTCATCCAGAGGTGGAGGCAGAAAGTTGGAGCAGCTTTTGT
TCTCAACTTTTTCTGCGCGTGTGAGCTGGAGCCGCAGACTGGAAGCACTGGGAGCGCTGGTGCGAGCTCCGAGAGTGTGT
GTCCGCGCTGTGTGTGACTGTAACTGCGGCTGTGTGTGTGAGTGAGTGTGTCTGTGGTTCGGG
>aburDev_TRINITY_DN42533_c0_g1_i1
TATTCTTTCACTTCATCTATTTTCCAAAGCCTCTTTCAAGTAAACTGTGAAGTGCCTGAGTACCAGTGACCATGACGTCA
CACTTTCTTTTATCTCAAGCACTCATTGTTGTTTGCATTTGCCCAAAGTGCTGGCTGGCTCCGAAGGCCAGTTCCCACAG
GAATGAATTCGGAAAGACTTCATCCTTGTGTTTTTCCTTCTCTTTTAATTCCATGCAACGAGG
>aburDev_TRINITY_DN42559_c0_g1_i1
TTTACTTAAAAAAAAAAATCTTTGACTAATGTTAAAAGACTAACGCTAAAAGAAATGAAATCAGGAAAGTGGCAATTATT
TTTTATGACACTGTTTATAAGCATTTAAATCAAATGCAGAGCTGAGTACAGGATCTACTACATATAAACACTGATTTTCA
GATTCCAGCACACAGGCTAACAACTGTTTTGTTTGGAACAAAATCAAACTCATCTTAATATAAAGTTGCAAAACTCATAT
CAGGAAGTTCACAGACAACAAATGTCTTTGGATCTTTA
>aburDev_TRINITY_DN93217_c0_g1_i1
GCAAAAACTCAGGTTGCAGTTAACTCTCAATTCAAGTGCATAATCCTAGCTACAGTGGCTGCCATTCAATCCATATCTGT
TTACGCTGGATGAGGCTTTCAAACTTTGTGAAAAGAGTCTGATATAAATAAATAAGAAAGTGAAACTCAATTCTGTTAAT
GACAGCGATACTGAAGAACTTTTCTGTCAGTAAGCACTGCTGT
>aburDev_TRINITY_DN16240_c0_g1_i1
CTGCAGATCCTTCCGATTCATTCTCATTTGCTTCTGTTTGTATTTCTACGTGGGTGGAGACAGTCTGGAGCATGAATGTC
TATCAGATGAGCCATAACTGAATTCCAGTCTGATTGGTTCCGCGTGACTTCAGAAACCAGCTGGGCCAAAAGTAGCTGTC
CAATCGCCCAGCATCCACGTTAGCTCCTCCTCCCAGTGCAGAAAACACCCACCACAGTCAGCTGTTGCCTCAATCGGGAC
TTCCCCGTCAGTGCTGCGAGTCCGCGCTGCTTCGGCTTTTCTTTATATTTTCAGATTCGGAGATTATTCTTAGATATATT
TGGAATATACGAAAGGCTTTCCAATGGAACAAGACGAGCAGGTGAAACATCTGCGTCCCACCGCGGACTATGGAGAGAGG
TTCAGGCTCACCGTGACCACTCA
>aburDev_TRINITY_DN42656_c0_g1_i1
ACCACACAAAGGGTGCGTTATAAGAGCTCCGTATCACAATGTTTCTCAGACATTAAAACTTATGTTCTTTTTTTACATCG
TCACCACACAAACAGCATGGCTCAGTCTTAGTGTGTCTGGTGGCTAGACCACTGCTTTAACTGCTTTAATTCAGACCAAA
TACTGTAAATATTAGCAACACGTTCAACTCTAAATCTTCAGTGCTATATCAGTAGCACTACTGTGAAAAGGATCAAAGCT
TAAAGAATGCAGACACTCGCTTGTTTATCAGTTGCACTAAAAGTC
>aburDev_TRINITY_DN84110_c0_g1_i1
GCAACCCCCGTGGCCAGGAAGATATCCCTGAAGCTGATGACTTAATTCCCAAAGGAGAAATAAGCCACTCAAGTCATTCT
CAGCCTCTGCTCAGAGCGGTCTCGTCACTTCACGTGTTGGTAAGTGTTTATGCATCTGCTTGGAAGGTGCCCGTGCTAAT
CAGCTTGATATCTGGGAAACAAAATTTTGTCTCTTTTTTCTTTTTTCTCTGCCTGTATGTGCTGAAGGCTCAAGGTGATA
ATGTGATTTATTTCCCCTCGGACCAAGGAAAAAAGAATTTGGTGTTCTTTATGTAAATTGTTCACTCTTTTACTTCTGAT
TGCAGCACACATGGATGGAAACTGTTTAGCCTGTGGAAATGTTCCATCGTTTAAAAGCCAGTACAATTACCAACAGCTTT
TAGTTCAGCAGGTCACATAATTTGGAAAGTTCAAATATGTAAAACGCAATAACATCACTCTCTTTATGCTGACACACATA
AAAAGAAACTTTCAATGTGACAACCGGAGACCATGTGTCAACGAAAT
>aburDev_TRINITY_DN84110_c0_g4_i1
TGTAGAGCAGCACTTAATATAGTAATTTATCTGGAAGTTACTACATTGGCATTTTGTGCTCAGTGTGATGGTTTATGTTA
TTTCTATGTGGATGTTAGTTTTCAGGTCCAGGAGGTGTGCTTGTGGGTCAAAGAGAGACAGAGATCTTCACAGGAATTCT
TTAAGAAGGTTGTGACAACCACAAAAAAAAAAAAAAATGGAAATGGAAAAGAAAGAAAA
>aburDev_TRINITY_DN84164_c0_g3_i1
ACGTCCAAGGTGATGGTCTTGCCGGTCAGGGTCTTGACGAAAATTTGCATACCACCACGGAGGCGGAGGACCAAGTGGAG
TGTCGACTCCTTTTGGATGGTGTAGTCGCTCAAGGTGCGGCCGTCTTCCAATTGCTTGCCGGCAAAGATGAGGCGTTGCT
GATCTGGAGGAATGCCTTCCTTGTCTTGAATCTTTTGCTTCACGTTGTCAATGGAGTCGGATGGCTCGACGTCCAAGGTG
ATGGTCTTGCCGGTCAGGGTCTTGACGAAAATTTGCATACCACCACGGAGGCGGAGGACCAAGTGGAGTGTCGACTCCTT
TTGGATGGTGTAGTCGCTCAAGGTGCGGCCGTCTTCCAATTGCTTGCCGGCAAAGATGAGGCGTTGCTGATCTGGAGGAA
TGCCTTCCTTGTCTTGAATCTTTTGCTTCACGTTGTCAATGGAGTCGGATGGCTCGACGTCCAAGGTGATGGT
>aburDev_TRINITY_DN84179_c0_g1_i1
GTCCTAACCTGTCTGGAACATGTCTTATGTTCGCTGTGTGTTACACTGCATGGGCACCTATAGCTACTGACTTAGAACCC
TTCACCTTATCAAGTCAAAGGGAGTACAGGAAGCTGTTTTGATATTTCCCATACACCTACAGTGTCCCTCAAATGTATAC
TTGATTGTAGGACGGTGGGAGTTTAATGTCAGCGACCTTTAATGTAGATCAGTCTTTTTTGACCTAAGGACTTGGCCCTA
CTTTCTGACTGAAAACTAGAGTAAAGTGGGAGGAAACATGTCTTCTTGCAACACACAGAGAAGTCTTTGCTTTTCCAACT
GATCACTCAAAGGAGTACAGCTATACTATGAAATGGTAGTAAACGCCATTGTAATCAATTTTTTCGTTTTTAGCTGCGTT
CAATCAGAACAGACAGAAGGGCCAAG
>aburDev_TRINITY_DN49848_c0_g1_i1
GAGGAATTAATTAAAAAAAAAAAAAAAAAACCTTTTCAGTGACGACCACGTGGTGACAGAAGCCGGGTTTTCTCCTCTTT
TACTGGTAATTGTAACATTTTAATTAGGCTTTTTTGCTGTTTTTGTTTTGAACAAACAAATACAAAAAGGAGAAAAAATT
AGTTTCTACTCATGAAAACATTTCAGCTGCTACCAGAAACTGACAACTTTTAAATCTGTTGTTTTTTTCATGTCAGCTGC
TTTATGGTTTGTTTCTTGTAGACTAAGGAAGTTTGAGTCGAATTAACAGAGAAATGAAAGTGAAACATGTAAAAATCTCT
AACATGTGGATGTCCTCTGGTCTGAGGTGCTGGGGGGACCAGTT
>aburDev_TRINITY_DN49860_c0_g1_i1
ATAAAACCCTCACCCAGATGTGCAGGTCTAATAATGGCACTAAGAGGGTCAGTGCCGGACCCAGATAGAAGCCAGCCATG
CCCACATGCTGACCTCTCTGCATGCAGCACTTACGCCATGTGGCTGAAGTGGTGCAGAAGAAAGTGGTGGTAGAGTAGAT
GAGGACAGAGCGAGTCTGTTTATTTATTGTTCTCCTCTGGTTTAACTGCTCATGACCAGCTAGCTTTATTAAACTGGGCT
TTGAGCACACACATAGCAGCACTAAAACTTCCTGATGGCTGAGGGGGGATCAATTCAAGCTGCCGCCTGCAGGAATTACT
GCAAAGTAATGGTACCATCACACAGGTAGGTCTTGCCTGTGTTAGGGGTTAAATGGACCATTTCAATTCTTTAATCAGCT
CCAGTCGTCGCTGCAATGAAAGGAATGCTGCTCGTGTATGGGTGGTTACATCTGTCAAATAAGGAGGTCAACGCTTCGCT
GTCATCAAAACAGTTCATATGTAAAAGATGAAACATTTCAAATTAATGCTTCTTTTAAAAATATGCAATAGGAGGTGTTA
ATAGATACACCTATATAAACCCATACAACCCCC
>aburDev_TRINITY_DN49893_c0_g1_i1
CGACCCTTATGAGGAAATCTTATCTTGTGGCCGGCTTCGCACTTAGATGCTTTCAGCGCTTATCCGATCCCGACGTAGAT
ACCCGGCGGTGCAGCTGGCGCCACAACCGGTAAACCAGAGGTCAGTCCAACACGGTCCTCTCGTACTAGTGTCAGAGCCA
CGCAAATTTCCTACGCCCACGATAGATAGAGACCGAACTGTCTCACGACGTTCTGAACCCAGCTCGCGTGCCAC
>aburDev_TRINITY_DN49855_c0_g1_i1
CGCCACTACTCACGGAATATCTTCTCCTACGGGTACTGAGATGTTTCACTTCCCCGCGTCACCCCCCACACCCTATACAA
TTCAGATGCAGGTGACACGACATAACTCGTGCCGGGTCCCCCCATTCGGAAACCCTCGGATCACAGCCCGCCAGCCGGCT
CCCCGAGGAATATCGCAGGCCACCACGTCCTTCATCGGCCCCTGATGCCAAGGCATCCACCGAACGCTCAAAAAAACAAA
CAACAAAGACACACGAACAAAACAAAAACATTTGTCGCAG
>aburDev_TRINITY_DN49813_c0_g1_i1
AACATGAATAGTCACATGAAATGTGGAGTCTAGAGAATCAGTGTCAGGAATGTGATCCAAGGAGGGGAGACTAGGTGGGA
TTATGAATGTGAAACAATCACTTTCAGCAAATCTCCAAATCAACATAAATTCACAATTAGTTCTGTAACAACTCTACAAG
TAAGACTGCAAGTAGTGTAGAACAGGAGTCACAACATGAAACCACAGAGCAGAGTCATGCTGACAGTTTCTGACAGGAAA
CAGAAAATCTCAATGTAAACATCAGTTTTTGTTTCTTTAAATTAAGATTTGACTGTTTGACACGTTTATATAGTAAAAGT
TTGTAAAGCAGATTTAATGAAGTCAACATTTTGTGTTCATTGTTGGGACTCAAGTCATTTAAACACAGCAGGAGTTGATT
CAAAGTGATTTCTAGTCGAGGGAAATAGATGAACTGGATTTTTTTCAAGATCATTTTTATAAAATGATGTTATGAAATTT
TA
>aburDev_TRINITY_DN49801_c0_g1_i1
CTCGGGGACCCCGTGGCTTCTTTGGGCAGTCTTTAGCCCAGTGTCCTTTTTCTTTACAGTAGGCACATTGATCCTTGTCA
AGTTGGGGCCTCCTTCGCTCTCCCCCCTGTCTATCCTGTCTCTGTCCACTAACTACGGTGGCCAAAAGTTTGCTCATTTC
TCTATGTCTCCTACGGTCCCTCTCTTTCTCTTTCTGCTCCTCTTCTGCCCTACGCCGCTCTTCCTTTTCCTCTGTCTCCC
TCCTAACGCGCTCTTCTCTTTCTTCTGGAGTTTCTCTTTTATTAAAGATCCTTTCGGCTTCTCTCACTAAATCTCCTAAA
GTTTTACTTTTTAAGTCTTCTAACCGCTCTAACTTTCGACCAATGTCTGGAGCGGACTGCCAGATGAATGACATAGATAC
ATTCGTTTCTTGCCCAGGGTCCTCAGGATCATAAGGAGTGTATCTGCGATAGGCTTCCTTGAGTCTCTCTAGGAAGGCTG
AGGGGGACTCATCA
>aburDev_TRINITY_DN49818_c0_g1_i1
GAAAAAACACTTCAATTATGTTGACAGCTGGCAGGGTTCAATTAGAATTGTTCATTCTTTATATGGCTCACTTTAAAAGA
CGAATATTGCCCAGCCTAAAATTGGATTAACAGAAGAGAATGGACAGAAAATGCAAAACCAAGCCACAGGCTGATGCAAG
TGAAAGATGTTTTCCTCAACCTTTCAAATTAGATAGATAGATAGAT
>aburDev_TRINITY_DN49822_c0_g1_i1
GCAACAGCTAACATGTCATCAGGCATTGTGGGTATAAAAGCCCTCTGTAGGTTAAATTAAGTGAAAATCTAAGAAATGCC
ATGAAGGTAACATGAATCTTATCTTGCTGAAGTTATCCATTGTAGAGAGTAAGCAGCACAGATGTATCCTTCTTCTATTT
TTGAGTGTTATTGTGTTTGCTGAGTTGTATTCCTGGATCCTTTTCTTTTTTGACTTTCTTATTTTGTGCATTTTATCAGC
CAGTAAAGACTAGCTTCGCTTTCATCTGCTTCGTTTTAACATCTGCCTTAACTATGACATTATCTCAGAGTATCTGCAAT
GGGAATAATATCTAATATGTGGGAGTTGTGATGATTTAATGGTTAATATAAAAAAAAAAGATTTTAAATGTGTTGGTCAC
TGTCCATCCTTGAGCACTATTTTGAAGTAACAATTCCCAAAGCTGTTTACTTTTTGTAGATAAACCTGACTCCATATTAC
ATAGCTCAAAGGCACATTAGCATACCACTATCTTATCCAAACCTAGTCATTTCTGGAAATAAAACTAAAATCAAGGGTTT
GAAATGTGATTCCACAAACTAATGGGCAAAACCATGTGGCTAAATCAATCTTTTATATACAATCACACTGTTTACCTGCA
TATTTTCAGGTGACAGGCCAATGTTTTTCAGTGGCATCAGCAGAGGGT
>aburDev_TRINITY_DN16304_c0_g1_i1
GCCCTCCCAAGCTGCAGTCCGCCTGGCCTCTCAGTGCCACCACACAATATAAATGAGTGTGAGATCAACAGAAAGCATCT
GCATTGTGTATCGGTTTCTGGTTTAGTAACTTACTGTGAGCCTCTAACGATTTAAAAGGAGCCATTTGGAGAAGCAAGTT
TGTGACATTTTCTGCACAGCATGTGGATCAATATTTGCACAACCACAGAAATTTAAATCCCTTGATATTCACAGTAACTA
GCTTAAAACATTTTTAAACTTAATCACCTGATCGCAATAACTCCTTTTCCCGTGTTTCTATGTGTTTCCTTTTACTTGTG
TGTGCAGTCCAAGTGTTAACTCACTTATTATTTAATAGTGAGTCTTTTTTTGTTTTTTAATTATACATATATATATATAT
ATAAACTTCACAAACTCTGTAATCATAGTTTGGTTGTTG
>aburDev_TRINITY_DN16356_c0_g2_i1
GGACGAGACAAAACGTCGACATGTTACGCCTCGGGAGTGAGAACGCTCTGCTAATGCTACTTCTGAACCTGATATGCTAA
CTGAAACATAAAAAATGGATGTCTAGTTTATGACTCCATATGTTCTCTTGTGTTCTTCTGTTTCCTTTCTTGCAGGTGAT
TTTGCCATACAACATATTCAGAATGAGCGTCACTCAGGTGAAGAAAAAGGCGTCCCTGCTATGCAACAATAAGCGTGTGA
AGGAGGGGAAAACAAGGAGGGTGAGGTTCTAACTTGCATTTTTTTCCTTTTATCGCTGTAATTTTGAAGCTGCTTGCAAG
TTATGTTGTGAAATATAGCCATATGACAGCTTTGAGGTGACAAGGAAATGAAGATGTTACAGCAGATGTCAGAAGTGGGA
TTTTCTGACAAATAAACAGCATTCTATTTTCTTGTGACCTACTTCTTGCACACTGTCCCATTCTTTTTTAAATAATGCTT
AAAATGACACGTTGTCCTAATAATCACTTTGGCTTCTCATAGGGAACAAAATGAATTACATGACTACAGTGTTTTGTTGC
ATTGACCTCAGCCTAACCCTTTTTTGTATTGTATTGTATTGTATCTTTA
>aburDev_TRINITY_DN16324_c0_g1_i1
CTCCCACAAAAACGCTACGTCCAGATGAACAGAATCAACCTCTGGAGTATTATATCAACAATCTTTGAACAGTGGAGTGG
TAGTTGTGGACGTGACTACTTTAAAATATTTTTCTCTTTAGATGTGACTAGACCATCCATTGCATATTCATCTATTAAAA
TTATACATTTTAAGATGCATGTTGTAGTTTCAAGACAAATTGTTTGTTGCCAAACATTATTACCTTTAGGATAACAGCCT
GCTACACCATTAACTTCCCGACAC
>aburDev_TRINITY_DN33578_c0_g2_i1
CACACACACACAGACACAGACAGACACACAGACTCTGATGTTATCTTTCCATTTTAGAAAAACACCTGCAGCTCAGTCAC
CACATGAGGAACAGAACAGGCCGATAAATCTGCACTGCACAGTAACTCTGTTTAAACAGAGCGCTGCACTGCGGTTCTTT
TCTCTGATGGTAAAAATCAAGTTTTATGTCTCAGTTATCCATACTGACAGAAACAAGTTGGTATCTTCTACCAGGTAATT
CCAGGACCTTTTCTTATCGGTTATGTCTACAAAGCTATGGGTGTAAAATCTTCTGAACAACTGTTCAGTACCCGTTCACA
TGTTTCATCCAAATCACTGTGGCCCTGAGAAAAAAAAAAGGCTGGCGTCCATCCCTGCTGTGGACTCAGGTAGGGGGCGT
GAACATAAACTGTATCAAATGCATTCACACACATATGGGACACATCCCATTCTTAATCCACACCGTTTAATTTGATGTCG
GCCCACTCTTTGCCACTATGAGAGTTCCAGCTCTTCTGGGAAGCCTTTCCACAAGGTTTAGAAGTTTTTATGGGAAGTTT
TGAGCATTCTCCCAGGAGCACATTTGTGAGCTCAGACACTGATGTTGGACGAGAAGGCCTGGCTCGCAGTCTCCGATCTA
ACTCATCCCAAAGGTGTTC
>aburDev_TRINITY_DN33534_c0_g1_i1
AAGGGGCAAGTTTGTACTTGTCCAGTAATTATTGTACCAGTATAGTACCAGTAAACATTGTAGTCATTCTTTCTTAGCTC
AGTGTCCGCAAAACTTTAAACATTTTTTGTTTTTTATAGATAATTAATTACAGTTCTAACATTATTTGAGTCACATATTC
ATAAATGCAGCAGTCTTCAGACGCACCCTGCCTTTAATGTATTTAAAGTCATGCCCTAACTGGAGTTTTTACTCTTTTAA
TGCAAACCTTTCACCACTAAGACTTTAGTCAATGCTGCTAACCACACGATGGTCCTTGAATTAGCTTTGAAAATTCACAT
GAATGAACTGTTGCTCACCGAGTAGAGCCGTATTGTGAGAGGGTCACCATGGCTATTAGCCAGTCCAGCTTCTGGGAGAA
GGGTTCTTGGCCCTGTTTTTTTGTTTACAGTGTGATGATGTGAGGGGAGCCGCGGTGGAGCAATGGACTCCAGGATGAGA
TGGGGATAGGAGGGTTCTCCTCTTCTGCCTGGGACGAGGCTGGTCTGGACCCTGCTCTGAAGGAGGAATTTCGGTCCTGC
TTGTGAACACCTAACAAACATTTATCCTTT
>aburDev_TRINITY_DN49963_c0_g1_i1
CCTTCATCTCATCATTGAGAGAGTGAAAATACACCCCATGCAGAGCCTGATCAGCCCAGCCCGCCTCAGCGGCGGCGATG
CGGAAATCGATCAGGAAGTCCGCAATGCTCCGCCGTCCCTGACGAAGATGCAACAGCTTCAGCGCCGAACTGCGTTCAGA
GGTCGGGTGAGCGAAAGTTTTCTTAAACTCTCTCAGAAAATCATCATAATGACAAGTCGGTAACGGATGTCTAGCTAGAT
AA
>aburDev_TRINITY_DN75104_c0_g1_i2
AGCTGTGAAGTTTTTCTTGTCTGAAACAGGAAACGGAGCAGAGAGGTTAACATTTTCTTCTACAGCAGCCAGTCAGAATG
AGAACAAGAGAGATCATTGGCCTAGAGTTTCCTTTCATCCTTTGTGATTCTGTGTCCAGCGACCGCACGCTCCGACTACG
CATTTTGAGACCTATTACGTCACAGCGTCGCAATGACAGCTGTCCCAATCTCTCCTCAGGCCTATTCTCGTTTTCCGCCT
CTCTCCTGGCGTCTCTGGTGGGAGGGGTTTGTGAGGGAAAATGAGTCAGGTTGAAAGGAATTGGATTAGTCCCACCCGTC
AGAGGTCTGAGCAAAGGAATCTTTTTTTCCCCCTTCTGTTTTTTTCTCTCCTTCCCACACCCTTTCAAAGCTTAGGCAAT
GTTTGAAGGTGAATGTCTTAAATCTAATGAATCTAATTAAAAACTGGTGACTATTCTCTTCCTGAAGTCTTGAGACTCCA
TTTTCAATCGACCCGAAAGTTTTGATACAACTTTCATAAAACTTGCTAATAAACTAATTTAGGCAAGTGAACTTAATGAA
TTCTTGTTTCTTTTACAATATTAGAAAATTCAATTTTAAAATCTCACCTGGAGAGTTCAACAGTGCCCCAACCAATAAGG
TGAAGAAGACGAGTGACACAGTTCTTTCAGCAGTCATTTCCTTCTTTTTTGTTTTCCTCCTTCAGCT
>aburDev_TRINITY_DN75119_c0_g1_i1
CTTATATCTCGTATAAAAATATATCGATATTTTTTAAAAAACTCGATATATCGCCCAGCCCTATATTGCACTTCCTGCTG
CCAAGGATGACACAACCAGTTATTATGTTTTAGGGGCAACCATTTTTTCCACATAGGACCAGTTAGGTTTAGATAACTAG
TTACCCTTAAAAAATGAAATCCAAAGATCAAAAACTCAATTTTTCATTTACTTGGGTTATTACTATCTAATATTAAAAAT
TGTTTGATGACCTGTACCTCCTGCCATCAGTCAGGAGGTACAGGAGCATCCACTCCCGCACTAGCAGATCCAGGCACAGT
CTGTACCCACAAGCCATCAGGCTGCTGAACTGCTGAAATATTAGACAGTTTATTTTTCACAATCACTGCACACACAGTAC
ATCTATATATCATCACCTCTACACTACAGATGCTACAGTATTTTTAGTAATCTGCATTTATTTACTCTGCTTATATAAAA
CACCCAGCACGCCCCTGCGGGCGGTTTATCCTTCAAGCTCGGGTCC
>aburDev_TRINITY_DN75197_c0_g1_i1
ATTTTGAGCAACCTGATTATAAAATATCAAATGCAAAATTATTTAAAATTGCTCAAAATAAATAAAAATGAAAACAAACT
GAGTCCAAAATGTTCCAGTTATGTTAATATTATAATGTTAACCCCCCCAAAAAAATTACCTGTGCGACTGCTGAAGAAAC
AGGAATTCTTGAACGAGACTCTGTGTGTTTAGTGCTGTTTCTCTTGTGGGTCACATACAATATGAAAGCCATTAAAAGAC
TCAGAAGTGTGGTGAATGCCAACGCTCCACTCAAGAAATACACAAAGACACAACAGTTCCTCTCATACTCCAGCTTGGTC
CCGTTTCCAAAC
>aburDev_TRINITY_DN50884_c0_g1_i1
GTTTTCATATTTTACCCTACCAGTCAAAAGTTTGGACACATATCCTCATTTAATGGTTTTTCTTTATCTTCATGTAACCA
GTTACATGAAGATAAAGAAAAATAAAGAAAGAGCTTGTTTTTTGTCCATAAATGTAACAGATGATACACTGTAGATAAGT
TATGGAAATGACAGAAAAGGTAAGTAACAGAGAATGCTGTGGGTGACATCAGATGCCTG
>aburDev_TRINITY_DN50894_c0_g1_i1
GGCGAGGCTGCCGGACACAGGCGCCACCGGGCCCTCTGACCACCACCAGTATTAGAGGCAAAAACAAGGAAAAAGCAGAC
TATGCATTGACATGGGACTAGCACACATGAGCATCTACGGCCCCTCATTCATCATTTCCGAGTTCAAATACCAAACTTAA
GGCTTCACAACACCTCAATAACCAATGGGTGATGTCACAGTGACTTCACTTTTACACACAGTGTATAATATCTGATCCTT
ATTCTGCACCACATGGGTGTGAAAGAATAAGGCATCACAGCTGGCTCATTCTCATCATACACAATCATACAGGGAGTGCA
GAATTATTAGGCAAATGAGTATTTTGTCCAC
>aburDev_TRINITY_DN92350_c0_g1_i1
TAAAAGACAATAACGAATAACCTGGTTATTCAAATAGCATCCTCCCAACAGCTCCTCAAAGTAACTTTCACTTTTACAAG
CACGCTCTGCAAAAGCCTGTGCTTCCTGTCTACTTCCTGTCCACTGATTACTGCTTGCATAATCAAATCATAATATATCC
ATTTCTTACAGCACATCATGGGTCTAATTAATAATAACCAGCAGTGAAAATGGCCAGACGTGATCTGGAATGGATTTCAC
GCACCTTCAGTTAAAGAGTAACTAAATCTGAGAAGTAGGTTAATTCATATTAACATTGAATTAGCTAATTTTTTTCTGTG
GAGCTTGCTCAGTAATAATACATTAATCATGTCTTGATTATACCTTCTACACATCTCCTTTTACTTATCCTCCCTGTAAT
GCATTTATGCTGCAATGCTTTAGCATAGCAACATGTAAGAAAGGCAGAACACAAGAGAAAATGTTTCATGCTGAAAATTT
AAATCTTTACATATATTGTAATTATTTTGAACTGCAAATCTAAAGAAGTCTAAAGAAGCACTAGTAGAGTCTAAGAATGA
AAATATAAAATGAAAAAAAAAAAGCAAAATAGGTTCACTTTAATGATATAAGGTTATTTCTACTTGGATGTAATCTAGTT
ACAAGATGCATCACTTGAAAGTAATAAGATATTCAGGATAAGCCTGGATATCATAGAAGACAACAAACACGTTGGGATTG
GCCATGTTGTCCACAACACTGTCGTACAGACTAGTGAAGGTGAT
>aburDev_TRINITY_DN92371_c0_g1_i1
GTCAGGGTTGTTTCCCTCTCCACGACGGACGTTAGCACCCGCCGTGTGTCTCCCGATCAGTTCTTCCCGGTATTCGGAGT
TTGCTTAGACTCAGTAAGGCTGTGGGCCCCCATCATCCATGCAGTGCTCTACCCCCGGGAGAATACAATCGAGGCGCTAC
CTAAATAGCTTTCGCGGAGAACCAGCTATCTCCAGATTTGATTGGCC
>aburDev_TRINITY_DN92371_c0_g1_i2
GTCAGGGTTGTTTCCCTCTCCACGACGGACGTTAGCACCCGCCGTGTGTCTCCCGGATAGTCCTTCTCGGTATTCGGAGT
TTGCTTAGACTCAGTAAGGCTGTGGGCCCCCATCATCCATGCAGTGCTCTACCCCCGCAGGTATTCGTCCGAGGCGCTAC
CTAAATAGCTTTCGCGGAGAACCAGCTATCTCCAGATTTGATTGGCC
>aburDev_TRINITY_DN50833_c0_g1_i1
AAGTGCTTGATTGTTTTGGTTTTCTATTATTGTAGGGTTTTTATCTGAACAAGCACCTTCAGGCAACTGTTGTTGTGGTT
TTGCGCTATATAAAATTGAATTAAATGTGCTATTAAATAATAAATACACGGCTGCATTTTTTACAAGCACTACAAAACAG
ATGGTGAGATGTGTCCGGTTTGATGCTCAAAAGCTACTTATTTGGTGCCAGTTCTTTACAAAATGGTATATTTATATCAA
TAATTGTGCATCATTGTCAAATCTTTTGATCACTAGTTATCATTATTGTCTGAAAACATTTCTATATTACACTTAAAAGA
AATGGAGAATGTTAAAAAGGAAACTATCAATACATTATTTGTTTATGGGAATAAACATTTAATACATTTGTATTAACCTC
TGCTTTAAACCAACATCACCAATGATGATCCTCTACACTAGAGCAGGGCGATATGGCCAAAAATATTTATCACGATATAT
GAAAATTTGCGATAAC
>aburDev_TRINITY_DN92306_c0_g1_i1
CCCTATTCCCTCCTCTGTCACTGCAACCCTCTGCATGTCCTCCTTCGCTACATCTATGAGTCACTTCTCTCACCTTTGCA
CTTTCATCCTGAAACTCCATCCACACTTTTCTCTTCCTTTATCTTCAGCCAACACTACAACAATTTCCACCTGCACCCTG
CTGGCCCCTGATCGATCTAGTTGGGAAATCTCATTCTGGTTGATCCTGACGCAACCCTCCCCATTTGATCCCTGGCTGCC
CAAATGCTTCCTTGGGCAAGATACTGAAGCCCAGATTGCTCCTGATGCGTTCATGAGTGTAAATGCATCTGAATGTTACG
TAGAAAGCACTTAAACATTAAAAAAGTGCTTGTTTGAATTTGTGTAAACGGCGGAATAAGATACGCCGTCTGAAGCAGCA
CTCAGATAGAGTAGAAAAGCGCTGCATAAGTAGGTTTATCATTTCCAAATTACATCTTCTCCATCTGCATATTGTTTTTC
TTTACATTTCCAAAGCCAGAACCAGATTTTGCCTAACCCGAGTGCTTAAAGTTAGTAAAAACAATCCTGAGGGTGGGCAA
TTCATTTTCCCAAAGGGGCCACATGAGAAACTGGTACTGTTGTGGAGAGCGTCACCAACAAGTTTATAAAGTGATCAAAC
TAATATCAAGCAGAACTGAGTTCAGCTTCTTGGTGTGGCCCTCCACAACAGTCCCAGGGC
>aburDev_TRINITY_DN92342_c1_g1_i1
CTGAAACTGCAGATTTAGCCCCCTGCTGGCTATTAGAAAGAGCCACTTCATTTCTCAAACTTTTCTGGGGCTATATCTAT
CTTTTATACACAGTCTATGGCAGAAAGTCTTTTGCACTTTAAACCTGCTGTCTTTTTAATGCAGAGCAGGGACTTCTCTG
GTTGAATGGGTAATTCAAATTGGATAGAAGTCTATGTCTCTATAATATTACAATTTTGTGAAATCCTCTGGCATGCCTCA
TTCCTCAAAAGGTGCCATTTGGTAGCTGCATGCCTCACCAGGTTATGACATAAGAGCCATGGGAATCTAACTCCTGCAGT
TTCTTTCTAATCCTAACCAAGTAGTTTTTATTGCCAAAACCTAAGTAGTGGGTGAAAGTGAGTGAAAATAAAATAAATTG
GAAAAAGGGAAACCAAATGCTAAACAGAAAGGTATAAATGACACGAACTGATATAACTCTCATGTGGTCTTTGCATATCT
GCAAAACATTATTTTTCTGAGAATATGCAGCCTTTGCATCAAGACACCAGTGCCCAAAGACACCTTATGTGCAATGTGGA
AAGGAAGAGGCATGTGATAAACTGTTATTATTTAATGCAGAATCACAACAGCAGCCGCCTGAAGGAGCTTTCCATTGTAA
GGTAAAGACCTTATAAT
>aburDev_TRINITY_DN66088_c0_g1_i1
GCTGAGTGCTATCATAACCATTCTGGTAAGTCCCTGTTGGATTACCAGTCCTAAAACTGGTCTGTATACCAGCAGACACA
AAATTACTTCCAAAGCTCCCATTGGTGTAATTTGCAGCACTGTAAACACCATTCTGAGTTTTTGCCCCAAAATCTCTTTT
AAGCAGGCTAGAGTAACCTCTGTCATAATTTTCCCTGTCTCTAAAGGTATTAAATCCACCCCTTTTGCCTGCAGAGTATC
TGTCACGACGATCGTCCTTCATGCCTCCTCTACCCCTGGAACGACCTGAACCTCTGTCTTCGACCAACTGAAGCAACTTG
GGATTAATTGCTTGATT
>aburDev_TRINITY_DN66025_c0_g2_i1
CTGGTTTTAACTTCTAAAAAGTGATGATTTCTTACATTTTGCACTGCTAAAGAAACAAAACAAGAAGTGGAAAACAAACC
AACAATAAAAAAAGTTTGGGCCTACAATGTCATGTGGGTAGATAAATTAAGACATTGGGAAATGCTCGTTATGGTTTCCA
ACAGCAAAATATGATGATTTCAAGTACAATGTTTTATTTCACCAACATCTCAAAACCCTAAAATAATCAATCTACTATAA
TACATGGCATATTCTAGCATCACATCTTTACATTTTAGAAGCTAAAACCATAAAATGTGTAAGCAGACTGAAACAACCAC
AAGAGTTTCGCCAGTGCGATTTTTACTTTGTTG
>aburDev_TRINITY_DN66083_c0_g1_i1
AATCGTTCGCTCTACCGGGCGGAACCGCTTTATATTGCTCCCGCTATCCTGGGGGAAACTTCGGAGGGAACCAGCTACTT
GGCGGTTCGATTGGTCTTTCGCCCCTATACCTACGTCCGACGAGCGATTTGCACGTCAGCACCGCTGCGAGCCTCCACCG
GAATTTCTCCCGGCTTCACTCTGCGCAGGCATAGTTCACCGCCTTTCGGGTCCCAGCGTGCACGCTCGTACTCGGTCCTC
TAAGGCTGAACTGCTTTTACACAGCCGAGCAATCTAGTTGGGCCGGTCGATGGTGCTGCG
>aburDev_TRINITY_DN66016_c0_g1_i1
CAGAAGATCATAATGTTATTAAATGAACCTTGGCCTTTGGGGGCTTTTTGTTGTTGTTTTTTTTTAAAACATTGTTTTGT
GAAAACTATAACACATGAAGCTCAGATCATGTTACACACTGAGTAAGACAAATGATTTCACACAGAGTTACACGTATAGT
GATGGAAAAAATTTCAGTGTTTGTTGTTTCTTTGTAAAGGATTTTATACAGAGTCAGTCTGAAGAGTTATTAAATGTAAA
TCCTGCTTTTTGGAGTTTGTTACATATTCTGAACGGATGCATGCTGACTTTCTTTGAG
>aburDev_TRINITY_DN66081_c0_g2_i1
GTATGGAACGTTAACGATTGCACCGTTCAGTGACCAAGTACCAGCTGCAACAGAGTCAAACACTTTAGCTGTAGCAGTAG
CGCTTGAATAAGTTACTTCTGAAGTCGCTTTGAAGTCTTGTGGAGGCAGAGTTGGCTCTGAACCAGCAGTGTAAGCTGCT
TTGTTCAGGTCAGCGTCGATAACCAGTGCAGTGTTAGCTGCAACT
>aburDev_TRINITY_DN66003_c0_g1_i1
CGCCTGTCACGCGGAAGACCGGGGTTCGATTCCCCGACGGGGAGTGAGCAGTCTCCTTCTCTGCTCTGCCTTTTACCTGG
AATGACCACACACCCGTTAATCGCACGCTACGTGCATTTTTTTTGCACAGAGTCCATCATTCAAAAAGACCCTGTGGAAT
TTCTCCACCAGATCCTAGTCGATATAACAATCTAGTCCTATAATGGGTTTGAAAAAACATCAATTCCACCTGTGCACTCA
CAAGTCAAAAATGTCTTCTAGGCAAGAGCTCCCATGAGAAGAGAAGCTAGTCCAAGAGAACTCTGCTTGTCCAGCGTTTT
CTCTGCTTTACTTGCGTCCCTATTAACAAATAAGTCTCGTGTGTT
>aburDev_TRINITY_DN66081_c0_g1_i1
TGCAGTGTTAGCTGCAACTTCATCACAAGTCAGAGTGATAGAAGTAGTCTTAACTACGATTGCAGCGTTAGTACAGGTAC
CAGTTGACGTTACAACGTTAGCCGCAGGCTGGATGTTGTCAGTAGTAGTGTTGGTGTCTTTGATCCAAGAGAAGTCACCA
GCCAGAGTGTGAACAACTTTGGTCACTGGACGAGCAAACACGTTACCGGCAGTAGTCTGGGTAGTGATGTTAAAAGTACC
AGTTACTTTACGGTCGTTGGTGTTAGCACCAACGAATGCTTTACGATCAGCATTGATATCAACAACTTTTGAGAAAGAAG
GAGCAGTTTTAGTGAACTGTTCGATTACTTTCACAACTGAAGCTGTACGACCGTTACCACCTGAAGTGTCCAGATCTAAA
CCAGTGTTGGTTTTAGCACTGAAAGAGATAGAGAAACCTGAACCCAGTTTAGCTTTTTTCACTTCCAGGTTGGCAGCTGG
CAGAGTCAGCACAACACCAGTAGTAACTGGGTTAGCGTTAGTACCTGCAGTATTAACAGAAGTCAGACGGTAAGTAGCAG
TTTTATCGCCGGCAGCACCACCGCTGATTTTGCTGAAAGTCATACCCTGAGTGTTTAATGCTGGAGTAGCGCTATCGTTA
CGAGCAGCAACCAGAGTTGCAGGCAGGTCTGCACCGAATTCAGCTGTAGAAGTCAGAGTGATAGTATCGTTCAGAGTGTA
CTCAGCACCCAGAGTGATAGTCACAGCAGCTGGACGGTGGAAAGTATTGTCTGTCGCTGTTGTTGGGTTAGTGGTACCTG
CCAGGTACTCAGCAGTTACTGACTGCTCAGTGCCTGCCAGTGTAGCAGCCTGAGCTGCGCCAGCGAAGGCCAGAACAGAA
GCAGCAACCAGCGTTTTCTTAAACATTGTTTTCATTCGAACTTTCTCCAATTTCATGAAATTGAAACATCTAGCATCTTG
CTTTCGTTTCTTT
>aburDev_TRINITY_DN41769_c0_g1_i1
TCCAGACTCAGCTGGGATGACTTTCTGGTCTGAAAGCGGGAACACCATACAAGCAGAGAGGTTAAAGGGATCAAGTGTTC
ACTTCTACAGCAGAAAGTCACAGTGAGGATCACAGAGAAAGAGAGCAATAGTCTCTGTAGTGGTTGAATCCTTTAAACCT
GACCACCAGACCTGATGCTGACCACAATCTTGTACACTAAGTACAGAACACAGATGAATGACATTGAGCTCCAAAATAGC
TCCTGAAGTCTG
>aburDev_TRINITY_DN41785_c0_g1_i1
CGCCAAAGCGCCCGCCCACAGGGGGTCACACGACCGCCGGGTCCCTCTCTGCATCCACGAAGCGCCCCAACGCGACCCCC
GCTGCGAATTGGCGCCATACAAATCCAACTGAATTGGTTCTCCCCCTCCTCCAATGCCTCCGGTCACCCCCCACAGCCAA
ACAAGCAACCTTGAGGTCACCTCATCACCCCCAGCTTCCATCCGTTTACAGTTCCCTCCCAA
>aburDev_TRINITY_DN41720_c0_g1_i1
TGCACAAGTAAGCCTGCAGTCAGGGAGCAAAGTGCTCTAATGGGGTGATACAGTAAGGTCATTAAGATAAGATTTTCAGG
GCTGAGTAAAATAACTTCAATGCCCTCTTATTCATCAGAGTACATGTTACACAAACATTTTATTCATAGACTGCGGTCTC
AGGACATTCACCGTTCCATCAGTTCGTACTGAGCTTGGAAAGAAGACATTAAAGAAGGATTTGAAGCTCATTCAGTTGAT
TTCAATTGACTTCAAAAGACCTACAAATGTTTTTGTGAAAT
>aburDev_TRINITY_DN92449_c0_g1_i1
CTGGAGTCGTGTCGTCCTGTCCGTAGAACTGCAATGCTCCCTGCAATCCCTGACGTTATCCTAATCCTTTGGAATATCCC
CTTTCCAATCCGTTGGCGTGTCCTGCGGCGTTCCTGGCCTGGCAATTCATCCTGAACTGCTTCACTGTCTCCATCCTGGA
GGTGTCCATTACCACGTCCTGTGGGGTTCCTTGCGTCTTCCTGACAGATAACCATCCGGGTTATCTCACTTCATCCTGAA
GTATTCCTCTCGCATCCGGCGAGGTCCTGTTCATCCTGAAGAACGAGGTTCCGTTCGTTCTGCTCCCATCCCGAGAATGT
CCTGCCGCATCCCGCGGTGTTCCTTTATTCATCCGTGACGATAATCATCCTGATTATCGAGCTCATCCTGAGGTGTCCCT
TGTCCACATCCTGCGGACTATTCCATCTTTATGCGCTGTCCTGCATCCTGCCGGACCAGCT
>aburDev_TRINITY_DN92466_c0_g1_i1
CTTTATCGTTACTCATGTCAACATTCGCACTTCCGATATCTCCAGCAGCCCTCACGGGTCCGCCTTCACAGACTTACGGA
ACGCTCCGCTACCACATGCCTTACGGCATATCCTCAGCTTCGGTGCATGGCTTTAGCCCCGTTACATTTTCGGCGCAAAG
ACCCTTATTTAGACCAGTGAGCTGTTACGCTTTCTTTAAATGATGGCTGCTTCTAAGCCAACA
>aburDev_TRINITY_DN92480_c0_g1_i1
TGCACAATCACGACATGTGGACTAACCCAGGAGAGGGCACAGGGACACTGGGCAGGGCTGGCACCTAGTCCTCCTCACCC
GGGTCCTCTCTCTCCAGAGTGTAGACCATGAAGCAAGCGTCGGGTCTCTTGGGGACAAGGGGATGCCCGGGTCTCACAAT
CTCAAAGCCAAGAAAGCTGAAGGTTCGGAGTAGGGCGGCTCTGTCCTCACGGTTCTTGGGGAAGCAGATGAAAACGTGGT
CAGCCTGGAGTTGCTCCTCTGCGAACTCTAGG
>aburDev_TRINITY_DN92480_c0_g2_i1
CCTACTCCTCCTCCTCTCCCGAAGACTCTCTCTCGAACGTGTAGGCCATGAAGCAAGCGTCGGGTCTCTTGGGGACAAGG
GGATGCCCCGGTCTCACAATCTCAAAGCCCAAAAAGCTGAAGGTTCGGAGCAAGGCGGCTCTGTCCTCGCGGTTCTTGTG
GAAGCAAATGAAGACATGGTCGGCTCGCAGCTGCTCCTCAGCGAACTCCAGGAGAACTGCAAAGCTGTCC
>aburDev_TRINITY_DN92480_c0_g3_i1
GGGGAGGTGACACTATTTTTCCAGACTTCAAAGGAGACTGCTATAGCATAGGTCACCTGACCATCTTAAACAGCAATAAA
AAAGTAAAATAGAAACCTTTATTTAGAATTAAAGCCAACACTTGAGTGTGACAAACACAGCATTCAGCTCGAAGAAGCAC
CCCGCTAATGGAGTGAGCGTTTATTCTGCACAATCACGACATGTGGACT
>aburDev_TRINITY_DN92463_c0_g1_i1
TCACCGGGTTTCGGGTCTATCCCTGCAGACTAATTCGCCCTATTCAGACTCGCTTTCGCTACGGCTCCACCTACAACGGC
TTAACCTTGCCTGCAAAGATAACTCGCTGACTCATTATGCAAAAGGTACGCGGTCGCACATATAAAGTGCTTCCACTGCT
TGTAGACTTGCGGTTTCAGGTTCTATTTCACTCCCCTCTCGGGGTTCTTTTCACCTTTCCCTCACGGTACTTGTTCACTA
TCGGTCACCAAGGAATATTTAGCCTTAGGAGGTGGTCCTCCTAGATTCCCACAAAATTTCACGTGTTTTGTGGTACTCGG
GATGCCTCTAGAGCTCTCTTAGTTTTCGATTACAGGCCTATCACCTTCTTTGGGTAGTCTTTCCAGACTATTCTTCTAAC
TAATTAAGTCTCACATTGAGGTCCCACGACCCCTCACTCAAATTAATGAATGAAGTTTAGGCTCTTACCCGTTCGCTCGC
CACTACTGGGGTAATCTCGGAATTGATTTCTTTTCCTGAGGGTACTGAGATGTTTCACTTCCCCTCGTTCGCTTTTTATA
ACTATGAATTCATTATAA
>aburDev_TRINITY_DN6045_c0_g1_i1
ATCTCTGTAAGAGCATGTTCAGGGCATATTCCATTCGATTTTTCAATTCTAACGAACAGCCAGACATCAGCAGAGTCGTC
AGTCTGAAAGTTGTAGAGATCCTGTCCTCATTGATGTAGGTGAGAAGGTATTCTTCACTCTGGTTACAGATGATGATTTT
TGTATGATCGTGGTAGAAATTCACCTGAAATGTGCCGTCATTGAAGAGCATCATTAAGGCTTTATCAGACTTTAACCACT
GCAGGAGGTAGAGCCGAGGTCTTCGAATGTCAGTAACACTCGGGAGATCACCACCATACATGAGGTTCTCCTCCATGTAA
TGAGAAAAGTATTTCAGCACCGTCACTTGACTAATAAATTGTTCAGGGGCATCTGTTGCTGGGAAAACAGAGCATTGGCC
AAGTTCCGCATAATAGTGAACTGTCTTTTTGTCCGGAAGGAGGCTCATGTGAGCCCCGTTGTTGAAAAGGACGCCAACAG
TGTG
>aburDev_TRINITY_DN6030_c0_g1_i1
AATGGGACCAGCAGGACCATATCCTGGAGGCCCAGGGGGGCCGGTGTCACCACGACTGCCTGGGAATCCAACTCCTCCAG
GGGGGCCACGCTCTCCTTTCAATCCTACAGAACCCGGCGAGCCCTTGGGGCCAGGAAGACCCGGATGGCCATCTCTTCCA
GGAGAACCCGCTCTCCCTGGCATGCCGGGCTGTCCTGGAAAGCCTGGGTCTCCTTTGTCACCTTTGAGC
>aburDev_TRINITY_DN6035_c0_g1_i1
AAATTAACATAAATATTAACAATACTTTTAGGCAATTTTATTATCACCATGGTAAATAACCAGGGTCTGATGGCTTGAGC
TGTTAATTCAATTTTTTAATAAGGGTTCCAGCATCATGTGGTATGATCATTTCATTAGATGCAGAAAAGGCCTTTGATCG
TGTCAACTGGCTGTATTATGTTTTGCATACATTTTGTCTGGGAGACATATATATAAAAACTCTTGTACACTACCCTTTCA
TCATCACTAATGGCCTAAGATCAAGCAGCTTTCAACTTCTCTGCTCAACACGAAGATGTCCTTTTATACATTTCAGAAAT
TCTAATCGCTAGATTTAAGAAATATCAATAACTAAGATGAGTGACATGCTAAGATTGCTATACCCCCTCCAAATAATTCT
TTCACTTATATCAAACAAGGCTCAAAAATTACTTAACACTGGCATCCCCAGGCTTCTACCTACC
>aburDev_TRINITY_DN6081_c0_g1_i1
GCCATCTGTGGAGGAATGGTTTATTGGAAGAGTTTCAGTCAGGTTTCATCACAGCACAGAAACAGTGAAGGTTACTAATG
ATCTTATCTGATAGTGGACTCATGTCAGTGTTTTGAACAGGTTATAAAACAACAGTGTAAGAACAGTTTCATGGTGTAAG
ATGCCAGTTTTGACAAGTACAGACTAGTGGAGAGTCGTCTGGATTATCAGTGTAACGGTCTCATCCTTCTCTTTCTCTTT
CTGTGTCCTTTATATTAGAACCTGTCAATCCCAC
>aburDev_TRINITY_DN6060_c0_g1_i1
CCCTGATATCCCTGCAACAGTTGCAAGACGCTATTGCGCACCGTGTTGAGGTCAGCACCCAGCCGGATCAGTACCTGAGC
AGCGACGCCTTCTCCCTCCCGGATAAGGCCAAGCAGAATGTGCTCGGTGCCAATGTACGAATGATTCATCTGGAGGGCTT
CGCGCAGGCTCAGCTCAAGAACCTTCTTGGCACGCGGGGTAAAGGGAATATGGCCCGTCGGCGTCGAAGTGCCGTGAC
>aburDev_TRINITY_DN66157_c0_g2_i1
CAAGATTTTATTAAATGTCTTTATTTTATTAAATGCCTCCAGATGCAGCTGCCAAGACCCTGTTATGCTGTAGGCACTGG
CTGGGGCATGGCTGGTGGCTCTGGCTTCCCACCCTTCTGTTCGGAGATGGGGGTCGTGGGCAGGATTTCATCTTTAGGTT
CCACGATGCTCACATGATCAGGCAGAGGCTTCTTGGGACCAATCTTACCACTTGGGTCCCAGGGCAG
>aburDev_TRINITY_DN66118_c0_g2_i1
CATTTCTTGGCAGAGGAGGATTATAACCCTGTATTAAATCAAAAGTCAGTGTTGACTTTTATTTTTAAACTTTTGGGGTT
GCTACTTGTGGTTACTATTATTTTGTTTAATTTTATTTTTAATTATTTATTTTATTTATATATCTTATCTGGCTTGGGGC
AGTTTTGAACACAACACTCAGTCTCTTGTCACATAGCAGACATAAACCCCCTCACAAAAATGAGAAAAAAAGTTTTTCTT
ATTAAAAACAGCGACAAGCAAAATAATAATTAATAATATTAACTAATTATAAAAGGAATTAGTTTAAAAATAATTAGTTA
ATAATAATTAATTAAACAGTATTATTAATTAATAATTTATTTCTATAGAACTGAGGGAAGTTACATATTTATTTGACAAC
TTAATTTTATATACCTAAGCATTACTTAGTTATATAATATTAAATATAAGTAAAACTTGATATTAATATTAATTTTAATT
TCACTTTGCTATTTATTACTCTGTTATTATAAAAACAAAATAACTGTTTTAAGAATATTTACCTTGTACATGGGTTGAGT
TATGCCAGA
>aburDev_TRINITY_DN41897_c0_g1_i1
GCACCTTTTACTATTAATGTTTATTGATGTGAATGAATGTGAGGCAGCGAGAGTAAAGATTAGAACGACGGCCTTTAGAA
GCAGCAGCTGAACTCACAACGAAAATGAAGCTGACTTTGAACTTTGTGTCACACACTCATCAGGTCAGTGTTTGAGTTTT
AATAACTTCCTGTCCCCGTCCTCTGATCCTTGCATGGAGCACTGCTGTCCTTTCATTCCATTTTTAATGAAATTAGAATA
AAAATTTTGCTGTTGTTACACACACA
>aburDev_TRINITY_DN41832_c0_g1_i1
CGCACTGTATGAACGGTTTAATATCGATACGAGTATCGTTGCACCCCTACTTTCCATAAAAGCAAAGTGATTGGTGTTCT
GCTGGATCAGCTGGAGGAGGTTGATGGGGAGAAGCTTAGAAGTTGTTGGGGAGTCACTCTCTCTGTGCAGCTGACACTAA
CATTCCCCAGCTAGACAAGAAGGCACAACAGAAACTCTTCTTCGTCAGAAAGTTGAAACAGGCCAAACATCCAAAGAAAC
GGCTGGAGAGAAGAAAAGTATTATTCTACTATCTATTGGTCCGTGAGTCGTTTGGTACCGGGCGGCGAGAGTTGA
>aburDev_TRINITY_DN41801_c0_g1_i1
GACTAACACTGAGGCGTATCCACATGAGCACTACAGAGGATGACAGTATCATTCAGTTCACCTGAAACGGATGGCTTGAG
TGTCTTCTTAAGTCATCTGAGACTCAACGACACAGGCACATATCACTGCATCGCTATCCTTAAGAGAAAAAAATAGGTCA
TAGGTCAAATCATGTGACCTCAAAGTTACAGATAAGATAACAATACTGTTAGGTGAGGCTGTGTGCAGACAGGAATAGGA
CCCAAGGTGCAGACTCCGGAGACAGAAC
>aburDev_TRINITY_DN41862_c0_g2_i1
ATCAATCAGAAAAAGGAGGGGCGACAAAGGAAAATAATTAGGCTGTAGCCTCAATTGTGCATTCCCGTGCAAGATGCCCT
GACTCGCCACAGCGGTAACAGTTGACTTCACTTGTCTTGCTGCAATTGATGGCTACATGACCAGTTTCACCACACCTATA
GCACTTCACTTTGTTGCAGTCTTTTTGAATGTGTCCGAATTCTCCACAAGAATAGCATTTCTGCTCATCTGCA
>aburDev_TRINITY_DN41893_c0_g1_i1
GGATATCTCCGCTGCGGCTAGCGGATGACCCGGACGCCAGCGATACGCGTCCACTTGTCGTAGCATCGGCTGTTGTGATT
GCGCTGTCGCCACTGACTGAAGGCGATGCGCCGCTTGAGAGCTTCAGAGAGCCCCCAGCGACGACGCCAGCACCAGCTTG
AACCTCGACGCTACCGCCAACGACACCACTTCCACCTTGGACAAAGGTCTTGCCACCATCCGCTGCGATCGAGCTGCCAC
CCGAAAGTGTCAAGTCGCCCACTGAGGTTTGTGCTGCGCCAACAACGACACGCACTGCGCCGCTGATGCCATCGCTCGAG
CCACTCTGAACAACCACATCGCCTGATCGCTTAGCGTTGTCTGCAGTCGACAACACAGATGAGCCGCTTCCAGTCACGCC
GCTACCAGAGCTTAGCGCTACTGAGCCACCCATTTGCGCATCACTACT
>aburDev_TRINITY_DN41893_c0_g2_i1
GCCAGTCTGAACGACAACATTTCCACTCGACTCTCCAGCAGCAGTAGCCAGCTGAATCGATCCACTCACTTGTCCACGAC
CAGAGCTGATATCCACACGACCACCGCTTGATGCAAGAGACTCTCCACCACGGAGAACAACTGCGCTGCCTTCGTTCGAG
CCGAGGTTGTTTGCGCCAGACAAGACGACTCGGCCTCCGCTTTCAGAGGTCTCGCCGCCAGACACAACAACATCCCCGAC
GCTCGAGCCAGACCCTGGTGTGATCAACACACTGCCAGAGGTCTTGGTCGACTTGCCAGAGCCGATTTGGATATCTC
>aburDev_TRINITY_DN83338_c0_g1_i1
CCCTGACCACAACCATCCACAAAGCACCACAATCCTACAATCCTGAACGTGTGTTGCAAGGTTTTTGTACCATATGGTCC
ATGGGCGACGTTCCAGTCACCTTAATACTTATAATGCCTGTTATGTTGGACTTGGGTTTAGATTTTTTGGGAGATAGATG
AAGCAAATATTTCTGGATTCATAAGCTCTTTATTCCGAGGGGTCACCCTGTGTGGTCTTTGATGCAGCCTAACAGAGAGG
ACACTCAGTACACCACTCATCTAAAACTGCAGCCATTTGTTATTTTAGAAACTTG
>aburDev_TRINITY_DN41802_c0_g1_i1
CTTATAAAGATCATTTTATTTTTACCCGTTTCTCCAGATGGGTTACAAATATATAATATGGTCGTGTAGTGAAATAATTC
AGCTCAGTTATTAAGTTATTTAAGTTATTTTAGCAAATTCTAAATTCTAAGACAAATTTTAAAAAGTCATTTCTAAATGA
GACATTACTTCATTAATAACTCAGATTCACAGAATTACATTTAAACAGTCAATAAAGACATTTTCACAATTAAATGAAGT
AAACCTGATGAATGTCAGGAAGCATTAATACTGAGCTAATTGTTTCCACAGCGAGTGTGTGGTTAATTAAATAATTACTT
GGTTAATTTAAACATAATATTAACTAGACTAGACTATTTCTGGAGATATACCAGTGGGACTGTTCCTGATGGTGGAGTCA
GCCGACTGTGAGGTAAAAAGTTGGCGATAAAGACGGCGACTAACAAAGTGGAAGTGAGATGGATAATAAACACATAAAAC
AGCTACTTTAACAGGCCACACGTGTCCTGTTCCTGAGACAGAAGTTACTCTGACCTCATGGAAACGCTCATCACCATCAC
TGCTGGAGAACATTTACAGTGTGTAGGGAAGCATTTAGTAAATATGAAAATGTTCACAGTTTTCTGTGTGACAAAAAATA
AAGACCTCTGAAAGTGTAAAGTTGTTGCGTATTCACTATACAGAAAGAAAAGATGTCTTTGTGAAAACTGTCCCATGTTG
TACCTGAACTCATGACCTTCCACATGTAAGTGGTAACTATGCGGCTAAGTAAAAGCTTCTTGGGGAGGCTGTAGCTCAGG
TGGCAGAGCAGGTCAGCCACTAATCAGAAGGTCGGTG
>aburDev_TRINITY_DN83338_c0_g2_i1
GTTTGCGTTTGGGTCCTACTCTTGCCTGCACACAGCCGTATTGTGACATATACACAATTTTTTAAAAAATATTGTTTTTT
AAACATAAAAATGACATTAGTCTTAGGTCCAATCCTCTGCTGCTCCTTATTTCACTCAACACTGAGAGGTTTCACGTAAC
AGAATAAGTCAATAACTGTAAGGTACAGGGTCGTGACATAAAGAGTTAAACGTGACACACTATCTGTTGG
>aburDev_TRINITY_DN66190_c0_g1_i1
GCAGACCACTGTGAAGTCTGTACCGAGACCCTCCATGCCGGGGATGTCGTCTCCGAATCCCTTCTGGCCTGGTTTGGGGG
CCTTGCTCTTGAAGGTACGGGCTGTCCTCTGTTTGAACTTGGGAGGTGCCTTCTTGTCAGCAGGTGCAGGTGCGTCTGCC
ATTGTTTATGATCTGAGAGAAAAAGAATTAACAGTTAATCACTTAATCTTGGTGTTTAAGACCATTCGTCGACCTCCTCC
TAAGCCGCCACTTCTTTGATGATATAACACTTGCAGCTTAGATCAAATTATAAACCAAAGCTACCATAGCACCTTAAGCT
TTGTTACACCATCAGTGGCTATTTTTACACCTTGACTTTTGAGTTCATGTGTGGTCAAGTTAACACGGCATATATTTAGA
GACCAGGATTTCTGCTAATTCTGCTGTTAGACTGAAGGTTAACCTGCGTGGTGTAAATAATAAGCTCGGGTATAAGGGGA
TTTGACCTGAACAACAATTTCAGTCTACTTTAATCTGGTCTTTTCTTGGCTCAGTTGACTGTGTCATAGTTAAGCTCATC
AGTGCTCCTGATTACAAATGTGCTTTGACCTCACTGATGGACTTTTGTAACAACAAGCAGATTAACTCCTAAGTATCCCA
CCTTTATTCAACTTTTTATAATGTAGTTACAACACCTTGCTGCTTTATTTATATATATATATATATATTAGGGGTGCAAC
GATATTCGTA
>aburDev_TRINITY_DN83338_c0_g3_i1
GGAACACTCACCCAGTGAGGGACAGTAAAGGATATTTACAGTGGGGCAAAAAAGTATTTAGTCAGCCACCTTATAATACC
TGTTATGTTGGACTTGGGTTTTACATTTTTTGGGAGATAGATGAAGCAAATATTTCTGGATTCATAAGCTCTTTATTCCG
AGGGGTCACCCTGTGTGGTCTTTGATGCAGCCTAACAGAGAGGACACTCAGTACACCACTCATCTAAAACTGCAGCCATT
TGTTATTTTAGAAACTTG
>aburDev_TRINITY_DN83376_c0_g1_i1
GGAGGATGGTCCCCCCATATTCAGACAGGATTTCACGTGTCCCGCCCTACTTGTTCGACGCTTAGTTCCACAATAAAGAT
TTCGCCTACAGGGCTATCACCTGCTACGGCTGGACTTTCCATTCCATTCGACTATTCACTACGCTAAAACATCCAGGCTG
GTCCGGTTTCGCTCGCCACTACTTCCGGAATCTCGGTTGATTTCTTTTCCTCGAGTTACTGAGATGGTTCAGTTCAC
>aburDev_TRINITY_DN83376_c0_g2_i1
GGAGGATGGTCCCCCCATATTCAGACAGGATTTCACGTGTCCCGCCCTACTTGTTCGACGCTTAGTTCCACAATAAAGAT
TTCGCCTACAGGGCTATCACCTGCTGCGGCGGAGCTTTCCATCTCCTTCGACTATCTATATTGCTAAAACGTCCAGGCTG
CTCCGGTTTCGCTCGCCACTACTTCCGGAATCTCGGTTGATTTCTTTTCCTCGAGTTACTGAGATGGTTCAGTTCAC
>aburDev_TRINITY_DN83379_c0_g1_i2
AGGGTTTCATCTCAAAATGGCATTGCAGGTTGGCCAAAATGGCTGGTGCCACCAAGGCAAAGACCAGTGCACTGCCGGAA
TGCCCGCCCCAGGCACGCCCCCATCCACACCCGACCAGGTGCGGCCAACCAGCACCAGCTGAAAACACCGAGACGATCAA
AAGCTGCAGAGGGACGTAACACTGTCTCTGTTTATGAAGGCTGGTCACCAGGGTAACGTGTTACTATAATCTGATTACTT
TTTTCAAGTAAC
>aburDev_TRINITY_DN15531_c0_g1_i1
CTGAAATGAAGAAAACATATCGTGATATGAAAAAAATCTTATATCGCCCAGTTCTACTGAGTGTGTTTCCCTCATGGACC
AAACTCCGTCTTTAAGTGATCCCGTAAACATGGTGCCATTTATATTAGTGTATAACTGACAGCGTTGCCTTTAAAAACGA
GGTGTTTCATGACACTGATGCATTAATAATATTCCTTACTGCCAAACACCTGTTTTACAAAGGACGGAGACCTTTGACCC
CTTCAGTTTCCACTGACACCTGAAATGGGTCTGACTTCAGCGTAGCTGAGAAACCTAAAGCAAATATCCAGAAACCTAAA
GTCTGTATCAGCAGCAGAATGGAGCTAAAATAAATGTTGG
>aburDev_TRINITY_DN15571_c0_g1_i1
GAAGGGACTGCCACCCACCTGGCGCTTGCACTGGAGGGCCCGGTGCTCCAGGTTCTACTGGACCTGCCCCCAGAGGAGCA
GCGCGACCTCCAGGCTCTACCCACACAGCGTTGTACACTGTCACGGGAGAAAAGACTGTGATGCCGGGGAAAAAGACTCT
GCAGGTGGTGGTGGGAACGAACAGTGTGAACCATGAGTTCTGGCTTGCCGACATAACAGACGAGTGCATTGTTGGACTGG
ACTTGCCTGCCCACTGGGGGGCACGGGTCGATGTGCCGGGAGTTGCCATCCACCTGGGTGCTGAGACCGTGCAACTCCAA
GTGGGCCGCGGTAGCCAGGGACAGACCCCCACCCCACCAGCACCCCCAAAGCCTTCGCGCCCCACAGCTCCATGCCACAG
CCAGGGGCCGAGGGCGGCAAGGGTGCGGAAGAGGACCCAGGGGGCGAACCTAAGCAG
>aburDev_TRINITY_DN15537_c0_g1_i1
GTTCACAGTATCTTTTTTAAAATACTGTGAACTGCAGCTTAGTAGCATGTCTGAATAGATATTCACAGATTTTGGGCTTC
ATATGAGCTTTTTGTTGCTCTGCAAATTTGAGTAAATACAGAAGATTTTGCTAGAAATTTAAAGCAACAGTAAATTAAAG
TAAATCAATATTTACTGCATATAAATAGCAATGTTGGGTTACTTAACGTAATCCCTGATTCTCTGATAATGGAGTGAGA
>aburDev_TRINITY_DN99748_c0_g2_i1
CCTTAGGGACGAGTGAAGCACTATACAAATACAGGTCATTTACCATTTATCGACTTGACTTCCAGCGCTGTCGGCTGCCC
TTATAATAATACATTATACACACACACACACATTTCATTGTGCACACAGTAACTGCATACATGCCTGTCTAATCCTACTT
GTTGATTACCCCTGAATGGAGTTGCTACTTCTGTGGTCCACTTTGGGGTTGATGCTTTTAAAGCTAGTCAGCTATTGATT
TGAACCATCTGATGGGTTAGCTGCTGATATGCCACTCTTTTTTCAGAGGTAGCAGCAACAACTGCCGACAGACATTCAAT
CTTCACAACAACAATAGAAGAAAAATAGTTCTTTATTTTTGTGTGAGCAGATAGCGTAGCTAACCTTGCTGATGCAGAGA
GGGATTTTTTCACAGCAGAGCTTTGTCTGTTATTCTTCTTTTGCTTTTCTCACTTTTTTACTATCAACCTTTAGCAAGGA
CGTCCACTAATAAAGCTCTATTTTGTCTGAAAAACCATCTTTCCGTTTTCTAATATTTAAACAAAAAAACTGCACATTTG
CCAACAGTGAGATGGGAACATCGGCTAGTGATACAGTAAACTTAGATTAGCATACGTTGTGTTGTGTCTGTGTTTTAAAT
CTTAGTACCAGCACAGTGGCCCTAATTCTGTTCTAATTTTTCATGTTTCCTTTTTTATAAATTTCCACCAGTGGGATGAT
GGGAAATAGTCTCAAAGTTGATTTTCTGAACTGCAACCCTTCAAGATCCCCGGTCTTTGGAAAATCTTATAGTATATAGT
AGAGATGGACCGATCCAATATTACGTACTCAGTGCAGACTGAGTCTAAAT
>aburDev_TRINITY_DN99717_c0_g1_i1
CACACATCTGTTCGACCAACGCCAGTAGATCTGGAACACCGGGACCTCACACGGCACAGCCTGTTAGCCGCTCGCTAACG
ATTCGAGCTTTACTTACTTCTCCAGCTTCTCCGAAATCTGCCAGACCTCTCCGGTACCGTTGGCCCCGTCCATCCCGCCG
TTACAGCTGTACCTCCGCCTACAAACTGCTCGAAGGCGCGACTTTAACGATTATTTGTCCTCAAACTAAACTCCGAACTC
TCCGAGGAGCCGCTGCCTGTTTCTATGTTTAAACTCGAGGATCATCC
>aburDev_TRINITY_DN99729_c0_g1_i1
TTCCTTAGCCATGAATCTCTCGAGCGCCTTAGAATTCTCATCCCAATCACCTGTGTCGGTTTACGGTACGGGCATTAGCC
TTCGCTTTTCTTGGAAACGTTGTCACCACACTCACCTCGGCCGAAGCCTCAGCGTACTTTCGAAGTCATAACAACTCCTT
AAACGTACTATTCCGTCAGTACGCGGTAGTTATCTCATTCCGTC
>aburDev_TRINITY_DN99729_c0_g2_i1
CCCTCTTAACCTTCCAGCACCGGGCAGGTGTCAGGCCTTATACTTCATCTTTCGATTTTGCAAAGCCATGTGTTTTTGAT
AAACAGTTGCCTGGGTCTATTCACTGCGGCCAGCTTGCGCTGGCGACCTTTCTCCCGAAGTTACAGGTCTATTTTGCCTA
ATTCCTTAGCCATGAATCTCTCGAGCACCTTAGGATTCTCTCCTCGACTACCTGTGTCGGTTTACGGTACGGGTACTGTT
AATCTAAGTTTAGAGGTTTTTCTTGGAAGCCCTT
>aburDev_TRINITY_DN99729_c0_g2_i2
CCTCCCTTTAACCTTCCAGCACCGGGCAGGCGTCAGACCCTATACGTCGTATTGCTACTTCGCAGAGCCCTGTGTTTTTG
ATAAACAGTCGCCTGGACCTCTTCACTGCGGCCCCGATTACTCGGGGCGACCCTTCTCCCGAAGTTACGGGTCTATTTTG
CCTAATTCCTTAGCCATGAATCTCTCGAGCACCTTAGGATTCTCTCCTCGACTACCTGTGTCGGTTTACGGTACGGGTAC
TGTTAATCTAAGTTTAGAGGTTTTTCTTGGAAGCCCTT
>aburDev_TRINITY_DN99729_c0_g3_i1
CCCTCTTAACCTTCCAGCACCGGGCAGGTGTCAGGCCTTATACTTCATCTTTCGATTTTGCAAAGCCATGTGTTTTTGAT
AAACAGTTGCCTGGGTCTATTCACTGCGGCCAGCTTGCGCTGGCGTCTCTTCTCCCGAAGTTACGAGACCATTTTGCCTA
GTTCCTTAGCCATGAATCACTCGAGCACCTTAGAATTCTCATCCCAACTACCTGTGTCGGTTTACGGTACGGGTACTGTT
AATCTAAGTTTAGAGGTTTTTCTTGGAAGCCCTT
>aburDev_TRINITY_DN99729_c0_g4_i1
CAGGTGTCAGACCCTATACAGCATCTTTCGATTTAGCAGAGTCCTGTGTTTTTGATAAACAGTCGCCTGGGCCTCTTCAC
TGCGGCCAGCATTACTGCTGGCGTCTCTTCTTCCGAAGTTACGAGACTATTTTGCCTAGTTCCTTAGCCACGACTCACTC
GAGCACCTTAGGATTCTCTCCTCGACTACCTGTGTCGGTTTTGGTACGGGCTGTATAAATCGCTTTTCTTGGAAGCGGGT
CCTTAG
>aburDev_TRINITY_DN99765_c0_g1_i1
ATCTTTAAGAAACTTAAAGAAGTCCAGACGCTTTTTTCCCCAAGCTTCTTAAACTCGTTGAGCTGCTTTTCAGCAGCTCT
GCTGTCACTTTGTGTTCAAACTGAAACAATGAAACAAATTTCCTGTGTGTCCTCATTAGGGTAGGATTTAGTGTCAGTGT
GTGTGACTGCAGCCTGAGCCTTACATTTCTAACTTGTAATAAGTTGACAAAACATCTCAGGTCATCTTGTATATTAACAA
AAAAAAATGATGCAGTGATAAGTGGAACAAAATTCTTTCTTTCAGATTCAAATGATTCATGTTATGCAACAAATAATGTT
TAACACATTAATTTTGAGGAAGCATTTTCAATATCACTCACAGCTCAATTCACTTTGATTTCCTTTTGTTTCCAGATTCA
GATCAATCATGGGAGTGGCTCTTCAGTTTGGTTTCTGTAGCTAACTGACCTGTTCAAATGTGTTAAGGCTTAATAAAGCC
AAAGTTCTTACAGGCTACCAGCCAGTGGCAGTCAATAGTAACATTTTATCAGACCCAAAAGTGCAACAAGTAATGCTGTA
AAAACAAAAATTAGTAACTTTTAAACTTTTTGTTGCATCTCACTCAAAAATAAAAGACCTGCCTTACTACAAACAAAAGC
TTGTCAGTCCAACAAACCCCACCCTGTAGTTGCTGTGATGCATGTTTTCAAGCTATATAACACAGACTATTTGTTTTTCC
CTGAGTAAACCAGCAGATGATAGTAACGTGCACGTGAGCCTGGTTGTGAGTGTTGTACTTGTCTGAGCAACGCCCAGTAG
AAACTGACTGTTAGTCAAACCTGAGTAATTATACAAGTTTGAACTGGTCTAGTTCACTGTGGTTATTTTCCGTGTGAAAC
TCAAGTGTATTGATTCACTTCCACACACACTTTAATTTGTAGTTCAAATGCATTCTTTGCCTTTGAACATTAAATCTGTT
GCAATAATTTGTACAGAGCTGCATGAGATATCAAGGCTGTAACAGTTCTCCAAAACCACATTCAAGTTAACACCTCCATT
ATTGGGCCACAGTTTGTGTTGATAATTGAATTTTTATTTAGAGAAAAAAAAACAAAAAAAAACAACTTTTTACCTCAGGC
>aburDev_TRINITY_DN99727_c0_g1_i1
CCATGAAGGAAGCGGACAAACAGGTCCAGGTGGCCATTTTTACTCTGGAGGGACTTTTCCATGGCTAGTGTAAGTAAATC
ATCCAGAATAAATTGGTAATCATCATCATCATCATACTCCTCCTCATTCCAGTCTATCCCCAGGAAGTCCTTCACCACCT
CTGACTTCCTGCTGGTGAAACAGTGGAACATGTCATTATCATACTCCTCATCTTCATTCCAGTCTATCCCCAG
>aburDev_TRINITY_DN57013_c0_g1_i1
ACCTTCTCTCAGCAAATCGATTCGTATGAATCTCTCAGTCTTACAAGTGATAGTTTAATGAGCACCGCATCATTGATTTG
ACTTGGCGCATCCAGTGGTATTCTGGTAGTCATACGTCTGGCCTGATTTGAATATCCGCAGGCATCCAGTTCACACTAGC
CGAAACACATGCTCACTTTCAACCTGGAATTAGCTTATACACCAGACAACTGCTCTTATTGTTCAAAGTAGCAGTTTCCT
CATCCAACTACGAATTCAAACTTAGAGGCATTCAGTCATACTTTCACTGATCGTTCCAAACCAGACTACTCACATAGTTC
TTGCTGAAAAGCGGATAACCAAAACAGTTCCTCTCGTACTGAGCTTTGGTGGTTTTATGACGTTATTTGGTCTATTAAAT
CAACTCCCATATTGACAGTAGGGTAAAACTAACCTGTCTCACGACGGTCTAAACCCAGCTCAC
>aburDev_TRINITY_DN57011_c0_g1_i1
GTGCCCGTCCTCCACCTTGACAGCGAATGCACACCTGCGGACCACCCACGTGCACCCCTGTCTATATTATTGATATTACC
ATCTTTGCTGCCAGGATTTATGAAACTGTCACTAAGTGTAAAAAAAAGTGAATTTTTCAAAGAGCTTCCTAAAATACAGC
ACAACAGAAATCATACAGAGTGGGGGACAGAAAAGCTTCTTACAG
>aburDev_TRINITY_DN32777_c0_g2_i1
GCTCCCTCACCTTAAATTTAACACCACACATCGCACACTGAACAAAATGACAAACTGATGGTCTTTTCTGTCCTGCTAGC
AAAAAGTAATTTACTGATTAATGTGTTTCTTCTGCTTTTTGTTTTGCAAAAGCAAGCTTGGATATGATGCATAATGAGAT
CATAACAGGATACACAAGACAAAGTTAAGTTAAAAAAGAAGTTAAAATCGTCCACTAAAGGCTACACTGCATAACGAGTA
C
>aburDev_TRINITY_DN32760_c0_g1_i1
GTGTATGACTGTGTATGTGACAAATAAAATTTGAATTTTGACACCCAGGGAAGGATGTCAAAAACTGTGCTCAAGAAGCC
AAAAACATACTTTCACCTCAATGGGAAGCATCACGATTTCAGTGAAGAAAATTAAATTATCAAGAAATGTTAGTCATTCA
CATTTTCCTCTCTTCTTGCAAAGACATACACTTTACTTTGAAAATCCTGAAAGTTCCCAGGACACTTGCAATTCTTAATA
TTCAGTCGATTAATAGGGCTGTGCAATATGACCAAAATCTCATATCCTGATATAAGACATCTGTCGTCCG
>aburDev_TRINITY_DN32727_c0_g2_i1
GCCAAGTAGCATCCCGCTGGTCGCATAGGCCTACAACATGAGGGCAATGCCAGACAGAGAGTCGGCGCTACAGGTGAAGC
GGGCACCACGCCAGGGAAGCACAGCCTACAGTGGCAGGTCAAGCTAGGGATGAGACCTGTCCATCCACAGAGCCGAAGCC
CCCCCCCATGCTGTCGACAGACAGGGAGGGGGGCTTGTAGCCTAGCCTGCTGAAGTGGAGGGCTGAGCAAGGCGATGACC
CGAAGGTCCACCCCCAGCACCGTCACCACGTGCTGTCCGCAGACAGATGAACCTCAAGAGTAAACTCGAACAAGACACTC
GAGATCAGTCATAAAGTCCCAGCTCACTGAGCGGGTCCGTGCTGGCCGTGTAAGCCCATGACACAAAGGCAATGCACCAG
ATAGGGAGTCAGCAGGCTGGAGAGCTTTCACTCACAGGCCGTGTCAGACACAGCGAGGTCTGACAAGCATGTAAACCCGC
GGCACATGGTTAGCAGGCCAGAAAGCACAGGCAGTCAGCTACAATGAGCCTGTGTGCACGCTCTCCACATGATCTCCAGC
TGGAGCCTCGGGTGCACAGGGCCTGAACCTGGAATCCTAGGGGCACAGTGAGGAGAGGAAGCGTCGCTCACCGAGCCACT
GAGTGGGGACCCTACTGGACACACAACCCAGCAAGAAGTGGGCAATGCCAGACAGGGAGCCAGTGCTGCTGGAGCGTAAG
CCGGTGAACTGTGGGCAATGTGCCAGGGGAACACAGCCCGCAGCGTCAGCACGGCCGCTGAAAGCAGAGGGCTGAAGTAG
GGACGTGACCCAAAGGGTCTGTCCCCAAGCCGCAACACCACCCTGCGCCGTCAGCAGACTGGTGAGGGGGCTGGCGGTCC
AGCCAGCCGAAGCCCAAGTGGGGAACACAACCCGAAGGTCCACCCCAGGGCCGGGCGTCTGCTAAGTGCTGTTGCAGCAG
GGGCGAACTCGCTACTCGTGCACAGTCGGCGCTGGAGGGTGAAGAACACTCACTCACTGGCTGACACATCAGACACAGCG
AGGTCCAACTGGCGTGTGAGTTGGCGAACCGTGGGCTATACGCCAGAGGAACACAGCCCGCAGCAGCAGTACAGCTGCAA
GATGCAG
>aburDev_TRINITY_DN32733_c0_g1_i1
TTCCCTCACGGTACTTGTCCGCTATCGGTCACCAAGGAGTATTTAGGCTTAGCGGGTGGTCCCGCCGGATTCACAGCCAA
TTTCAGGGGTTGGCTGCTACTTGGGGTGACACTCAGCAGTGACACACTTACGTCTACAGGGGTATTACCTGCTATGCCGC
GCCTTCCCAGAACGCTTCGACTTCATGTGACATTTTTGACTGCTCGACCGGTCGACAGCACGGTCAAAGTGGCCCCACAA
CACCGCACGTGCAACGCCTGTCAGCTATCACACACGTACGGTGTGGCCTCTTCCGCGTTCGCTCGCCACTACTGACGGAA
TCACTGTTGTTTTC
>aburDev_TRINITY_DN32795_c0_g2_i1
GGTATGGATTGCAAACCATGATAAAAAACACTGACATGGAGTGCACATTATCTGCAGGTTTCCTCAGGGGGAAATTAGAC
TTATGTGGCTGCAGCTCACAAGTTCTTGTTTTTATAGTTCTGTGTAACAAAAATGAAAGTAATGTTAACATTGCTGTTCA
CAAAATTTATAGCTGTAATAAAATTCTACTTTATTTCTTCACCTGCAGGAAGTGTAGTCAGCTGATTTTAATGCCATTTT
TAACATATGATGATTGATATTTTGGTTTAAAATGATCAAATGTGTC
>aburDev_TRINITY_DN864_c0_g1_i1
AGCGCGTCCATGCCCACAGGTGTACACACGGGTGATCACACCCGGGTATTTTCTTCACTGGGTATTTTCTTACCCCACTA
ATCTGCTTACCTGTTTAGGTGTGAAAACTAGAGGTGTAACAATACTCCAAAACTTCTGTTTTGATATAGGAAAATATATC
AATTTTACAACACTGATATGCTTTAATAAAGGATTTACTTCTCGATGTGGGTATAAATGTATGGGGAAGAGGGACCTTCC
GGATACAAATTGTGGGTGATGCATTTTCTGATTTTTATACATGCTATACATGTGGTAGAGCTCTAATATGCATGTTACAT
CGCCCGGGAGGATGTTTTCATGTTCAGACTGCTTGTAGGGGAGAACTGCCTTTTTTTTTGACACCCTGTTTTC
>aburDev_TRINITY_DN32717_c0_g2_i1
TTCCGGTTACAGATGCGATTCCCAACCCCCTGAGCCACGGTCGCCCTATAAAGGCTGACATGTCACTGAATTCAGAAAAA
CTGACATAATTATGAGCTTTGTGCCCAAAACTTACTGACCATTTTGAAGTTAGAAAACCTAGAAGCCAATTTCAATGTAA
ATCAATTTAGAATGGGCTAAAAGAAACACTAAAAAATATTTACATTCAAGTTATGATTTTTATTAAATTGTGAAAACTTC
TGTGTTCATGCTCCTCTGCTTTAGAACACGGTATAACATACATACAGCTGTGATTCTTTGCCGTTAGGATAAAAAAAAAT
TCTTGAATGCAGTCCACCAGTTTGCTCTGTTGTCTGGATCAACTTCCTTCAGTTGATCCCTTATCAGGTCATGTAGTTGT
TTTTCATGTGTTTCCTGCAGAGTTGCCTTATTTTCACTGTTTTTTTCCTTCATTTCCTTTTCCTGCTTTTCCAGTAATTT
GCTGATTTTTCTCACACAGTCCTTTCTCTTGGACATTATTTTGACAACATCACTAATTTCTCCTTTGTGCTGTTTATTTA
GTTGTTCTTCATTGTGAGCTTTCATTGCCTTCAACAGGTCATACTTCTCATCTTTGTCTTTCAGGTGGTCCTTATACATT
TGCTCGA
>aburDev_TRINITY_DN865_c0_g1_i1
GTTGCAGGTTCTTCCAACCACGTTGGGCCGGCACTGGCACTGGCCTCCGTTGGGATCACACACGGAACTTAACGAACCCT
GAGGGTCGCATTCACAAGCCAGGCCTGTCTGGTGTAACAGGGCAGAAATGCTAAAGATGATGTTTCTGCAAACATCTGTC
ATCGGTGTTTTCACAACGCTTCTGCTGTTCTCTAGACATCGGTATCTCTGAAAGGTTTCCCAGGCACTGTTGGTGACCAC
CCCATCTCCTGAACCTCCCACGGTGAAGATGTCCAGTGATTTACAGTATGGCATGAGAACAAGAGAATCGATCAGCGTGT
AGGGGCTCTCCACGTC
>aburDev_TRINITY_DN32795_c0_g1_i1
TGTGTCCTGAAGCTGGGAGGTTAAATAAATCCAGTCTGGTGTGTGTAAAATAATCAGCTGTAGTTTGTTTCATAGGGTCA
TTTTCTGCAGAGACAATGTAGACTGACAGTCTCACAACTCTGTCTCAAGCCAGGCTGTGAAGTAATCATGACCTTTAATC
TATAGATTCATAATCCACGACACAAAGTTTGTATTCATGGAATTGAAATTGAGGTTTTACACTTTTAAGACATTAAAAAA
GCACACACTTGGATAATGGAGGGGTATCAGCAGAATAAACCAAATTGTTTTCTCACACAGGGCACTCACATATTTTGTTT
TTCTACTTGTTAACTACATTATTAATTTTACCAGCAGGGAATACATCCTCGATTAGATTAGAAAACATCTATGGAATGAT
ACTGGAATAAGCAAACATTTAGGCCTGAGACGACATGTAAATGAGAGCAAACAGCCAGATCATTTAATGGGGTTGAGATG
TAGAAAGAATGTGTTGGTTTGAAATACAGCGGTTAACCTTTTTTTTCTTGACTGCCATGGTCATGCCTTTGTGCTCACAT
GCTCTCTTTCGTGCCCTTTTAACACTTTGAAGCGTTTATTTATTATTTTTTTCTGGAGTCAATGTGACATCTATAGAATA
ATTATGAATTTATTCTAAACAAATTAA
>aburDev_TRINITY_DN842_c0_g2_i1
TCGGTATCGGTATCGGACATAAAAAAGTGGTATCGTGCCATCTCTAGTCTGTGCATGAGCTCTCAGGCTCGAGTCGTGCA
GGTCACCGACAGCTTCTGACACAGACCCGTTGGCGGTTCCTCGTTCTAGACTGAAAACTAAACAGAGGCTGCAGTTTCTA
AACTATGGAAGGACCTTTGAGTGCGTCTGTGGACTCGTTTGGCCTGAGCCGTGCTGTAAATGTCAGTGCTGTGTTTTAAT
ATTTGAGGTTTATTACTTGCTCATCACTGTTGAGCAACAAACTGTTCCAACTTCTGCAATCAGGTAGAAGGTTCCTCATC
ATCCAGGCAAGGACGGGGAG
>aburDev_TRINITY_DN830_c0_g1_i1
CCCGGAGTACCTTTTATCCGTTGAGCGATAATCTTTCCACAAAGAATTATCGGATCACTATGACCGACTTTCGTCCCTGT
TTGATATGTCTATCTTACAGTCAAGCAAGCTTTTACCATTACATTCTACAATTGATATTTAGCCAATTTGAGCTTACCTT
TGTACACCTCCGTTACTCTTTGGGAGGTGACCGCCCCAGTCAAACTACCAACCATACATTGTCTATTTCAAAAGAAATAT
TAGTTATTTATAATAATAAGAGTGGTATTTCAAAGAAATCTAAACAGTTCACTTGCGTGAAGGTCTAAGATTACCACTTA
TTCTACACATATTTTATAAAATAACAATATAAAGATGTAGTAAAGGTTCACGGGGTCTTTCCGTCTAACTATAGAGAATC
CGCATCTTCACGGATAATTCAAATTCACTGAGTTTATGTTGGAGACAGCGGGGATGTCGTTACACCATTCATGCGGGTCG
GAACTTACCCGACAAGGAATTTCGCTACCTTAGGACCGTCAGAGTTACGGCCGCC
>aburDev_TRINITY_DN829_c0_g1_i1
AGTGTATTTCCTCAGCAAACACTCCTCATGTTAGTGCACTGAATCGTTCTGCTGTTCCGCTGACATCACTGAGAGTCACC
ATCTCCTTCTGTACTTCTGTGGATGATCAGAGGTGGGAAGTAACCTCGTACAAATAATGTTTGCCAAATATCTGTATTTT
CTGTATTTTCAAAACAGGCTCGTTACTTTTGGTGCAACACATTTGAGGTGAGTTATTATTTTACGTCATAG
>aburDev_TRINITY_DN5106_c0_g1_i1
GCTTTAGCGATGCCTCAAACACACACTGGAACTTCTTCTTCAACTTAGATTTGAGTTTATGCCGGCAAAGTCCACTGGGA
GATCTGCTTAACATACGGTCAGCCAATTTATCCTGCTTCATTCTCTTTAGGATGCGCGCTGTGATTTTTGCAAATGTCTC
CTTGCTTGAAAGATGATAGTGGAACTTCTTCTGCTTTGAGTTGAATTTAGGTTCACTCTTTTGATGAGCTGCTTCTGATG
AAAGTGATGAAGCTGCATGGGCTGAGGGTTTTCCTTCATTCATCTTCTTTAAAATCAA
>aburDev_TRINITY_DN5120_c0_g1_i1
TTAATACAACTTCTGGAGGCTTATGCAGATTTTTCTCCATGTAACACAAACAGGAGTGGGCGGAGCAGCTGCAGAATTTG
CTTTTCTTCATGTTGAAATGTGTTAGCTGCTTTGACAAAGGACTCCCGCTCGCTGTTTCCCAGTAAAGGTTTTAATGGTG
GTCACAGGAAAAAAAATGTTGATCATAGGAACAGCTGCTGTGGATGCTGGAAACACGTTTTCTACCACTCAACCTGAGCT
CACCAACTCAGTAATGGCTCTGCCTCTTTGCAGCGTGTATACAAGTCAAGTCAAGTTTATTTATAAAGCACATTTAAAAA
CAACCGAGG
>aburDev_TRINITY_DN74386_c0_g1_i1
AGAAGAGAAAAGAGAGGGGAAGAAGAGAAAAAAAAAAAAAGAAAGGGAAAAACAAAAAACACAATGATAAGTAAAATAAA
CATATCTGGCTGAAGCTCAAACCAAGAACACAATGAGCAGTTACACCAGATCGAACATGGTGACTGCCAAACCCCCTGCA
AACAGATCCACACATATAGCCTAGTGCTTGTATGGGTTACTATAAGCCAGACTCTTAGGCTCCCGCTGACCGCTTGACAT
AACATATCCTACAAAAAAGAAAAAAGAAAAATACATACATATATATATATATATATATACATACATATATACACACACAT
ACATATATATATACATATACA
>aburDev_TRINITY_DN91542_c0_g2_i1
GGGGAAGGAGGCAGAGGTGTTCCCAAGGCAGCAGAGAAACATGATCTCCCCGTGTGTTCTGGGTCTGCCCCGGCGCCTCC
TTCTGAAATAACAAGGTGGTGTCCCGGACACATCTTAGTCAGACGGCGAAAACGGGCTCTTTTCAATTTCCCTGTTTATA
TATTTTTATGTGATTCTACACAAAAAACTCAAGTTAGCTCTTTATATGCTTTCATTGATTTATCGTCTTGACGCATTCTC
AATCATCCAGGAATCTCCAAAAGTTGATTCTGTTCATCTGGACGTAGCGTTCAGTGGGAGGAACGTTTCGTC
>aburDev_TRINITY_DN91528_c0_g1_i1
GTATTGTGATAATATCGTATCGTGGGATGTATGGTGATTCCCACCTCTAGTGAAAAGCGGAGCTTCATAAACTTTATCTG
CCCACTTCAGCAGCTGATTTGCTGCCACATACACCAAAAGTATTGATCTAAAAAATGACTATAAATGTCAATATCACAGC
AATAGCAAAGCCTGGTTTCCATACAAAATCCATATCCTCATATTTACCTTAGTTTCACTTCATATTTTATTCTTGGTCCA
CAAAACCCCTCCCACACTGGTTCAGCCCCAGTTGCATGAGGGCAAACGTAATCATGGATCTATATTGCAAACTTCATAAA
CTATCTCTTTTTAATCGATAGTTTATCATTAGTAGCTGGAAAAGGTGAGCAGTAAAAAAGAAGTGTGGAAGGTGGAAGTA
AATCAGTTTTACTGAATATGACCACTGTATCTGAACACTAAGGAAAAGCACAGATATCCTTTTTTGAAAATAAAACTTCT
TTGCCCCACATTGTGTTGAGGTGTACACTACACCAGCAGTCTCCAACCTTTTTTGCGCCACAGACCGGTTTATGCCCAAC
AATATTTTCATGGACCGGCCTTTAAGG
>aburDev_TRINITY_DN91544_c0_g1_i1
TTAAGGCAAGCCCCACACCCAATCACTGGTGAGGAAAAGAAACAAGGTGCATCTGGTGGAGTGAGTGTGCTGAAAGGTGT
CTTTACAACAGAAATGGTCAATATTATGGTGAATTGGGCATTGTCTATGGCAAATGTAATTGCCAGAGATTGAAACGCGC
AAATTGGACACTGATGTTGGTGTTGCTGAAGCATGGGTTTAAAAGAAAATTATGAAATGTGTTGTGTATCCAAGGATCCA
TTTTTGTGTTTGTATATTTTTTATGAAAACCACAATACCAGAATAGAAATAGTATTGAAGAAGGAAAGACTTATCACGGA
TGTATACATTCACTATAACTGACATTATATGTTAATGGACTGCCGTGTTCGGCAGTCAGGAAGGTCAGGGAAACAAGAAG
TTCCATCAAAAATCTGCAGCTAAAGCAGGAAATGGTGCAACTGAAGTGTGAGGTTTGAAAGCGATGTCTCATATTTGAGA
TTGGTGGCAGAGGAGCAGATTGTATTAGGATGTGGGCTGTATTTTGGTATTGACTGACTTTTTGTATTACTTATTAAATC
TTTCATTCTGTCATGTTTGTGATTTCAGGATGTTATACCATGGCAGTGTCCCTGTGGAGGGAGGCAGCTATTCACCTCTT
TCATGTGAGACCACACATAAAGGTCTCTCACATAAAGTGAGAATCAGTCTGCTTATGGGCCACAGCTGCACACTACATCA
TTCACAAACACTAACGTATGAAGAAGCCATGTGTTTGTACCAATAATAATGTGTTTATGTATATGACTTGGTGATTTGGG
GAAAACGTTTGATTAACACATTTTATTTCCTTGTTTTTGGATGAAAAAGGGAACGCTTGCAAGGCTAAATAATTACTTGT
GGTGTATCAACAGACAAAAGAAGAGGACAGAGCCCAGGTCCATATCATTGGTGTGGCCTCTACTGACACGTCCATCGAAC
TGGAGGTACTCCTGGAAAGTGGAGAAAGCCTCCATATTGGCACAGACATGTGGAAGCTCTTTGATGAGGACCTGGAAAAG
GCCATGGTCAGTGTGGATAGTAAAATCAAAGGGGAGCGTATTACCCAGATAGAAAAAAAAATCAGTGTGAGTAGTGAAAG
GGGAAAATAAAAAAGTGGTTTGTGTGTATTGTTGAGAATGTTCAGCAAAATTTGAGCAATTATAGATTAGAAATTAGACC
TACTGGTCTTACAGAAACAACCTTAGAGGGTACACCATACCCCCATTCAAACTATCCCAATCTTAAATTCTCTGATCTTC
CTGGCATTGGCACCACCAAGTTTCCAGCTAAGTATTTGAAACATGTTGGACTTGACTTCTTTATCTCAGCCAATCTCTTA
ACAGAAAATGACGTGACACTCCCTCAGAAGATGAAGAAAAAGCTCTACTTTGTTCACTCAAAAATTGACAACAATATGCA
AGCTGAGAGAAGAGAGACTTTTCCATGCCCAACATCAACCTGGAGATCATCATCAAGGATCGATAAAGTTGCGTGCCATG
TCTTCTAATGATGCTGCCTAAGGGAAGCATGTCCATAAACAGAATTGGTCCTAGCACTGAACCCT
>aburDev_TRINITY_DN91583_c0_g1_i1
GACAGGTCGACGTTTTACTGACGTTTTACCTCCGAAACATCACAATATAACTATGGTCGGCATGTTTCCGTTTATAAACG
GCGCCACATATATAACGACACTTTAGTTTCTGAAACGCCGGTCAGCGCATGCCGGTTAATGAGATTCAAAATCACGTGGT
CGTCTGCAGTCCAATCAGCGGTCGTTAAGACGGAGCGTCTTAAATTCATTTTTATAACTTTCTTGGCGTTATAATTGTTT
TCATAATATGATAATTACAAGAAGAAAGAATTATAATACCAGTATCGTGCGTTGAAATGAAACGACGAAAATCAAATAAA
CACGTCTATGATTGTTTAAGGTTTCACAAAGACACACTTCCGCCCTCAGGTGTACAGACAGAAAACTGCACAAAGTCTAC
TCTAGACCACAGTAATCTACTGTAGAGTACTGACACTGGATTTGCAGCAGTTTCTAACCATGGAAGTGGACATACAAAAC
GAGCTTAAATAAGTTAC
>aburDev_TRINITY_DN91587_c0_g1_i1
CGGCAGTCACTCTCCCGTTCTTTGGGCTTAGCGTAATACAGTGATACCAACTGTTGCATCAGAAAAAGTGTGTTTTTATA
TTGTGTGATAAATAAATCTTTGTTATACTGTTCTTTTAAGGTTTAAAAAGCCTTGTCTAGGATTCTGAAATGATCAACTA
ACAGATAACTTACTGTCACTGTTGCTTCTCCTGTTCCCCTAGCAGTCACTGTGATGTCCTGGTTTATATCGTTAATCTGT
TGGGATTAATATGTACAAACACACAAAGATGTGTTTGTACATATTATGAGAAAAAAACAGAGATAAGCTCACTTCGCTCC
CACTGACTGAATTTAAATTGCATTGAATGTCTGTTAGACAGGGAAAAAGGAAATAGACCAAAAAGCTTGCAGAGTGGTGA
GATGGATTGCCAAAAAGACAGAAACACTAGCAGTACTGAGATTTATTTACTGCTAGAGGACATGTTTTCAGACTGACAAA
TTGTGCTACATGGTGACTGTGTTTGTGTTGCTTCTTCTCACCTTAGACGTTCTTGTGGCATAGTGGTTGTTCTGATTGAA
ATTGTACTTTTCA
>aburDev_TRINITY_DN91587_c0_g1_i2
CGGCAGTCACTCTCCCGTTCTTTGGGCTTAGCGTAATACAGTGATACCAACTGTTGCATCAGAAAAAGTGTGTTTTTATA
TTGTGTGATAAATAAATCTTTGTTATACTGTTCTTTTAAGGTTTAAAAAGCCTTGTCTAGGATTCTGAAATGATCAACTA
ACAGATAACTTACTGTCACTGTTGCTTCTCCTGTTCCCCTAGCAGTCACTGTGATGTCCTGGTTTATATCGTTAATCTGT
TGGGATTAATATGTACAAACACACAAAGATGTGTTTGTACATATTATGAGAAAAAAACAGAGATAAGCTCACTTCGCTCC
CACTGACTGAATTTAAATTGCATTGAATGTCTGTTAGACAGGGAAAAAGGAAATAGACCAAAAAGCTTGCAGAGTGGTGA
GATGGATTGCCAAAAAGACAGAAACACTAGCAGTGACTGTGTTTGTGTTGCTTCTTCTCACCTTAGACGTTCTTGTGGCA
TAGTGGTTGTTCTGATTGAAATTGTACTTTTCA
>aburDev_TRINITY_DN48053_c0_g1_i1
CAGACATGAAATGAGCTATAGTTCTCAATAAAACAGCAGAAGAGTATTTTTCCTTCTCTTCTCACACAAACACACACACT
TTGCTGCATGCCTGCACACATTCCTTCTGGCAGCTGAGCGGCCAATGGGCAGCCAGTACGCAAATAAGTTGGGCGTGTCC
TTTTAAAGCTGGAGTACAGGGTCTGAATGGAGAGTAGAATAGAATAAAATAAAATAAATAATAAAAAAGAATTGAGTGTG
GATGGAGAGGAAGGTGAAAAGACTAGAGCAGAAAGAAGCTTTACAGCCTAAATATTTAACAGTGTTACTGCTTGAGCTCA
ATTTGCGTGATTTTCAACTTGAAAAAACAGCATATCA
>aburDev_TRINITY_DN48095_c0_g1_i1
GCCAAAAACTGCAGACTAAACAAAGTAATGCCTTTAATTTCATGGTCTATAGATGACAACCAATGGGAGTTTACAAACTA
TGTAATCAAAGCTCTCTGAATAAAAGACAAAGGAATGATCCTGTCTACATGAGACATCTTTATTCAAATAATTATTTTAA
AAGGGTTCTAGTAAGATGATGACTTGTTGGAGAGAGCATGAGCTGTTAAAAGGATCAGATCCTATCCATATATCTTGAAA
ATGGAAAAACAAATAGTGACAGAAATGGGATGCAATAAACTACCACCATCTAAAAAAAATATCCAAAGAGAGAATTTCCT
CTTTGTTCAAATACTGGTGGGCTTATAGACTACAGCTCTGTAGCCATGCTAGTTCCAACATGAGGCACATCATTGTTTTT
ATGCTAGCACCACTTCCTCATGCTAGCCTGCTAACCATAGACCAGAGGTGTCCCAGGACCAGAATCACCCTAGCAAAGAC
TCCAGTCCAGCCCACTTGAAGACTTTGGAAAATGTGAACAGTATTTTTACCACTTTAAAGCTTTTCTTAATGATAAAGAT
CTCCGCCATGGCACTTCATATTACACCAAAGTAATCAACTAATGGGTAAAAAAAAAAATTAATGACAGAAGATATCCATT
TTTTCCCCACTACAATAGAAATATAACATTTTCACAGTGAAGAAAAAAAAAT
>aburDev_TRINITY_DN48098_c0_g1_i1
AAAAAAAATCATAAAAAACACTCGAGTAAAAAAAAACAAGAATACATTGAAACTGAACTGGGAATAATGGTGTGTTCATC
TTTGAATTACCATGGTAACTCAAAGATAAACTGTGTGCAGGCTCACTGACTGCAGACTCTTTGTCTCTGATTGCTGCTGT
TGTCTTCCTTAGCAAAGTTCAGCTGAAGTCATTGTCGGCATTTAGAGGTGCATGCAGATCAGATCAACATTTTAAATGAT
TTCCCTGAGATTATCCATCCACAGGAAAAAAGACTCAGTGAGTCTCATTTTCTGCACCAGTGAGTGTAGCACAATATTGT
GTTTAACATGTTATAGAAAGAAAAAACAGCACTATAAAGAATATTTAAGTTGTTTTAATATTTTGTTATTTTACAAAAGA
AAGCTTGTAATAACATTGAATGATTTAGTAGGCTAGACCTCACAATGTGACTGTGTAACCAGATTTGTGTCCCCACAAAT
AGGGGTGGGTATTGATAAGATTTTCACGATTCGATTCTTTA
>aburDev_TRINITY_DN23742_c0_g1_i1
GTTACATCTTCCAAACACACAATCTTTGTATACACCTTTTTACACAGTTTTATACATCTAAAAACTGTTATTCAGATGGA
CTCCTTTAAATACAAGCAAACTTACATCTCATCAGCTGCTATCACACATCTCATTCGCATTTATTGGAGTTCATACATCA
TAATGAAGGTGCTGCGAGGGGCAGATTACTCCAATAAGTCTTGCACAGCAGGGATCGCCCC
>aburDev_TRINITY_DN23759_c0_g1_i1
GAGGAATGTTAAAAAAAATTCAACTAAAAAAACCACTTCTTCCTGTGACCCATAATCCCAACATTTTACAGTGCAGGGGA
GAAGGGGATTAGGGGGCATCCAAAACAAGTCTCTCCCAAAAAGAAATGATGTAAATTTCACATTCCCTCTCCACACAGGA
TCCAAATGGTGAGAGTATAATTTACAATTCATCTTTTTCAGCTGTAGATTCCTTTGCTGTTTCTTCTAG
>aburDev_TRINITY_DN23745_c0_g1_i1
CTTTAGGACAAGAGGACAACCACTGCATCAACAGGTCTGAGTACTACCACTACTGACAGTAAGACTAGCAGCAACAGTGG
CTCTGGCAGCGGCACCCAGGCTTCCACCAGCACGACGACCACAGCCACAGCGGTATCATTAACCAAGGTGACTACAAAGC
ACCTCGAGGCAACTGTTGCTGTGATTTGCCACTGTATAAATGAAAACTAATTGAATG
>aburDev_TRINITY_DN65268_c0_g1_i1
GAGAGGCGTGAGGGTGTAATCTGAGGACGGCCCAGGAGTGACAGTAACCTGTACGAGGAACACAGACGTGGCTACATTTA
AACCTGAGTTCAAATGTGAACACACCTACAGGTGAGCTTGCAGGTGTTGGTGAGCAGGGGCCCTTCAAGAACGGCCTGCA
TCCTGCATGGTTATATTGCCAAAGAAAAAAATATTTTCTATTGTATTTTAATAACTATGATATAAATTTTGCTTAGAAAG
TCACGTTTTCAGTATGGTTTTCCTTGGCTATGAACAGACATGTATCTAAACACTTTAATCATTCATTACCATGATGCAGC
TGGTCAGGTAGTTAAAGACAGTCGCCCTC
>aburDev_TRINITY_DN65253_c0_g1_i1
GAGGTAAACACGGTACCAGTTATTCCCACTGTCCTCACAGAGCTTTATCACTGTGTTTAGAAAATCTTCTGCCCCATCTG
GGACATGGTTGCCTGCAACAACGACAGACTGGTTGTTTTAGTTCCTAAGCACTGGAAACTATAGTAGTGCAATGCAGTAG
TGAAGTTATATCTCACCTGACAGTCTATCACTGATGAGCTGGGAAGCCATGATGAGGGTCACACGCAGTCGGGCAATATG
CTGGAGGTGTTGAATAGAGACTGTTGCTGGAGCAGAAGTGACTTCAGCCAAAAAGGACTGCAGGAACTGTGTTTCATTAA
TGAAACACTGTAACTCTGCAGCTTTGTTGCCCTCCTGAGGCATTTTCTCCCAG
>aburDev_TRINITY_DN65253_c0_g2_i1
GAGGTAAACACGGTACCAGTTATTCCCACTGTCCTCACAGAGCTTTATCACTGTGTTTAGAAAATCTTCTGCCCCATCTG
GGACATGGTTGCCTGACAGTCTATCACTGATGAGCTGGGAAGCCATGATGAGGGTCACACGCAGTCGGGCAATATGCTGG
AGGTGTTGAATAGAGACTGTTGCTGGAGCAGAAGTGACTTCAGCCAAAAAGGACTGCAGGAACTGTGTTTCATTAATGAA
ACACTGTAACTCTGCAGCTTTGTTGCCCTCCTGAGGCATTTTCTCCCAG
>aburDev_TRINITY_DN65287_c0_g2_i1
CTCACACTGATCCATGCTGCTCAATTCACATCAGCTCACACACACTTTCTACAGGTTGTTCAAACAGAGCAGAAGCTGAA
GAATCTCTACTATACACCCAAGGTTTGTGTTCTTGTCTCAACTCGTGTTGTCTGGCTCCAAATGTTCATCAGCTTTGCTT
GTTTTTCTTGTTTGTATATTTTTCTCCACCGATTTGATTAAGGGTGCATTGGGAATATAAA
>aburDev_TRINITY_DN40986_c0_g1_i1
AACAAAGGTGCCGCGCCTATACCCCTGTTGAGTGTATATATAGCAACTTCTTTTTTAGGGATATAAAGGTTGCTAGAAAA
GTGAAAGGGCATAAAAGAACACAATGAACTGAAAGATGCTACATTTTCAGCTTATACATCTTCAGAAACTGCAGTGAGAC
AGCCTGTTGACAGCGTGACATTTTCGACAGAAGGAGTTTATTTCGTAATTTCACTGCCATTAGCAGAGTACCCATTCAAA
A
>aburDev_TRINITY_DN40947_c0_g1_i1
CACACACACACACACACACACACAGAAAATGTCTAGTGAAACTCCCCAGAGATTTTATCTTGTTTTCCCATGAGAGTCAC
TCCTCACTGTCTGCCACTGATCTGATCAAAGTAAACCAGAATAAAATTTGCTGAATTTAGCCCTCAAATTTGTCAAATCA
CTATTTCCAACTGCCGCTTGTATCTCTCTTACCCCACTGAAACTTGTCACTCACTATCAGTGAGCGATGAACCCAGATAA
AAACTCAGCAGGTGTG
>aburDev_TRINITY_DN40940_c0_g1_i1
TTTATTTGTTTGTTTTGCTATCTCAAAATGATCCCACATTGCTTCAGTAATGTTAGTGTCTACGCTCTGGGGAGGCCAAG
CCATCACCACATGCCAAAGTAAGCCAATGCACCTTTAAACCAATTGAAGGGCCGCTGCGCACCAGTACTTACACACACTG
ACAACAGCCTATTCATTCATTGTCATTACTGATACTGCATTCTCCAATCAGAATCTCTCAGCACGACCCCTACCATCAAT
TTCATGCACATTTTGGAACAGAGTTTAGTGCGGATGAAGAAGTGAAAAGGTTGACGTGAACAGACAGAAAAACAAAAAAG
TCATATAAATGCAGCAAAATATGTCAAATTAGAAAACACCCTGCTGCACTGTGAACCAGCAACAACTAGTAACAAGCCAA
GAGAG
>aburDev_TRINITY_DN40994_c0_g1_i1
TGAGATACACTTATCACAATAAAAACACTCCTACCTGCTGATGAAGGATCGTTCATCGTCTTTCTATAAAAGCACAATAA
GACAATCTTATTAGAAAAAACCAACGCACAACGTCTGTGTGTCTTTTGTAAATTCATTTATGTTAAAGTTTTAGTCTATC
GGCCATGTAGACCCAAAACAGATCTGAAAATTGTAGAAACCTCATAATAGTTCAATTCAATTTTATTTATACAGCGCAAA
>aburDev_TRINITY_DN91632_c0_g1_i1
GTTATATAAGAGCAGATGCTGCTGGTGCAATAAGCTGTACGTTTTACGTCCAATGGATGATGATCTGACTAGTTGATTAA
TCGCAAAAATAATCGGTGACTTGTCGACTATCAAAGTACTCGTTTGTGGAAGCCCTAAAATGTATATGACCAAAAATGAG
GAAAAACCACAACAGAGCCCCGTTCCTTTCTCTCCACAGCAGGCTACACACAAAGTTAAATTTAACCAGCATTTTTCTGC
AGTTTTTGTGTTTTTAGATGAGATAAATTAACATCAGGGTCTTTATTCTTATATGCAGAAAGATCAAAAAGGGGGGAAAA
AGCTGACTCCCAAAAAATCTCAATACAAAACAAAGGACTTTGGTATTTTCCACCCAGAACACCTTTTTTATAGACCTTGG
TTTGCACATGGAGCTATGGTCTTGTTGAAGAAAATGTGTAATGATGTCAAAGCTGAAGCGCTGTGCATACAGCCTTAAAA
AGTTGTCAATCTTTAAATCAATGCCAAGGTTTAGTTCACAGCACCTTCAGCCTCTGACGGCTCATTTATCCAGCTGTCTT
TCCTTCATCCTCTCCTCCCCCAGCATCTTATCTCATTCAGTCGGATCTCCACATACAATGAATGTATGAGAGGCTTTTGA
AGTAGGATTTGCTGGATGTGTGAGATGTGAGTGATTAGGCTACACACACATGTGTGTGCATCACGTTTTTGCACACACAT
GTGTGTGCATCACATTTTTGCACACGTACACGCACACGCGCACACACGCACACACACGCACACACACAGTGTTTTGGTGG
TTGTTCTCTAAGGGATTTGTAGGTCAAAACTCTAAGAGGTAATCACTGGAAGCTGACAGCCCTGAACCGTGATCTGTGCC
GTGCGCACATATACTGATGCAGATACACACAGAAAAAACACACAAGAATTACAGAGTAGATCTAAACCTGCTCGTACACA
TTTTAGCCATCTCTATGGAAGCCCGTTTCTGCCACTAAATAAAAACAAAAAAAGCTAGTATCTCG
>aburDev_TRINITY_DN91657_c0_g3_i1
CAGGAAACGAGGCCGTCCTCATTGAGGTCATGCCCCTTCCACTGTCGCTCTACATCCTCGTAAATCCAGCGCTTTTGTGC
AAATTTAATCCAGTCTTTGAGCTCATCCACAGTGACAAACCCGTCCTTGTCGCCATCTATTTTACTTACAATCTTTCCAA
GCCTTTCCTTGCTCTCTTCTGGTGTCAGCTGATCAAAACTCTTTGC
>aburDev_TRINITY_DN91602_c0_g2_i1
TAGTTGTCATTCCCACTTGATCCACATTGTTATAATACCACTAACAATTGATTGGGGAATATTTAGTAGTGAGGAAAGGC
ATTGTTGCACAGATGGTATCCTATCGGCACCATGCTGAAATTCACTGAGCTCCTTAATAATAATAAAACTACTACTAATA
ATAATAATGTACAATATTACAATAGATCAGAAGCCATATTTGCTCAGTGTTAGCAGTAAATTGATAACAATAGATGTAAA
GAACATGAAATGCTAACAGTAAAGTGTAGGCGATAACATTTTGTCAACACATTTTCATTATTCTCTATCTTTTCTCTTAT
TCCATAAACTTCTCACCCTGCAGATTAAAAATGTCCTTGATTAATTTCCTGGGAATCTCCCACAGATGGTTGAGAATATA
TAATTTTAAATAATTCTGGTTTCCAATTTTCAGTTGATGGATTTGCTGGTCCTGGTGCTCCACCTTTTTTCTTCTGTTGA
ATGTCTGTTGTTTTTTTTCCTTTTTACTTGAGGGACGGTTAGCTTTTTATTTAACTATTGCCTGTGAAATGAAGCAGCTC
TTTTGCTTTTCTACTTGGAATCTATTGTTTTACTTTCTTCAGTAAGATTCACTTCTGCTTTTTTGCCATAATGATGCAAG
CTGCCATTAAACAGCATTCTTATGTAAAAAGCTCTGAGACATTTAAGTTCTACTGCACTTCAAGAAGGGCTGGTATGAAT
CTGGACACTGTTGTTGTTTATGTTTTCAGTTGATCAATAATCCAGCAACAATAAGCACAATGGGAACACTCAGACCAACT
TTCAGTCCAACAGATCCATCCTCCTTCCCTCCGTCCTCTGTGGC
>aburDev_TRINITY_DN91602_c0_g1_i1
GCCAGCTCTTCAAATATTTAAACTGAAGTAACAACCATCCAGAAGATTGTCCTCTACTGAAATGTAAATTTATAAAGAGT
TTTGCAGTGGGGGGGAAACACCTGAGCTCTCACTGAACTCATGAATACTGATCAGAAAGCAAACTGTGAACAGAGTAAAT
TGCTGACATCAATAGAAATAAAAGTTACCTTCAAACAAATTGAGTCAGAAACAGAATATGTTGCTGCTCATGCCTATTCG
AGAGAAACATACACGGAATAGTTATATAACAGTTTTATATCATATAACAGAATGTTTGGTTTGGAAATACT
>aburDev_TRINITY_DN4289_c0_g2_i1
ATGAGACTGTCCTGGAGCCTCTCCATCATGCTGTGCTTGCACAGCCACCTGGGGTCTAGTCTGGACCACCTGCACAACTT
CAGGCTCTGGGACAGACACCGAGGGAACACCCCTCCCCACCACATCCGCACAAGACACCGTGGCTGTCCGAAGACCGCTC
TGCACCTCTGCGCTGGGAAAAGCCGAAACACACACCTCCACCTGCTCACTGCCCTGAGAAACACCCACCCGTTCCTTCTC
CCTCCG
>aburDev_TRINITY_DN91620_c0_g1_i1
CCTCACTTTTGTGACAAGTTATAAAAGAATCATAAAATGATTCTAAATTATAACTTCTTCTTTATCGTCGAACTTACAGA
AGCATTTTGCCGAGTTCCTTCACTAGCCTTATCTCTACGCCTTAGTATACTCTACCCACGAACCTGTGTCGGTTTCAGGT
ACGGTTACTATCAATAGTAGAAATCTTTTTCTAGAAGAAAGATTCTTTCTCTATGATTTCTATTCTTCATCAGAAAATAA
CAATTCGTTTATTTTCCTTAGAAACCGTGTAAATTATGGCAGATTACCTTTTCCATAAAACCCTTTCGTGTTCGGCGAGA
AGTATTTTAACTTCTTAATCGTTACTCATGCCAGCATTCTCTCTTTAGTATAGTCCAAAATGTATTCATACACTTCTTCA
CTCTCATACTAAGTGTTCTGCTACCTACATATACATTTCTATATGAAAAATAAAAATGTATATATACCATAATGTAGGTT
AAATATTTCAGACCCGTTAATCTTCGATGCCTTTTATCCATTAGACTATTGAGTTGTTACACTTTCATTAAAAGGTAGCT
ACTTCCAAGCTTACTTTGTAGTTGTATTAGATAAAAGACCTTCTTATGTTCACTAAATATTTATTAGGGACCTTAATTTA
TGATCTGGGCTGTTTCCCTTTTGTCTATTTACCTTATCACAAATAGACTGTCAGTTTCTGATCAAGATATTCTTCTTCTG
AGGTTAACTTCCAATAGTAGGATCTTTTGATCCCCTAATTTATTCTATAAATAATAAATTGGAATCCAATTTATCAAGAA
ATGGAAATAAGTGCTATACAAAGAATATTTTACAGAAACTTTCTACTTAAATAGATTTCGCAGAATATCAGCTATCACCA
GATTAGATTAGCATTTCACCCCTTTTCACAGCTCATCAGAAAATACTGCAACATTTTGCTGTTCGGTCCATTATAACCTG
GCCATGAAAAGATCATCTGGTTTCGGATCTAATTATAAATACTTTTCTCATTTTTTAATCGCTTTCGCTAAGATTTATCA
TCTTGCATTTATAATTAACTTGCTGACCCATTATGCAAAAGGTACGTTATCATTCTATTCTATAGAACTCTAACTGCTTG
TAAGGCTTGTAATTCAAGATCTATTTCACCAGTCATACACTTACTTTTCACCTTTCACTCACGTTACTCTTCACTATCGC
TAGATATACTATACTTAGCCTTGGAGAATGGTATCCCCATATTTCATACAAAGCTGCCGTCTTCATATTACTTTGTTTAC
TCATACATGTATGTAAATATATCTATTTCTTGAATGCAAGAAAATAGTAGTCTGGACTTTCACCATCTTTG
>aburDev_TRINITY_DN4296_c0_g2_i1
CCCCCGATCTCGCCCCCAGGACTGGCACGACAGGCCCACGGCAGATTAGATCTTTTCCCAGTACTGATCGGTGCGTGGAA
TTCCAGCCACCACTTCTGATTCGATTCCACAGTGATCCTGTCCTCTGAGTATTTTAAAGAAGCCATTGTCACCCCAGTCA
GTGTTCCAGGAGTTGGCAACCAGCCAGTAGGGTGTGCCATTCTCCACTCCCCAGCCCAGGATGCGGATGGCATGGCCACC
CATCATCTCTCCG
>aburDev_TRINITY_DN4296_c0_g1_i1
ATGGCCACCCATCATCTCTCCGGTGACGTGTTGGTACACTCCTGACTTGTAGAGCAGGAAGTCCGAATACACAGAGAAAG
CTCCCTCCACGGGGCCGTTTTTGTAGATCTCGGCCATGATGTCCTTCTCGCTATTGGAGACGCTGTAGGAATTGTATCCG
TAGTGCTTGTCCTGTTTGTAGGTCGGGCTGTAGCCAGGCTCACAGATCTTGCTACACTTGGGGGTATCTCCCTCCCCCGT
GCATGGGGGCCGGGAGCCGTTGACGTGGTGCTCACAGGGAGGGATGGAGTACGGTCTGCACCCTACATGGGATTCATAGA
GGCCACCAGAAACCAGGCCTTTTCTTGTCCAGAAGTTCCAAGCTTCAGCAGGATAGCCACCATTACAGCCGTC
>aburDev_TRINITY_DN14668_c0_g1_i1
CGATAAGAAAAAGTATATTTCACTTCCTGGTCAAAGGAGCTTGCAAAGAAAATGCTCAACCCAGGATATTACATATTCGG
ATTAATGATGGCGCCTTGTATGTTATACTGTTGTTTGTAAATAAAGTTCTTTAAAAATAAATTTGCACAATGGGAGGAAG
CGCTGTCGCGTCGTCCATGCTTTCTACAGTCATTGGTGAAGACGCAGCTGTTTAAACCTGACGATCTTCATATCAGGTTG
ATGATCCAAGGTGGCGCCGAGTATGGCAGCCTCGTCGTGAGCTCCTCCAAGCAACAGCTTTTTTCTGTGTTTAATTATAC
T
>aburDev_TRINITY_DN14614_c0_g2_i1
GTACTTAATTCTCCAGCAGATGATATGGGTGAAGTTGCAGAAGTACTTGCTGTACTTAATTCTCCAGAAGGTGAGGTCTT
TAGCAATTCTTCAGCAATATCAAAACATTTTCTCCAGTTCTTTTCACTCTTGTAGGTATTGAGTTGCGCAGTTATCTTTT
CTATTGCACTTTTACTTAGAGCCTTTGGGATTAATAATTCCACTTGTTCCAAAACAATCTCATCAAAGCGAGTATCATCC
TTGGGAGACTCTGAATTATTTGAAGTTCTACAACAACAGGAACACTTCGTCCAAGGTATGGGTGACATAATGGCAGCCAA
CATAGCGATGACAAGCAGTGCAGGCAACCCGATTTGCCGTGATTTGTTTCTGAATCCAGCAATGATTATTTGGTCTTCAT
CCGTGAGGTTTTCCTTGGCTTTGCAGGCTAACTGTGAATATCCATCATCAGGATAACAGCAGACATACCATTCTCCATCA
ATCAGCACAGACACAGACCATAGCAGTCCAATTAAAATTGCTGCTAAAATGCGATATAACAGTAAGAACCAAAACCTTGG
GAACTGGCATACAGACAAGGTGTATCTCCAAAGCCTTTGAAATGTTTTGTCAATCCATAACAGTAAGAACATTATTAATA
ATGCAGGCAGAGTCATGTATAACCAGCAGTCAGTTGTTTGTCCTTTGCAGGTGCACGCCAAGTCCTTTTCAAATAGTACA
TGGTAAGAAAAAATCACAATGACTGCAACATAGAGACTTGCTGATTTAAGGAATCTGTCTGCAATTTTTGTCAGGGTAAG
TTTAAGACTATCCATTTTTGAAAGAACCTTTGAATTTACTTACGAAACATATAACTTGCAACCTATCACCTCTGAAC
>aburDev_TRINITY_DN82535_c0_g1_i1
ACTGTGAGTTGTAAAACACCAAGCAAAAGAATAACAGCTATAAAGGCTCAGTTTACAAAGTAATCACGGTGTGTCAATCA
CTTTTAAGGACATTATCTTACATGTTAATTTCTGCAGTCTCTTTCATTTTCTTTGAGTTCAAATAACACTTATCAGCATC
AGTGCCAAGGGTAAGTCTGATCAAATTTGCTCTGAAAATGACTCCAGACCACTTTAATAGGGTCATGAATATGAAGTGCT
GATAGCGCATGTGTGGTATTTGTCCAATCTCTCCCAACCTCATTTGGACATAATGAAGACATGCCCCTACTTCTGATTAT
CCCCTCAATTTCCCAGGGCTCTTGACCTCTCAGTAAGAAGATAAATAGAATCTGTTTAACCTATCAGGATAACTGATGAG
AATCACTGTGTATATAAGCTGAGTTATGCCAATTTATTCACCAATAGAAAATCCAAGACTTTATTTTTTTTTACATGATT
ATCACATTATCAAGTGTCTCTGCAGTTAGAGGCCTTTCTGTTAAATGTGAATTGAATGATTACTGACTTTGCTCAAGATC
AAATCCAATATTTAGCATTTTATCTATCTATCTATCTATCTATCTATCTATCTATCTATCTATCTAT
>aburDev_TRINITY_DN82538_c0_g1_i1
CCACCCCCACAAGCTCTGATCACAGCCCATCCCCCTGCCCTCTCCTGTACAACCAATCCAACGGGGTTGCATGGACGAGA
CCTGCCACAGGACATTACGTCACTGCTGAAAACGGCAGCAGAGCACAGCAGATGTCTGCTTTGTGAAAACACTCCTGTTG
CCTGACCTGATCCTGACAATGAGCAAACCATCACACAATTAGCCCCCCCAGAGGAAGCCTGTGGGCCCGGGGGAAGGGGC
GAGTGTACCAGGAGAGGGCAGGGGGCGTAAA
>aburDev_TRINITY_DN82538_c0_g2_i1
GCCTGATTATTTAAGACCTTGTATGTGAGGAGCAGGATTTTGAATTCTGCATTTAACAGGAAGCCAATACAGGTTTATAG
ATATAGTCATATCTGAAGGTTACACTTCGTCGTCCCGTGGATTTATTTCCACGCATCCTCCAGGTCAGAAACACTGAGTG
TGAAATTAACCGTGAATGTTACGTTTTTGCAGGGAACTGAAACCAACTTCCAGCTAGCAGCATTATTTTTTTCTGTCCCC
AAGTATAAGCCTCTAATTCAATCCCCACCCCCACAAGCTCTG
>aburDev_TRINITY_DN82537_c0_g2_i1
CAGAGATGTTGACACCCCAGCAGACCACACGGTAACACAGAGTCATAGAAGGTCTTCAGGAGTAGGCTCATCACTCCAAA
AGTCAGCATGTCAGCATTTCATTTTTAAGAAAAGTAGTGACATTTGACATTTTTACTGTATTCCAGCAGATTCCACCATT
TTGCCATTGTAGGCCAATGCATGGGATTCCTGTATTGTGGGGAGAATTAAAGAAAATGTCCATGCTAGCAGGTCATTAAA
TCTCAGTCTGAGTAACATGAAATAAAATGGTTTTGAAAGTAGGGCTGAAAATTCATCAAATTTTAATTTCTTTTAGATTC
CTACAACTGAAATAAGTTGATTGATAAAAGCCAATCAAGCACACCTTAACCACTCCCTCAGTGCCATCATTTGTTGTTTG
CAAATACATAGGATTTAGAACAAGTGATGTTAAATAAGAACATATCATTTGCAAGGAGTCAAATGATGCGTAAAATGAAC
TTGATTAGTAATTGAAAGGAGCTTGTCTATTTTCACGTGAACATGCACATGCATAGTTCTTAAAATGTTTATTTAAT
>aburDev_TRINITY_DN82516_c0_g2_i1
CTAGATTCTTTTGCTATTTAAAGCTTTGATGATGCAGATTAATCTTTTTATGACTCTTAGAGCCTTGAGAAATTCAAGAT
TGTTCAAACGCTTTCAAAACCTCACACTGTCTGTAGTTTCTCTACCAGCAAAATGAGCCAGACGAGCGTAGATCCTTTTC
AGGCACAGGACAAGGGTCTAAGATGGCATGGTGTCAAAGGAAAAACCAGAGCCATCAGATGTTCCAAGCTGATGACGGGG
ATGAAG
>aburDev_TRINITY_DN39017_c0_g1_i1
CAGAATACAAAATACCTGGTGAGGTAAAAATCCGTGCATAATGTTGAAGCAAATAGGAACAGAATCTGAACCAGCAGCAC
ACCAACGGTTTTTATGCTTTAATAACTGAATGCATGCACAGATTACAGTGGTTATAATCCATTTTTTTTATTAAAATTAC
AAATTTTATTAGGAAAAGAAACTTATTTTATTATGGGATGGCTGCAATATTGCGAGCAGGAGCAGAGGGAATGCTTCATA
AATATGCATACACCGTTATAGCAGTTAATAAGGAGCAGTATTATTTCTGCTTCTG
>aburDev_TRINITY_DN39030_c0_g1_i1
TATCGCGACATTTCATTTTCTTATCGTTGCCCAACATTATACCGGTATTATCGCCCATCCCTAGTAGACGCCCAACACCC
TGACCTGATTATAGGCTGAAAATGTCATTATTCGCCACCAAAGGGTTTAATAACACATAGAATAGTTTCAGACATTAACT
GCTTATTTAGATCAATGGAGTCGGGAGGTACAGATACTCCACCAAGAAGAATTAAATTAAAATATCTGTGGTTTTTGTCT
ACAGTTAGGATTTTAGTGGTCCAACCCCACAATAAGATTGATTTTTAAAAAAACAACAACAAAAACAAAACAAAACAGGG
ATCGATTCCAGTGAAT
>aburDev_TRINITY_DN39023_c0_g1_i1
TCCACTCGGGTGGCTGATATGGCATAATTGTCACTATTACTGTAACTCAGTGGCGCTCCAGTCACCCTAGTATTGTATAA
GACATCTTTAACATGTTACTGCTCAGAATAATAAATGCTGTGATTTTCCCCAAAGGATTTGAGACATTCATCTGATCACT
ATGCCAGATGGTTATGCTTAAATAATGCCCCGCCAATTGATTCACTGTTAATAACAGAAATGCAGTAGAGCAAGCTTCAA
CTGTGGTCTAACAGTATTTTAGGGTTAGGGTCATTTTGTTCTTGTAATCTTAGTTTCCTGGGTTCTGGCTTTTTCATTGT
CTTTTGTTAATGTCCTTAACCTTTCCTTTATTTTTTTTATTTTTTTCCCCCTCAGTTATCCTAAGTTCTACCTACCC
>aburDev_TRINITY_DN98949_c0_g2_i1
GTCATTACATCATCTGTATGGTGGTGATGGAGATGATGCTGTGTCTGTGATAAAGGTGAACTTCAACACTGCCTGAGACA
GGCTGAGCTGCTTCTGTTGAGTTTGTGTCTATGAAATACAACATCAGTGATTATATTAATAAATGGTTGAAAGAGCTGAG
CAGAACACTCTCTGAGCATTACAGCTTTCAGTGACCCAGTCGGGTGTGACATTCTCCAGTGTAGTTCCTGCTACACCCAC
TGTTAATGACAGACAATGTAATCAT
>aburDev_TRINITY_DN98998_c0_g1_i1
TGGACACACAGACAGAGTGGACACACAGACAGACCAGTGGACACACAGACAGACGAGTGGACACATATATAGACGTGTCC
ATTCATTCCAACGCAGATCCAATCATGTGAGTCGAACCTGAACGCCAGGAAGTTTGTTTGTTATTCACTCCAGGCTCCTC
CCACCGTCCACACGGGGTTGAACTCGTGGGCAAATCCAGACTGACCGCAGGTGTGAGTGTGAGTGCTGTGATGGATCAGA
CAGCTGTGACAGGCTCCACCCCCATGACCCTGACGACCTGGTCAGAAAACTGATGGATCGATGTTTTTATTTGTGATCAG
TCAATAGATCATTTTAGTCATTACTCACTAAATGGATGTTTCAGCTTTGAATGCTTCATGTACGATGGATGGCCTGCTCA
TACATACATGCTAATACTACGAGGTAATATTGTTCGTTAAATGATCGACAACATGCGTTTCTGTATTCGTACTTGGTGTC
GTTGTTGCTTCTGCTCTACGTGTGTGTTGGGGACATGTTTTTGGTGAAAACTGTAACAAAGTACAGACGCGATCAACAGT
GCGAACACCGCCTCGGTCTGTGAAAAACTCAGTATGAGTGCAGACGAGTGAGTAACGCTCCTGTTAGCTGCAGCTACCAG
TGAAAGAGGTAAAAACATTCAGTAACTCCACAGTTACTTGGTGAAGTTTGTTCTTGAATACCTCCTCTCTCACTGACAGG
AGGCCCAAGCCCACAGCCATTAACTGAACATATTCTGACCTGTATCTGAGCGTCCACCATTGTAACAGCAGGACAGAAAT
ATAAGGACACAGTTGGTCCCCTTTAATCCAACCATGGTGGGCCTGCTGGAGTCTCTACACCTGTCTGCATTCTCTGAACA
GTTTCTGTAGTTGCTTCGTCTTCAGAACATGAGGGACTGCAGCACTCTGTGCTTCACGGAGACATGGCTGACCCCACCGT
GCCGTAACTCCGTCG
>aburDev_TRINITY_DN98956_c0_g1_i1
TTTAAATTTGACCAAAAAAAATTTATTGTACAATTACCCACCACTGGATTTGACTCAGAGAGGACCCCCAGAGGGTGTCT
CCATCTTCCCTATTTATTTTCAGCCCTTGAGGGCTTCATTGTAGATCAAAGCCAAGGCCCCCAGGAAGGTGACATACTCC
TGGAAGTTCACCTCCTGGTCCTTGTTCCGGTCCAAGTCTTCCATCAGCCTTGCAATTTCAGCATCCTGCAGCTTCGAGCC
AATGGTGAGCTCCTTCTGGATCAGCTCCTTCAGCTCCTTCTTGCTCAGGGTGTGCTTGTCACCCTCCCTGCCGGAGTACT
TGTGGAAGATGGCCACGAGGAGGCCAATGGCCTGATCCAGGGGGCATGCCATGGCTGAGGGCTGGGCTTGGAGCGGTAGG
GAGGCGGCCAAATGCGACGCGAGCGGTCGAGGGGAT
>aburDev_TRINITY_DN98956_c0_g1_i2
GTAGGCATAACAAAAACGAAATATTTATTGTATAACTACCCACCACTGGATTTGACCGAGAGAGGCCCCCGGAAGTCATC
TCAACGGTCCCATTTTATTTCAGAGCTTCATTGTAGATCAAAGCCAAGGCCCCCAGGAAGGCGACATACTCCTGGAAGTT
TACTTCCTGATCCTTGTTACGGTCCAGATCATCCATCAGCCTTGCAATTTCAGCATCCTGCAGCTTCGAGCCAATGGTGA
GCTCCTTCTGGATCAGCTCCTTCAGCTCCTTCTTGCTCAGGGTGTGCTTGTCACCTTCCTTGCCAGAGTACTTGTGGAAG
ATGGCCACGAGAAGGCCAATGGCCTGATCCAGAGGGCATGCCATGACTGATCACTGGGCTAGAAGAAGCGCACGGTCGAC
AGCGAAGCGCCAAAGGAG
>aburDev_TRINITY_DN14726_c0_g1_i1
CCCAGATCGTAATCGTGATTAAAATTCGATTAATTGAGCAGCCCTAGCATAGAGTTTAAATAATGACACAGACTCAGTTT
GCTGACTCTTTCCTCGCCTTCCTGTTACGCTACTGTGTCTATTAGTCATGTTTACCATTATACAAATGTTGACAAAATAA
ATGTTCAACTTTATTAGCAGTAAAAACATTTCTCAGTTGAATTAATTTACATGAGCTGCAGCATATAAAGGTTAACGCCA
ACTAATGCTAGTTAACTTCAGATAGTTTGCTGTATAACTGAATATAGAAATCTTCCTCTTTACACTCTATAAACTCAACA
GTGAATGACTGAAAATACTTTGTTTAAATGTTCCTTTGAAACAGTAATGTGTACTCAGTAAACACACCACATTAAAGTAT
TTTTTTGTGCACTTATCTTGAGAGAGAAAGCATACCGAGCATACCATACTATATACTGGACACAGTTAAAGTGCTGTGAC
TCACAAGGTGTGTAAAGTAAAGTAAAATTTTACTTATATAGCACCTTTCAAGATAAAAATCTCAAAGTGCTTCACATAAG
GTAAAACATAAAAATAAAAATCAAC
>aburDev_TRINITY_DN98913_c0_g1_i1
GGATAGCCAGCATCATGAGTACCTTGAGTCTTAATATATGTCTTGCTTGTGACTGATGTACCTGGAGACATTAAGTTTTT
GGTCTTTGTGTCCCATTGTCATGTCTGTTGAGGAAATCTGTTTCAAATTTAGCAAAACTGTTCATCTAGTCTCAAGGTTG
AACTGTATAGAACTGTTGTTACTGGGCACTGATCAGTGGTCGAAACTACTGACACCTCATATCTTTAAAGTGAGGGTTTT
GTAAGTGGCAGCCAAAACTCAATATCGGAATACATAAACTGATGAAGTCAAAGGTGAATTTTTCTCACTGTAATTTAATG
TTCGTTAATACAACTCTACTTTAAATCCATAGCTTTTCAGAAGCTTATGGCCACATCTTACATTTGGTTAAATACTGACA
TGATGACACTGATATTTAATGCCTACCTATAAGAAGACATGATTTTTATCTTATTTTTTTATGTGGATACTTTAAAAGAA
AAAGAAAAAA
>aburDev_TRINITY_DN31982_c0_g1_i1
CCCGACACACACACCCACACACACAATGACAAGCTGTATATTTTATAGATTATCATTTTCAGTTACACTAAAAGCAGCGC
ATAATCAAGCCAGCTAGGAAACCTGGAAAAGGTAAGTGGCAGGCAATTCAGCTTGCAGCAATTTTCCTTTAAGAAAAAAG
GGGGGGCAGAAAGATAAGGACTCAGTTTAAGAGCACAATTTCTTATAGATGGATTTTTCTCTGCTATAAGTTAACTTGAT
GATGCTCCTTTATCATGTATACATCCTTCCAGCATTCAGTCATTAAACTGTTTGTCTGACTTATTTATATAATCACACAG
AGCAAATACAGTGGGGCAAAAAGTATTTAGTCAGCCACCGATTGTGCAAGTTCCCCCACCCAAAAC
>aburDev_TRINITY_DN31997_c0_g1_i1
ACCTTGCGGCCGCAGCTCAATGCAGCAGCTTCGGCATGCCAAATATCCTTGGGCCAGATACTAACCCCATGTTCATCGGA
GTGTGAATGCATGTCAGTGTTGGTTAGTTTGCACTTGTGTTTAGCAGTGCTTGTATGAGTGGGTGTGATTGGGGTGAATG
AGGCTTATTGTATAAAGCGCTTTGAGTACTCTGGGAGATTAGAAAAGCGCTATATATGTATCAGTCCATTTACCATTCAA
GTGCCGGCGCTTCCAAATCACCAATTTCACCAACACAGCTAACATAACTAACATAACACAGCAACAAGATGCAGCGACCC
AGAGTCTCCATTTCATTTCAACATTTTAGTTGAAAGTGCAGACTTAAGTTAAATAATACATTTACTGTGGTATTTACTGC
GGGAACAAATGGTAAAAACTTTCTAAGGGCAGCGCTAGGTAATGTAAACAGTTTTTAAAGGTGAACTAAAGATGTAGAAT
CAAAAGTATCAAAAACGCCAAATTGTACCCCAGAGGGTTAAAGACGGGAACCACCACCCGAGTCTAGCAATCCAGAGGTA
TCGTCCTTTATCTCCACACAACATTGTAGAGGCTTCAACCAAGACAGCCCTATGATATCCAGAGCCTTCAGGAACTCTGT
GCGAACCTCATCCACCCCAGGAGCTCTGCCACCAAGGAGTGTTTTAACTGCCTCAGTGGCCTCACT
>aburDev_TRINITY_DN31968_c0_g1_i1
AGAAGGCTAACTGATCATATATATATAGATATAGATATAGATATATATATAGATAGGAGAATGAGAGCCTTGTTTGTATA
CTATACTGTACTAGGAACACCTCCGTGAATAATATAAAAGCTTCCTCACAGACTGGAGGACACTTAACTAATTTAAGGCA
TATTTTAGAGACCATGCACAACAGGAGATGCACATTTTCAGCATCAGTTAAATGTAAGTTTCAGATGGGGCCAAGTAATC
ATCACATGTAGAGAATGCTATTGATTATTTTTTTGGACTTATGGCAGCAGTGGCTTCCACTTCATATAAAACCAGCATTT
TGAACCAAATTAGAATTTAAAAGCCCAAAAACTACACAAACGCTAGCCGCCAATCATACTGCATCTTCCCTGCATGCAGC
AAAGGAGGTTATTAAGTAGGAGAGACATGCAAGTGTGATTTGCAACTGTTTGAGACCTGATGCTGCTCTCTCCTGGTAAT
AGCACAACCAAGCATTACATTTCAAATTCTATTCACAAGCCTTGAACTAAGGTCCATTAGTGACTACTAGGATAGATCAG
CAGCATACACAAATTCAGCATATATGCTTTTTCTTTCTTTTTCTTTTTCTTCTTCTTCTTCTTTTTTTTTTAAAGAAAAC
CAATATATCTATATATCTA
>aburDev_TRINITY_DN31994_c0_g1_i1
GGGCTGTTGCTTAAGACAATTTCTGAGACTAATGGGTAAGGAATGTTGCCTTTAGATGGAGGAGAGGGGACTACATTTAG
AGAGGAGGGAGGAGAAGTGGCCTGCATTGGGGGAGGGACTCTAAGGTTAGGTTAGGAATGACAGGGAGTTGGTCAAAAGG
TCCTTCATGGCCAGGTGAAGGCTGGGGGGAGTGTGGTGATGGAGTCCAGCAGGGGAACTCTGGACAGGCTTGACTCAAGC
CAGCTTCAGGAACTCCTGCAGCGTGTTTTGTTCCACCGC
>aburDev_TRINITY_DN89804_c0_g3_i1
GACGGAGACCCTCCTCCTCCTCACCCTCCAGCATTGGCGTTTCTGCAGCCACCATAAAGAGACGGTCAGCCACCATGTTT
TGGTGTAATACTTTTACACAGAGTTTTATTTTTCCTCTTTTTTGTGCTACATTAATTTTAATCTCTGGGAGTATTAGATT
TTAGGGTTATATTATATTTTTAATATTGAGATATTCTGTTAAGATGTGTTTCTTACTCTCTCCAGTTTGGAAGACCTGGT
TGACTCCCACTCCACCTGAA
>aburDev_TRINITY_DN89855_c0_g1_i1
GCCTAAATAAATACTCGACCATTGAGCATGAACGCTTTCTTTAAAGGATGGCTGCTTCTAAGCCTACCTCTTGGCTGTCT
TTATATATTTTAAGCTTCAACCATAAATTATAATTTAAAAACCTTAATTTAAAATCTGGGCTTTTTCCCTTTTGATTATG
AATCTTAGCACTCATAATCTGCCTATTAAAATTATTATATAACATATATTCAAAGTTTAAGAAACATCAGCGAAGTTTTT
AATGACCCCTTTCTTTAGTTATCAAGTGCTTTACCCTATGTTATAAATTTTAATGCATTACGTAAATAATTTTCGTAGAA
AACCAGCTATATCCGAATTTGATTAGCCTTTCACCCCTAAACACATTTCATCCCAGTATTTTGCAACATACACGAGTTCG
ATCCATTATAATTAAATATAACCTATTTTTATATAATTAAAATAAATTAATATAAAAATTTATAAAATTTTTTTATTTAA
TCTAAACATGTTTAGATCATCCGGTTTCGGGTAATAATATAATTAATTAATGCTTAATTAAAACTCGCTTTCGCTATCTT
TTAAAATCTTTCAATAATTTTAAAATTACTAATTATATTAACTCGCTGACCCATTATACAAAAGGTACATTGTCATAACA
TATTTAAAGTTACTTCAATCGCTTTTATGTATTTAATTTTAAGTTCTATTTCACTCCATATATATTATAAAGGTTCTTTT
TCATCTTTCCTTCACAGTACTATTCTCTATTGATATATTTTAAATATTTATTTGTTTTGAAGATGGTTCTCCCTTATTCA
AACAAAAAATGAATTTTGCTTTACTCAAATTTATTTTAATTCAATTAATTCGTTTTCATAAATTTTAATAT
>aburDev_TRINITY_DN73584_c0_g1_i1
CCCCCCCCCCCCCCCCCCCTAATGTATGGTAGTGGCGGTGATGTTAGCAGCAGTTCTGTGTGATGCATCGCAGTATTTAG
TGATCACAGTTAGAAATAAATTGCTCTATTCTCTGTACATCCGCAGTCCCCCGAGAGGGGAAATCTAGTCCTAACTCCAA
GTGCCTTTGAAGGTCCAGCAAAAAAAAAAAAAAAAAAAAAAAA
>aburDev_TRINITY_DN73518_c0_g1_i1
TTAGAATTTAAAAATCTACAATCTTCCACTGACAGGACCCCTGGCTCCAGAAAAATAAAGTCTAGAAGCCTTAGGTCCTG
GAATCTCAGAGTCGTGCAACCTAAAACCATGGGAGCATTGCCACGAATTATAGAGCCAGAAAAATCTAGAGCCATAGAAT
CTCAGAGCCTTCGAGCAGTGGGCCTGTCTATAGCAACAGCGCTGCAGACCTAGAAACAAGCATCTCGGTCCAAAG
>aburDev_TRINITY_DN89817_c0_g1_i1
ATTCAGGGAAAGCAAAACACCAAATAAGGCCCAAGCAGCAGAGCATGCTCCTGCAGGGACACAATGAAGAACATGAGAAT
GAGATGATTGTTCTTTCCCACTTTTATGACATTTCGTTTTTTATTACAAACTTAATTCATAAGACTGAGACAATAAGGAA
ACATAATCCACCCAACATGAGTCAAGCACGTGGCTCACAAAGATGAGATTTCCACACTGGATCAGTGGGTGGCTGTGTTC
ATAATGAGGGTTTACAATGACTTTTGGCTTTTTTAAAAAAAAAGAGAAAAAAAAAAGCACTGTTGCCGCACAGCAAGAAG
GTCCTGAGTTCAATTCCAC
>aburDev_TRINITY_DN89929_c0_g1_i1
GCGTTTATTTAATACTTTGGACATTCTTACAGAAAACTTAACGAGAGATGGCGGTGATTTTAGCAATAACTCCCTCTTTG
GTAATTTCGCTTAAGTCAGTGGCTTGGATTTCAACACTGATACCAACGAGCTTCTTTTTGATGGCATCTTTGGAGGATGC
AGTCAACATTTTATCTTTGATTTTTGCGGTTTCAGGAGCCCAGACGACAAAAAGAATTTTTTGACGTAATCCATCAGCTG
CGGACATTTCATATTCAAAATCGAAGATGGCGAATCTGCATTCATTAGGTGGGAGATCAGCAACGAAGTCGTTGAAGGTG
GCTGATGGTGGTGCAGTTTTATCAATAACAATTGATTTGTCTCCTGCACTACGTTTGTAGAGAACATATCTGAATTTGTG
ACCTAATTGGATTTCACTGTAAACACCAACTGCAGCATCTTCAAC
>aburDev_TRINITY_DN89969_c0_g1_i1
TGGCTGACCTGCTCTGCCACCTCAGCTATAGCCACCCCATATTACTTCATGTTTATGGCCTAGGTTCGTCATTTTAAATC
AATTTTAAAAAGAGCTTGCTTGGGGAAAAACAAAAAGACAAAACAAAAAAGATTATCAAAGCCTTTCTCAAAAAGACTAG
AAAAAAGCTGGCATGTTAAAAAAAAGTTCACCCAAATAATTCCCTGTTTTTGGAAGACAGAATTTACCCAGAGCTTTGAA
GAATGGTGCCTTATGCTCTCCACAGACTTTACACTTCCAATAGCAGTCATTTAATTCGTTTTGATTTCTAATCTAAAAAA
ATAACCTACTCTGGAGTTGGTTAAATATCATTTAGTGACTCCACTCTGAAAAAACCCCTTTGAAACAATATCAAAGCCTG
CAAGAAAGAAAATCATCATCAGCTCACTTTACAACAGAATCAGTCTCCTACTGTGTGACTGAGGGTCCAGGTTCATGACT
GAAGACTGGACGATAATCTCTGGACTTGTGACTGTTCATGGATATAGAGCTGGATCCTGGAAATAATTTTTATCCTTAAA
TAATTGTAACCAAGGAATTTGCAGTCTTGCTACGAATGTGTTCACATTACTAGTGATGTGCGGATCGATCCTGAAATATC
GATTCCTCCGATACCAGTCA
>aburDev_TRINITY_DN73591_c0_g1_i1
GTGGTATCGTGCCATCTCTATTGTGAATATTACCAGATTATTATATTTCCAAATTTCCTGCTAAGCAAAACAGATATGGA
TGTATCCATAAATAGATGTAGCTTTAATCATGAGTTTTGACATCTCAGTATATAAAGATTTAGTTTCATGACCATTACAA
TATGGTCCAGGTTTTTCTATGGCTAGCAAGCTTTATAGATCACCCTCACTAAATGATGCTCATTTTGTTCTGGAAGCAGG
CCTAAAATAAGATTGAAATTTCTACGTTTCAAAAAGAGAAACAAGAGCTAACCCTAGTAGCTGTCCACTAGGGAAGGAGT
TAAACTCTGAACCTCCATTTTATGCACCTGTCAGTGCAACAACATGATTAGATTGTATAATTTCCAGTTCGGCTGTTGAT
TGGAAGCACGGACAGGACAACAGCCATCCAGTTTCCATGTAGATGTCTGCTAATTTTTGGAGTATCATCCCCTATAGTGT
CAATGGAAGCACCCATTAAATTTTTAGCTCTGGTGGAGGACTGTACTCTTCTAGTTTTCACATTGTCAGATTTTATTTTC
TCTTTGAACAGTTCTGATTAAAACTTTACAGCTTTGTACATGGATTTTTGTGCTGTCAAAGGTCCGACTGGACTTTGGAA
GCGAAAAGCAAGTATTTATGAATAAATTCTAAAACCCTTAAGATATTTTTGCTCAGTTGTCACCATGCCAATATATGGCG
CAACATTAGATTTTTGTAGCTGACAAAACATTTAATTCCCTGTATTACCCGTTTCTTTTTTTTCTGAGTCACGCATACTT
AATTGATGGATACGAATCCCTTCATTAACCACATATGTTGCTCTGCTGTGGTGTTTTCATGGATACGCTAGGAGAGGCAG
GAAGATGCAGCAATGACCATGTCTAAACATCTCTTAACTTGTGCAGTGCTTTCACTCAGGGGTAAATGGGGCATATTTTG
TTTCTATGGTTACTGTATAGTATTTTCCTTCCTACGGCTATTTTGTACGATTCACAGCATGTAGGTACACTTGAAGAAGT
TACATTAAAGGCCAAAAAGACACAGGATCTTCTCTGCCGTTACAAAGTTATACTTTTATTTTACTTTTTATGACAAAGTT
TTAATGTAGCTATATTCTCACTAACTATACAATAAAGAAGGGCTAAAAACACACATTCAGATTTGATAAGAATAAAAATA
TCCTATGACTGTGTTCCTGCAGTGTAAATATGAATGATAGTTCAGTTCTTGGATTCTCATTGATACTCCCTTTGGAGAAA
TGGTTGTTCACTATGAATACAGATCTTGCATCAGGCCACCTGCTGTGTATTTAAATTGGAGTCTTTTTGTCAACGAAGCA
GCACACCCACACAGGAGCAACAGCTGCAGATGATAATTGGGAATATAGATAGTAAAAGTAGCTGCTGAAAGAATGATATT
AGTGAGTGAAAGATTTTCAGCAGACTGCAGCTTTGGTTGGGTAACATCAAGAAATCTCAGCTGAGATCTGTTTTGGAAAT
CTGGAGTAAACAAAATTTCCGCCCTTGAAATTATGAAGAAATATCTCCTTTACACCAGAGCTTCAAACTAACTTTGCATT
AGCATAGAATGAGTTTGGATACTTTCCATTGTTTATTTTCCTCAATCAAAATGAGTAAAGAGTGGGCTAGGGGGTGTAAA
CAGTAAAATTTCAAATGTTGACTTTTAAGACTACCAGCAGTATAATTAAAAAGCAGTGTAATGTACAGTACACTTCTATC
TATCTATCTATCTATCTATCTATCTATCTATCTATCTATCTATCT
>aburDev_TRINITY_DN47216_c0_g1_i1
GGTTAAAAAAAAAGCAAGACAAAAAAACAACAACAAAAAAACCCCCAAAGTAAAACCTTTACTTAACTGCTACGATTGTC
AAAATAATAAAAAATATATATAATTTGAAAGTACTCATCATTGTAAATCATATGTATAATCTATTTTCACATGTATACCT
GTGCAGAATTTTTTAAGTCGTACAATTTAAACCTGCTTCAATCATTTGTACCATGTTACTTCTGCTGAATGGTATCATTG
TTAGAGTACAACCACATTAAAATATTACACGTTCCCTTGTAGTTACATTTCAATAAAAGAACAACTGATTAGATGCCTAA
ACTGTTCTTTAATTGTGAAAAACGACAACAGAGAAACAAGAAAATACAAATACATGTAAAAGTGTGAATATGTTTAATTG
TATATATTTAGTTGTATTCTGTTTCCTTTTATTGAAGTATTTTCGTACCTACATTCTCAGATGGTGCTGAAACAGTGTTC
ATTGGAGCTGTTGGAACATTGACAGAAATAAAATACCATGGTCCACAGTCTATTTTTATCTTATTGAATTACTTGTAATG
TAACATTCAGCTTAGAATTTAAAAGGCTATCAAATGTGTGGCAAAAAATATGATAAAAAAAGGAAACAAAACAAAAACAA
ACAATAGTTTAGTCAGGAATCAGAAAGATCTTCTTCTTTTATTTTTTTTGCCTGTCCTGTTTGGCTCTTTTGCCATCAGA
ATTATTGTCTAAAGGCGAAGAAAG
>aburDev_TRINITY_DN47252_c0_g1_i1
GGTTGGGGGCAGGGGGGTGCAGTGGGTTCAGGAATATTGCCAGGGAGGGTGAAATGTAGCTGCTAGAGCAGTTTGTGGAG
GTGATGACAGAGAGAAAAGAGGTTGGTCCACTGCCACTGGCCGGCGAGCCTGAAGGGAGCAGTTGCAATAGTGATCCCAG
CTCCCAGACTCCTGGGGTGACACAGTGGTACTCGTTTTCTCCCTGCTTTATCTTCTTAGGTCATGGAGACGAGGAGTGTT
GGAAGTGGAAGATGGGACACTCGAGCAGAGAGTGAACCTTGGTGGAAGCAGAGTGGGTTGAATATAGACGTGATGCTCAG
TTTTTGACCATGTGATAAAAACTGATGATCAAACGGTCAAATGATGTACCAAAAGACTCTGCGGTGGATCCGCCCTCATG
TTAGCAGATCCACCCCATTTTCTGGCCATCTGAAGAGCATCTGGCACGCCTAGAGATAGCGCATCTTCAAACAGCAGTCT
GCTCAGTCAGCGTGCCTTTTTTTAAAATTTAATTTATTCATGTTTTCCATTTTCACATTTTACGAGGCGCTCTCACACTG
AAAGCCCTGGACTGGGCAGCAGCACTTCTGTAAAAGGGTAATTATTATAGAATATCTTGTCACATATCCTGCATTCATGA
AGTTACCATTTCAGTGAAATTATACTGGTGTGAAATAATTAAAGTAACTACTTGTATCAGTGTGACAAGTAAGTATAGCA
ATCTAATCACCTATTTCAATCACTCCTGCAGTCGCTTCAACGACTTAACTCTCATCTCTCTCTGTTGCAGATTTTCCCCC
AAATGCTCTTACCATTCCTGCCCGGTTGTTAAATACTGTCTCTGTAAACAAACTTTGCATGTATAAAAATGTATTCTGAA
ATACAACATATTAAAAAATTAAAATGTCTTTATTAAAGCAGCTATTAGTCAAAATTTTACCAGCCAATTTTGCTATGAAT
CTTACATGTCTGACAAGCACAAAGAGATACTGTATGAGATATGATAGGATATATAATTATATGATATTGAGAGAAGTTTA
TTCTCTCTTGCTGCTGTCAACTATAGATTTTCTCCCTGGGTGGCTTTGAAAATGTTGGAGAAAGAAATAATAAATTGAAA
GGTGAAGAATGTGTGGGGAAAAAACAGCTACATGCACTTAAAACATTACTCACACATTACATTAGTGCAAGTGATAATGT
TTAAAACAGTTCAAAGCCACAGAGCAATGCTGTGGTCAAACTGACTACATAAAAAAGAGTCATGCAAATTTATTTCGTTG
AGATCATTGCATTGACTGTGCTGAGTTCTGAAAAACAAAAACTAAACTTGGAGGTTTATTAAAGTTGGTTTGCTGCTTGT
GTGATTACAGATGTAAATAGAGTCATGTTTCCCACTGATAATATCATAAAGCATTCAACCTACAGCAGACAGAGGACGTT
CAAGAAGCTGTGCTGCTGTCCCTGTCCATGATGATCCTGCTCATGCTTCATGTAAACAAAACTGATTTTGATGGAAAAGT
TTATGGTGAAAGACCCTTTTTTGTCAGCATGTGGTGATGGCTGTAGCTCAGGAGGTAGAGCAGGTCATCTACTAATCAGA
AGGTTG
>aburDev_TRINITY_DN47215_c0_g2_i1
GAAAATATTGATTTATTATATCTTTTGATAATATTTTTGTTTTACATTTTTTACATTTTAAATGTATTTGTTAGTTTGTT
TTATCAGTAGAACCTTTTAAAAGAAACACAAAGAAAGACCAGAAGCTTGGTTGCAGTTGTTGGTCTGGTGGCTCACGTCT
CAGACCTGTGGCGGCAGAAACTCTGGGTCTGTTTTCTCAGATGTCTTATGTTCTCACTGCAGCTGGATCAGGGGTAGATG
CAGGGTTAGAGGTGGATGTAGGTGGAGGTGTGGTGGTGTGTTCCCCTGTGACAGTGAT
>aburDev_TRINITY_DN64481_c0_g1_i1
CCACCACATTCTATTCCATTTTGGAAATTAACCTCATACTGAACAATGAGAGGCTTGGTGTCAAACAGGAAGGGCTTGTT
CAGTTTAGCAGAGATGGCATGATGCTTGGCCCGAGACATCAACACAAGTCCTTTATCACCTGGAAGCTTTGACTCCTTCA
TTTCCTCTACCTCCCACTTTCCATCATATTTGGCAATTTCATCATCGGTATCGTCTTTCTTGGCTTTGGATAAAATCCAC
>aburDev_TRINITY_DN64494_c0_g1_i1
TTTTAATTCTCTGTGACAGCCATTCAAAAATTTGACTCCACCAACCTACTGAAGTGAGACTTGAAGACATCGTTTAATAT
TTCCACTCCTCATTTCCCACACCGCTGCTGCATCTACGCAGGAAAAAGTGGAATTAAAAAGAAAAAAAAAAAAAAAAACC
TTCGACCTTGTTCTGCTTAATTACATTTTACAGGAGTGAAGACAACTTGAAAGACAATAGCTTGATTCGATGACACGAAT
CCATCAATCTACTCAGTGCAAGTGTTCGCATTTCTAAAGGGAAGGAGGTGGTGATCGAGGAAGGGTGGGGCAGGGTCCGG
GTCACCAATTCTTCTTTGATTTCAAAATGGAACATTTTCCCAGATTAATACGTTGACCGCCATCACTAAAACTCCCAATG
AGATGCCACTTTCTCTGCGATGAATCATGCTGAAGGGAAAGTCACACACGCATTCAGCCACCAAAGCTCCAGCCACACAG
GCCCCAGGTCTCCACTGTTGTGTGGAATTTGGCACGGTGCTAATTTGAGTATTACTAATACAGCGAGGAGCGAGGAGCGT
TCAAAGCCTTGCAACCAGCCTGCTGTGAGAGACACTAAACGTTGCACTGTTCTCCACTTCTCCTCATTTCTGAGATGACT
TTTATACGAAGCTGTTCCTGCATTAAGCTTTGCCAAATGCCTTCCATTCCCCTTCATCTGTTTCTTACCATCCACGAGGA
GGGAAAGAGTTTATAAAGACAGCCAAATGCACGACTGCAGTATCTTTAAAAAGCTGCACATCTTGCACGGATTTAGACTT
TACACGGCTAGCTACCACAATTTCTAGAAAGATCAATTATGACGTGACTCAGAGCAGGCCTGAGGGAGCTGCCAGGCTTC
ATACTCCCCAAGAAAAAAAAGAAAAAAAAAAAAAAAAAAAAAAA
>aburDev_TRINITY_DN90875_c0_g1_i1
GAGAGAACTGTGGTTAAGGAACTCGGCAAAATGCCCCCGTAACTTCGGGAGAAGGGGGGCCCCAACCGTGATGGCGACTA
GCTCGCCGGAGCGGATCGGGGCCGCAGAGACCAGGGGGAAGCGACTGTTTATCAAAAACACAGGGCTCTGCGAAGTCGCA
AGACGACGTATAGGGTCTGACGCCTGCCCGGTGCTGGAAGGTTAATTGATGGGGTTAGCGTAAGCGAAGCTCTTGATCGA
AGCCCCAGTAAACGGCGGCCGTAACGATAACGGTCCTAAGGTAGCGAAGATCGGA
>aburDev_TRINITY_DN90895_c0_g1_i1
GTCCAGATGAACAGAATCAAACGGTGCTTTGTACAACAGTTGTGTGATAAACTGCTTTCCTAATTTCAGAATTGCAGCTA
AAAGATGCCTTTGTAACAACAGTTTCCAGATGTTTGTGTGCTCAGTGTGATCAATACTTTAGATAATTACTGAATTAAGT
TCTGTAAATATTCATAATGCAGCTGTTACACAAACTGTGGATTGTGA
>aburDev_TRINITY_DN90843_c0_g1_i1
TACTCATCAACGATTACTGACAAACAACAATCATCAACATTCACTTTACACCTTCTCCTCTCTTTTCACTTTCATTTCGC
GCTGTATTCTTTTATTTACATACAACACTCGCGTACATGCTAGACTCCTTGGTCCGTGTTACAAGACGGGATCATTAAAC
TTCTTTTATGTCTACTTACAATATTCCCCTCATTATTTTATCCATATACACATCATTATATAAAAACATACAATGACTCT
GCATACTATCAAACAACTAACTCAGAATACAG
>aburDev_TRINITY_DN38175_c0_g1_i1
ATTCTGGGTAATCCTCAGAATAATGGAGGATTCCTGCGAGGTAAGGAATGCGCAAAAGCTCCTCAAAGGGAGGGAGCAGA
TCAGAATTACAGAAAATACACCACACACAAAATGTGTTTGCATGTATCTCACAGCTGTGGTTCGCTGTTGGTCTAAATGA
ATCTTAGACCTAAATGAGAGTTTGTAGTGATTTATAATTATAAATCTGAACCTCTTTAATCTACTCAGCTGTCTTTTTTT
TTTTTTTTTTTTTTTT
>aburDev_TRINITY_DN38170_c0_g1_i1
TCTATCTATCTATCTATCTATCTATCTATCTATCTATCTATCTCTATATATACACACACATTTAAAAAGCATTTTATAAA
AGAAATGTTTCTTTTTAGTAACGTTAAACGTGTTTAACAGTATATTTAGATTTTATACTTTTGATGCTGCAGGTTTAAAG
CCTTGATTGTGTCACATAGTGTTGTTTTATTCTAGGGCGTAACATCCAAATGTGAGGACATGCGGTGCTTCGAGTTCAGC
TCTGAAGCTTAACATGAGGATTAGATGGACAGTTTTCACTGTTCAAAATATAAACACCACATTGTCCCGCCCCACCTGTC
ACTTCCTTCAGCTTCAAAATTATGTAATGTACAATGAGTCACACATACACATACGCACACACACATACACATACGCACAC
ACACATACACATACGCACACAC
>aburDev_TRINITY_DN13862_c0_g1_i1
GAATGAGTCAAATGTGCATGGCCCTGGTGACCTGAGTTTTTCCCTTGAAGCAGGCAGAGTCATGGACAATGTCGCCACCT
CACAAAACATGGAATCGTCAGCAGAGATGTGAAAAATGACTAAAAGACTTGATCTGTCTGAGTCCCAACAGGGGAGCTGG
TGTTAGGGAGAGGTGTTAACCCCTGCCTCCTACCAGGTCTGTGTGTAAGGCAGTTATGTGAGATAGTTGTGGTCTATGGG
CCACATTTTGTCTTGGG
>aburDev_TRINITY_DN38114_c0_g1_i1
CTTTAGTTCTTTTGTTTCCTTTCATATTCAGCACACATCTGTCAGTGTCCACTAACTGTCAGGGAAAAGCCAGATAAAAA
CACTGTGGGGTCTTTTGGGACACGTGCTCGTTGGGTTTACTCATAGATATCAGAAATGATCTGTTCTGTATTCAAAGGAT
ACACGAAGGACGTTTGTATTAAATGCAATATAGCGACTGATCATATGCTGCTTTCTTTGGGGGCTTTTCACCACCATGTT
ACACAAATCCAGTTTCTAACTGAAAAGAAAATCCTTCACCATCTTCTAATCAAATTCCCTGGTTTCCCATGTCAGAGATG
TCATGGCTGAAAGGATCATCGCATATTGAGCTCAAAGCTAAACTCTTGTGTACGGCCTCTTTCCATGTTGCACCATTCAT
TTTAAAAAGTCCTGGTAACAAGAGACAGAGGTGACTTGATGTATTACAGTTACTTCC
>aburDev_TRINITY_DN13808_c0_g2_i1
ACAAGAAAATATATCAAAAATATGCTGTGTAAAGAATCTTTTGATTAATTTGTCAATAAAATGAAACAAGAATATTCCAA
CAACCACAAAAACAATGGAAACAAAAAAAAATTGATGCCACATTAGAAAGAGAATGAAACTAACTCAAAGTTTGGAATAC
AGAAAAAACAATAATTTTATTTTTTTTTAAGACCATTACAAAAACCAACAAACACAAATATAGCTCTGTAAAAAGCAGCC
ATCAAAAACTGAGCTTTGTCCAATTTTTGCTCAAAAAAAAAAAAGAAAAAAAAAAGTGAATATTTTAATAAAACTAAGAC
TTA
>aburDev_TRINITY_DN13897_c0_g1_i1
TTTTGCAATTCATCCAAATAGTTATACTTAAAAAAAAACACTCTCTTAAAAAAATGTTTAAATGCATTTTTACTTTTTTT
TCTTTCAAATAAATTCATTGTTCCTAAAGCAGCTTAAAAATAAAGGGGGTTCAGGGAATACAAAAACAACAACAGCAATG
AAAATAATAAAAAATAAAATAAAAACACTAAAATATATGCTTAAATCAATACAGTTGCAAATAAATTACTGTCAAAAAGA
ATTTAAAAAAAACCTCTAATCAAAAAGAGCTTAATCAACCTGTACTTTATCTTTTGAAAGAATGGGTACAAATAAGTACT
TTTCACAATTAAGGAACATGTATGTACCTTTCAGATGCTAAAAAAGGTACAGATAGTTACCCCGAGGTCCAATATTTGTC
CTTAGACTGTATTAATGTCATTTTTGTACCTTGGGGCACAGTAATGTACCCCTTCCGTACCCCTATTTCTGACTGTGTGG
GGTGAAGGATTTTATTGCAGAGAATGTTTTGACACTAGGGATGGGTACCGGTTCTGA
>aburDev_TRINITY_DN13896_c0_g1_i1
CGGGCCAAAAAATAAATCAATAAAAAATAAATAAAATTCTCTTTAATTCTGTAAAATATGTTTTTTTTTTAAATTAGGAA
ATATGACATATACCAAATTGTATAATGCTTTGTAATAATGTGCAGTGATTACTTAAAAATGAGGAGAACCTGCCACGCAA
AAACAGAATGGGTGGACATTAAATGGAAGGGAGGTGTCTTGACCCATCCAGTGCAGAAGGATGGCTTCAGCTGTGGAGTA
TTGGTGGTGATGGTAAGTGATGATAATATACATTTGTATATAATTTCTTACTTGTTTGCCATGCCATCATGCCATGGTCA
GAAGAATATCCACACGAT
>aburDev_TRINITY_DN64575_c0_g1_i1
CTTTATTTTATGGACATCTATGGTTTGATTTCTCTGAATGTAGACTGGATGGACTGTTACCAGCATCTGGAGAGAATTTC
ATGTCAACTGCACCTTTATAAATACATTTACTTAGAAAATTGGTGGCATATTCAATACTTTTACCTGCTGTAGTTCATCA
CGGCCTCAGTCGTTCAAACAAGGTAACTGTTGCCGTGTCACTAATCAGGGGGAAACAGTTGACTAGGGAGGAAAACCTGA
CCGGCAGGTGAGCTGGACAGGTTTATACAGCTAAATATCATCAACATAAAATTATAGGAAATGATAAATGGACTGATTCT
TTTGTACTGCTTTTCTACTGCGACACTCAAAGTCATCATCAGGTCTCATTACCTCATTCACACGAGCATGTTTTTGTACA
TGTGAGTACTTTCTATCATTCACATCCTGATAAACAGTGTAATGAAGGCATTGGGGGGAAACTTGGGGTTTCCTGGACAT
CTTGCCCAAAGATGCTGGCATGGAGGGCACCCAGGGGTCGGACCGCAATGCGATCCGACCCCTGGCCAATATGGCCAAAC
TGGTGTCCTGCATGAAAATCATGTCAACCAGAATGAGTACAGAGCAACGTCTTACATCAGTAGCCATGCTGTTAATACTG
TCAAAAATACCCTTCTCCTTACAATTCGTGAGATTGTTGATGTCTATAAATGGTTTCCATATTTGTATTGACATTTTTGT
TTATAACTCTTCAAAATAAAGCCTGAAAAGGTTACAGCAGCATTATTTTAATATGTTGAGTCCTCTTTGTTACAAAAGTG
CAAGGGTGCGTGGAAAATGAGTGAAGAATTTGAGGATCATAAATATTTAAAAAGCAAGGACTAAAGTGATGACATCTGAC
TGAGGTCAGGTGGAGGGAGGACAGCTTACCCTGCAGCAGGATCACAAACACAGCAAACATCTTCGTCGTCCTCTCAGCTT
CTTACTGAGCTCACTCTTCTAAAGCACGTCGACAGCAGGAGCTCACGGACGTTTCTCTGGATGAACCTGCTCAAACTCAT
>aburDev_TRINITY_DN64560_c0_g1_i1
TCGTCAGTTATATCGTTATCACAAATTTTCAAATATATATATATCGTGATAAATATTTTTGGCCACTGCTCTACACTGAA
GCCCATCCCCTCTGACCCTGGGCGGGGGCACACTCAGGTCTCCTTCATCTATTCTCCCCGTCTTTATCTAAAAGCAAAGA
TGAACCATAGAGCATGCTCAGACAGCAGGCAGTGGTTTCATCTGAGGTTGTGGGTGGCATCAGTAGAAGATGGCGGCTTT
TGATTACTAGTGAAACTCCCATGAATAAGGGTTCAGCTGTGTTTGTGTCATCCAGGGTAGATATGCAACAGTCAGCCTCA
CTGCAGAGACCGTGGCATGTGGAAACCTGAAAAACTGGAACTACCTGTTTCTTCCAACTGTATCGTGGGTTTGGTGGGTT
GTAGGGCTGCCACAAACTGCTATTTTGATAGTCGACTAGTCACGGATTAATTTTGCGATTAGTCGACTAATCAGATCATC
ATCTATTGGACGTAAAACGTACAGCTT
>aburDev_TRINITY_DN13828_c0_g1_i1
CCAATTTGCTAAAAAAAAAAAAAAAAACACACCTTGATTCCCAAATACTAGTTCCAAATAAAGGTTTTTGGAACTTTTTG
TAAAGTTTGGCTCCTGTCACATCTGGCATAAACTAACAACTAACACATCTTTAGAGTGGGGTACTCCGGCCTCAAATCCA
ATTGACGCATCAGTGGTGTTATCATACACAACATCCAACATTTCACTATGTGACGGCTGTGGCTCAGAAGGTAGAGCAGG
TTGTCTACCAATTGGAAGGGCAGCGATTTGAACTTCAGTGTCCTTGAGTGAGATCCCAAACCCCAAATTGTGCCTGAGTG
TGATAATCAGAAAATACTTAAAGGCATAGACCAAAGTACTGTATGAATGCGGCTTGTAGTAAAAAAGTGGTTTAAATGCT
CAACTACAGTAGAACAAACATTTCTATAAGTACCAGTCCACTTAATGTACAAATTCTTACTTGCTTTACTTTAACTATTT
TCTGGTCTATAAAACCATTTTTTTTGTTCTGTCTCAATAGTAACCATCTGACTGTGACTTTTCCTCACAAAAATAAGGGT
GGTTTCTATTCCATATCCAGAACTGTGTGCTTGAGATGACCATCATAGCAATATTTGCCCCCACTGACATCACAAGAGTA
GAAAAAACTGTAAAACTAAGCATTTAGAAAATCTCAAGTTTTTCTTTTGCTTCATAGGAATTACATGTACAGAAAATGTA
AGAAAGAAAATGTCGCCACGTGAATATTTCACGTGGCTCACTAGAGCCATGTCTTAATGAGGCCGTTAACTATTCCCATT
TCCCCCAAATCAATAACAGACATGGTTCAAAAAAGAAGGCATGTGCACAGTTTTAGACATGTCTTTAATAACAAGAATGG
GGAGTTTTTAAAGCACAGATATTAAGAACCTGACTGCAGTAAAGGTCCCTTTATTGAGCTATAGCTTTGTGCATACTTAC
AAAAGTACAGTTAGATGGTAAAGTGTCTCTCTCTCTCCTTGCCTACAAATGGTCCTAAGCCAGGTTCTGCCAGAGGTTTC
TTCCTGTTAAAAGGGAGTTTTTCCTTCCC
>aburDev_TRINITY_DN64512_c0_g2_i1
CCAGGCGCTCTTCTTTGCAAGCTCCCCCGACCGGTAATAACTTTCATTCAGCATCATTGACAGGTCAGTGTTTTTTAATT
TATACTGTACTTTAGTTATACTAAATATCAGCTATATCTTGTGTTTATTCATCATCTTGCTTCCATTAGCATGTTAATTC
GGAATTAGCATTTGGCACACACCACTTCTGTGTTGTGAGCTAACAGAGCCATTAGCATAGCTGCACAACAGTTTAAATGC
AAGTTGTTAAGATTTAAGCTGTATCCACGCAGGAAGTGATCAATCATCACTCGTCACATTGAAACTCAGGGCTGCCAACC
TTTTAACTATCAAATAAGGGACACTCTGGTGTGCCAGAAGTAC
>aburDev_TRINITY_DN64503_c0_g1_i1
GTGGACCTGTCTGTGCCTCCTGAGGTCCATTATAAGTTCTTTGGTTTTAAGGATGTTCAGCTTCAGGTTATTCTCTGGAT
CCCAGGATCAGGGAATCTGAAGGTGGTCCAGTTTGGTGTTGAGCATCCTCATGGAGCTCTTCCTGTTCTCCAGATAGCTC
AGCGCTGTGTGAAGGGTGATGGCATCCTCCGTGGGGTCGAGGGAGGGGGTGGACAGGCTGCTACCCACTCGAAGCACTAG
ATGATGGCAGATGTGAGGGGATGTGAGAGGAAGCAGGACAGTTGAGGTGCAGACACTCAGGTGTTCGGACTGACGTGTTC
CTGTGTGTGTTTCAGAGGAGATGAAGGAGTACTTCGGGCAGTTTGGAGCCGTGAAGAAGTGCCTGCTGCCGTTTGTAAGT
AATCATCACTGACATCACTCAGTGTCACACAGTCACATGACCCGACAGGAGGTGATCACCTGTAGCCTCACACATGCCTC
ATTTCAGCTCTGCATGTTTTTAGTGTGTCAGCACTGCCTGAGATGACGATGTGAGCAGCAGGTGGTGGCAGTGAGTGTCT
GTGTGTGTGCGCCTGCACGTCAGTGACGTCTCTGTGTATCCTCAGGATAAAGAAACGGGCTTCCACAGAGGCTTCTGCTG
GATCGGCTTCTCC
>aburDev_TRINITY_DN64546_c0_g1_i1
ACCAGAACAAAAAGCGTACTTCGACTGTTCCCATAGGAAACTCAGCTTGGTTAGTGTGTCAGGCACTTTCTGAGATACCA
GCCCACCCCTCGAGCCCTCTCAGCAACTCTACAGGCCAATCACAATGCACGTTCAGACACTACAGCTGTATAGAGAGAAA
GGCTGCTATTAATGTTGAAAACAGCAAATGTTACTCATCTGAGTATAACGCTGCAAAAGCTGTGGCAAAAACATCAACGT
GAGAA
>aburDev_TRINITY_DN81727_c0_g1_i1
CTCGCGCACATGTTAGACTCCTTGGTCCGTGTTACAAGACGGGACAGGCAGACCACGCATGCTTTAGATTGCAATTTGAA
CAGTGCCAAATCATTAAAATCTTGCTGACAGCAGGTACAAACAACATGCTACGGTTACCCGTCCACATATCATATGCACC
CAACTCGCAAAATCATTTGACCGCGATAAAACGCCTGCTCGTTATTAAAACGACCACAACAGCAGTTGGCATTCAAGACT
CAAACCACAAAGGATTTGCAGAAACCTGAAACCTAAACTGCCAAAAATTAGTCGCATGCAACCCGATGACAGGAACAAAT
GCGGCGCATTGTTAGTAGACCAAACAATACATATCAGTCAACTCCCGAAAGAGCAACAAAATATGCACCACAAGCTACCA
AATACAATAAGCCTGAATGTTCCCAGCCAATACTTGCAAGTTCTGCCCGCTTACCCCCGAGAGGTTTCACGTACTTTTTA
ACTCTCTCTTCAAAGTTCTTTTCAACTTTCCCTCACGGTACTTGTTCGCTATCGGTCTCGTGGTC
>aburDev_TRINITY_DN81753_c0_g2_i1
ACACACACACACACACACACACACACACACACACACACACACACAGTGTGTCACTGTTCACAGTTCTTTATTTATAAGTA
AGCATTTCCAGGCTGTTATCAGCGCCTCTGACTATGAGGGTGACAGCTCACTTATAGCTCCTCCCCCCTTATTGTTCCCA
GCGTGCTTCTCAAACAGGGGAGGCATGATTTGATGATGACCTCCAGCTGGGTTAGCCGGCCGTCTGCTCTGGAGCTGAGC
CACAGACCGTACCCCGCTACGTAATGCTTGTTGTCATTCTTACGTTGAATGACTTGTAAGATGTTTCCAGTTTATCGTGA
TATAAATGGTCAAAAGGAGGAAGTAGATTTGTGATTTGTCTAATTTCTCCCACATGAAGACAGCAGTGTGGACTCACACA
GAAAGGAAGCAGGCAGTGTGGCTTTCTGCAGAGGTCCTTCCTGCCCAGGGGCACAAATCAGGTTAAATGTCATCTTTTTC
ATCTCCCCCTGCATTGATCTCATGTTCAAATGGTCAACAGATCCCTTTATGCCCTTTATGAAATCAATGTATTCCTCTGC
CCAACTCATAAAAGCATTTCTCTCTCTTGCTGTCCTTCTTGTGCACTCACAGACATGCAGGCTGACTTTGCAGCACTTTT
TTATGGATAATTATTTTGATGAATTTATAAGGCTATTGGCTGAGCCACACGCTATGAGCTGAAATGAAGTTTCCCTCCCA
TCTTCACCTGACCTTTAGTCATATCTTTCCCCACCTTCTTTTTCTCTGTCTTTCTTGACTTTGTGCTTTTATGATTCTCT
ACTCTCTCTACTCTTCTTTACATTTTTCCATCAGCCTTTCTCAATTTCAGTTTTCTCCCTCACAGTTCCTTTTCTCCTTT
TCCTTTAGTTATAATACTGTGTTTGTATCCATTCAAACACAGTATTAAGGACTTTTTTAAATTAACACTTGGAAATGCAT
GTAAAGCCTGAGGTAAAGGAAAAAAAGTCTAAAAAAATCTGTAGCAAAGGAACACAGCAGTGAAAGGAGGGAAAATATAA
ATTTTTAATGAATATTAGGAGCAATTACAGCCCTCTCTGATGAGTTCTTCCTCACAGCACAGCATTAGCTCCCACCTCCT
GTTTCAAGCTCTGAACTTTCGGTTTCTCTTCCTTTGAAACTTCAATGTTCCACATACACCCCCCCCCAACCACAAACTTA
ACTATCAGACCAACAATCCCCATCCGACGGCAGAAAGTCATGTTGGACTGGGAATAACACACAAACAAACCAATAAACAA
TCAAACAAACTGCTGCTTTATTCTCAGCTTTGTATTAACAGAAGAGTAAAACTGTTAGAGTTTGTATTGTTGATTGTCAT
TTATGCTTAGAAATATTT
>aburDev_TRINITY_DN38206_c0_g2_i1
GACAACATTAAAAACATGTACTTGTATGTAGGACAACTCAGTTAGAAAAGTATAGTGAATGGATGGAATCTACTGTGTGA
TAAAAATGCTACAAACACCATTTAGTTGCCGTCAATAAGAAATTTACTTATTTTAAAAAAATCCAAATGCTGGCATTGTC
CAGAAAATTTTAACAGGTTTATTTATAATTGTTATAAAGTTGAACTGTTGAAATGTGTTCACTGAAACATTTTGCTTGCA
TTAATGCTTTCCATCTTGCATTTATATTAAAAATTCACACACAAATGAACGTGGAGAAACGCCAATACCTGATTCTGTCC
CCTATGTTTCCACTCGCAATCATATACTTAGGTACCTTTTGACCCCATGGAAAAAAAATATCTAACGTTCAGAACTACCA
ATAACAGGAAGAAGAGAAATTTTT
>aburDev_TRINITY_DN38275_c0_g1_i1
TATAAGCAGTAAATTAAAGAACACAAATGGTAAACTAAGAATTAAGAACCTTCCTGTCTAAAAAGCCCCCGCTTATGTCT
GCTAACACCAATTTCCACCGCGTGACGGGCGGTGTGTACTAGGGTTGGGTAGTATTCACCGTACCATGCTGATATACGAT
TACTAGCGATTCCTACTTCATGTTTTCGTATTGCAGAAAACAATCCGAACTACGGTAAATTTTAAAGGTTTGCTAAATTT
TACAATCGCGCATCTTATTGTATTTACCATTGTAGCACGTATGTAGCCCAATCTATATAGGCCATGACGACCAGACATAC
TCCCAACCTTCATCTCGCATCTCGCGTTCAGTTTTCTAATACTCATATTTCGCAACTACCGATGAAACATCAGGTAAATC
CTAAAACTCCGATTTATCGGAG
>aburDev_TRINITY_DN38251_c0_g1_i1
TGTTTGTGTTTGTTACTCTTGTTTCACTTTCTGATAAATCTCCAGTATATCTGCACAGTTCTTTGTGTGCAGATTAAATG
TGAACACAAAGTGCAAATCCCCCGTTCACTTGAGGGCACGTACACAGACATGCCGTCGGGTGCTGAAAGATGACACCTGA
CAGATTCCTAAACTGCAGGTTCCGTCACTCTAAGACCAAAAT
>aburDev_TRINITY_DN13958_c0_g1_i1
AGTAATATTTCTCCAGGGAGGGAGCATTCGTGTGTGCGCGCGTGTGAGTGTTTGTAATGGCAAAACCATCAAGTGCAAAA
AGAAAGGAGAGGACACAAAAGGAGAAACAAAGAGACAGACGGGCGTCTGATGTGTAGAACGGTCATGTGTCTGACTCATT
TCTGCACCGTTTAATATCCTGGAAACTTCACATTTTGCACACATCCACGTCCCTCATTTGATCCGGGCTCATTTTCC
>aburDev_TRINITY_DN13926_c0_g1_i1
GGGGCCCGGGGGCGCCGGGCTCCCCAGAAGCTCCAGGCGGACCCGGTCCCCCAACATCACCAGGGTCTCCCTTCTCCCCT
GGGGAACCATCTATGCCTGAAACTCCAGGGTCTCCTGGGGGCCCTAGATCTCCGGGCAGCCCCGTGGGGCCCACGCTCCC
TTTGGCTCCATCCTCTCCTGGGGGACCTTTCTTGCCTGGGGGTCCAGCAGCTCCAGATGGGCC
>aburDev_TRINITY_DN55411_c0_g1_i1
GTGTGTGTGTGGGAAACCTGTCCTTCCTCATGTTCGATCTACTACATTTGCAGCCAGGCTGTCAAGGATCAAGTCCCTCA
ACTCATGAAAGAACAATCAGTTCAGCTCAGGCGGCGTCCTGTCACATGACCTCACACTGCCATGAACAGCGTGTCCAGCT
CTGCGCTGTGTGTGTGTCATGTATGAGACGTTGGAGATGTTTGAATGTTGTGGAGACGCAGTTTTCTGTGAGGACGGCCT
GTGAGCGCAGACGCCGCCTGAAGCTCTGCAGGACCCCGAGCGCACCTGAAGAAG
>aburDev_TRINITY_DN55460_c0_g1_i1
GTGTGATTAATGACACCTGTGACCTGCACTACAAATCAGGATTACATCTTATGAAGTTAACTCATGGATTAACTCAAGGT
TTTATGTACAACCAAGGTGGTTCACTTCTTACTGGGGTACATGCACCAATTGCTGTGGAGTAGATTATGTTTGTGGTTAC
AGACAACGTTGGAAATCTCTGCCTACTGACCAATCAGCTCTCCAGAAAACTTTTTTTTTTTCTGTCAAGACAGTTTTCAA
TATCACACAATGTCTTTATTTTTTTTCTAATGATCAATGGGAAATGTAAATTCCTGGTAGCATTTTATATTACAGCTTAG
TA
>aburDev_TRINITY_DN13901_c0_g1_i1
CAACACTATACAAGTAAAAAAAAAACAAAAAAACAGTGGTTAGACAGACTGAGAAGTCAATGAGAAGTTCACATCATGTA
GGACAGGAGTAATTCAAAGATATTCTGTCCTAAACAACCAAGAAATAATCATTTAGAATAATTTAATGTGTAGGAGTGAA
TTCATATTTCAGTTCATTTGCAAAGATGTAATTTGAAGTGTTTACAGACCTTCACTCCATGTATATTTGGATTTATGTTC
CAGTATTTACATATTTACATGTTTAAAATGACATAAAAGCGCATGCAAACGTGTGCATTTCAAAAAGTGTTGACTCTACC
TCTGTGGTTTTCCTACATTGATCTTAGGCTAAGACCTTCTAGCTTCTAATTGGTTGGTTTAATCATGTGAAGCATCAGAA
CAAGGACGTGGTATGTTGAAGTGTAGTAAAAATAAAAGGTGCTGCTAAGAAAGTTATCCTTTTTCATCTTGCCGTTTCTT
TCAGCTCAGAGAGAAGCACTACTATATAGCAAATTCTCATGTC
>aburDev_TRINITY_DN81895_c0_g1_i1
TTCATACTAGTACAGGAATTTCAACCTGTTGTCCATCGCCTACGCTTTTCCGCCTCGGCTTAGGTCCCGACTTACCCTGA
GACGACGATCGTTGCTCAGGAACCCTTAGGCTTTCGGTGGAATGGATTCTCACCATTCTTTTCGCTACTCATACCGACAT
TCTCACTTCTCATCAGTCCACAACTCCTTACGGTACTGCTTCAGCCCGATGAGAACGCTCCCCTACCCATATACATTGCT
GCATATGACACGACTTCGGTTTTACACTTTAGCCCCGGACATCTTCGGCGCAGAGTCTCTCGACCAGTGAGCTATTACGC
ACTCTTTAAATGGTGGCTGCTTCTAAGACAACATC
>aburDev_TRINITY_DN81895_c0_g3_i1
CCGGGTTCGGTTTTAGTCTCCGTGTCCCCACAGTTCTGATTATATGTAGTACAGGAATCTGTACCTGTTATCCATCGACT
ACGTCTTTCGACCTTGCCTTAGGCCCCGACTTACCCTGAGTAGATCAGCTTTACTCAGGAAACCTTAGATATTCGGCCAA
GAGGATTCTCACCTCTTTCTCGCTACTCATTCCGGCATTCTCTCTTCTTATTACTCCACCATTCCTTCCGGTATGGCTTC
TACGCATCTAAGAATGCTCCTCTACCAATGTATAATATACATTCCTAGGCTTCGGTGTTGTGTTTAGCCCCGGACATTTT
CGGCGCAGAGTCTCTCGACCAGTGAGCTATTACGCACTCTTTAAATGGTGGCTGCTTCTAAGACAACATC
>aburDev_TRINITY_DN81837_c0_g1_i1
GGTGTTTGGCTTTAGCCCCGTTACATTTTCGGCGCAGGCCCACTCGACCAGTGAGCTATTACGCTTTCTTTAAAAGATGG
CTGCTTCTAAGCCAACTTCCTGGCTGTCAATGCGTTCCCACATCCTTTACCACTTAGCCAAAACTTAGGGACCTTAGCTG
TCGGTCTGGGCTCTTTCCCTCTCGTCATCGGACCTTAGCACCCAATGACTGCTTCCCTGGATAACAGTTTACGGCATTCG
GAGTTTGATAGGGTTTGGTAATCTGGTAGGACCCCTAGCCCTTTCAGTGCTCTACCTCCGTAACAGAATTTCCAGAGACG
ATACCTAAATATCTTTCGGGGAGAACGAGCTATCCCGAGATTTGATTAGCCTTTCACCCCTAGCCACAG
>aburDev_TRINITY_DN81837_c0_g2_i1
TTCACCCCTAGCCACAGCTCATCCGAGAAATTTTCAACTTTCACCAGTTCGGACCTCCACGCGGTATTACCCGCGCTTCA
TCCTGGCCATGGCTAGATCATCTCGCTTCGCGTCTACCCCATGCAACTATTCGCCCATTTAAGACTTGGTTTCCCTTCGG
CTTCGCCTCCTTCGGCTTAACCTCGCTGCATAGGATAACTCGCCACATCATTATGCAAAAGGCACGCCGTCGATCATTCC
GTCCGAAAACGGCATAGATCTTCGACTGCTTGTAGACGTACGGTTTCAGGTTCTCTTTCACTCCCCTAACCGGGGTTCTT
TTCACCTTTCCCTCACGGTACTGGTTCACTAT
>aburDev_TRINITY_DN81857_c0_g1_i2
GTTCTTACAGGTTACTCTGGCCTTACAAATTTACAGATGCTTGGGGATGCCAAGGCCACCCTGGCAAGCATGCCTTCATC
TAGAGCTGGGCAAGTCTCCTACCAGGCTCCATCCAAGTTCTGTTTGACTAATGGGTAATACTCATAGGATCAAAGACTTT
AAAAGGAGAGCTGGTTCCAGACCTTCCTGTACTAGGGGTGCCTGGTCTAAATCCACACTTTAAAAAGAAACTCCATTAAT
AGTACAACTACTAAAATAACAATAAAAAGATTTTAAGTTATTAATGCCCATCTGCTCCACCACCAGCTCCATTCTCACCT
CAACCATCACTTTGGTTATTAGCTCAGCTCAGTCTCCTGTTCAGCCTTCAGTGAAGTCTTTAGCTCAGTCTCCAGTTCAG
TCTGCCACTCATACTGAACTGCCATTATTCAACTGCCTATACAGCCAGGGGTCCCCACACCTTCTGGCCCTGCATCTGCT
CCTGCTGGAGGCTCAGGTGAGCCAACCCAGCACTCCGCGGCTCCCACGCCACTGGTGGTTCTGGAGAGCCCGACCAGCAT
TTCCTGGTGTCTGCTGGGGGTTCTGGAGAGCCCGGCCAGCAGTTCCTCGTGTCCACTGAGTGTTCTGAAGAACCGTGCCA
GCCG
>aburDev_TRINITY_DN29192_c0_g1_i1
ACACATTCAGCTCCACAAAAATGTGATAAATGTTTGACAGGAATAAAAAGAAACTCTGATCCTTCTTTAAAAGTATTTTT
CTGTTATTACGGTCGAGTTGATCACACAAAATCTTCTTGAGCAGGGATGTGGCTAAATACAGGTATGTGAGAACCAGTCA
ATATTAAGGTCTCCAGTGACTGACTGCAGCTTTGTACATGTGACCTGGAGATACTGGATATTAGAACTTGGTGGTCTGTA
GCAGCAGCTCACTAGTACAGGTTTCACAGGAGGAAGCTGGACCTGTAACCACAGAACTTCCAGTTGGATCAACAGTCACA
TCAAGAATCAGCATCTGCACATTCATCATCAAGAGCAGCAGGGGGCGCTGTTACACACAGAGGCAGGTTCTCTCCCAAAT
GTGTCCAGAACAAGAGCTGAGCAGCTTTTTCTGTGAGTCAAAGTATTTCTAACAAACTACAGCAGATCACAGAGCCTGTG
TCAGCTCAGCTATCAGAATCAAAC
>aburDev_TRINITY_DN29150_c0_g2_i1
AGACAACATGTTTCCCAAAAAAAGAAGTTGTTTCCCCTTTATTAGTCTTATGAAAAAAAAATCCTACATAAATTCTGAAA
TAGAATCAAGTTGAACTGGAAAAATGTATTTTGCTGAATGTAAATCCCTCTTTATGTCCCTCAGTGTCAGTGTTCCCGAG
GCAAAACCTCAGTCAGACATCCCTGCACAATCTGCACACCAATGTGAAACTCAAGTCTCGTACTTGTGCCTTAACC
>aburDev_TRINITY_DN29150_c0_g1_i1
TAACCTGGCCTCATCTATCTACATGTTAGTACAGTAGTTTCCTTCAGTGTCACAGATCAGTGTTATAATGCAACGCGAGA
CAGACGCGAGGCAGAGGGCTCATGTCTGAAACCTTTTCCTTTACCCACACACTCACAACCTGTCTTTTGACCTTTGAGCT
ACTTAAACATATCCCCTGTTAAACAGCAGACACATCTGGGAGATCACAGTCTGAGTATAGAATGGTTCGTGCAGTGTTAC
GTAAGAAGAATATTTGTCCAACTTTACATTACGTAGATTTGTTCTACATGATTTTCATAATCTACATATTTACAGCAGAA
CACCACAAAATAGATCATTACATCAAAC
>aburDev_TRINITY_DN97005_c0_g1_i1
GGGAAACTTCGGAGGGAACCAGCTACTAGATGGGTCGATTAGTCTTTCGCCCCTATACTCAAGTTTAAAGATCGATTTGC
ACGTCAGAACCCCTACGAACTTCCATCAGAGTTTCCTCTGACTTCATTCTACTCAAGTATAGTTCACCATCTTTCGGGTT
CTATCATATATGCTACTATTCACTTCCTTCACTCGAGGATCAGGAGTGATCGATAATGC
>aburDev_TRINITY_DN97060_c0_g1_i1
GTGTCGGTTTCGAGTACGGTCGACAGTACCTGAAGCTTAGAGGCTTTTCCTGGAAGCGTAGCATCAGCAACTTCACCACC
GTAGTGGCTCGTCTCGTACCTCAGCATTAGGGAACCGGATTTGCCTAATCCCCCTGCCTACATACTTTCACATGGACAAC
CAACGCCATGCCTGCCTAGCTTTCTCCGTCCCCCCATCGCAGTACTGCCGGTACAGGAATATTAACCTGTTTCCCATCGA
CTACGGCTTTCGCCCTCGCCTTAGGGGCCGAC
>aburDev_TRINITY_DN97018_c1_g1_i1
AGATATCTCAATTGCTATTTCCATGTCTTATTTAATACAGGATGGCATTCACTTTCAAGCATTTATAATTGGATGGGCAA
AATTCCACAAAGGGGGCAGCAAGTTATTTAATACAGTATTAGTGATGTGAATAGAGGGCAGCATGTGTTAGCCCTGCATC
AGATTGGCGAGATGTCCAGGGTGCACTCTGGAGTAATTTAGTGACATTTTAAGGTGGAGTTTGTCCTCCTGCAGAAACTT
TAGTTGATGTGTTGTGATGTGACTCTGCTCATCTGACAGCTTTCTG
>aburDev_TRINITY_DN97077_c0_g4_i1
CTGACACACAGATTTTGAGCTTGTTTCCTCAAAATGTAAACAAATAGTCAAACAAACATCCTGCTTTTATCGTCAGAACT
TCGATACTGAATTACACAGAAACTTTAGCAAAGGCATTAAAGGTAGACAGATACGCACTTTTACAGCGACTCTGTGTTAA
CATTTGTAAAGTGACTCGCTGAAAACACAAATCCATAAATCTCACCTGTACAACAAGATGAGGACAGGACAGCGGCGAGC
AGGAGCAGGCGGACAAACCACAGCGACCTGTTCAAACAGGCATCAAAACAAACTTTGTTGACTTCGTCCATGGTTCCTCT
TCAGAGAGCA
>aburDev_TRINITY_DN97066_c0_g2_i1
CTCCAGTGTTAATTTAACACTGGAGATTTTGCTGTGTACCAACCCCCATTCACTGGAATTCACAGTCAGCATGTATTAAA
CTAGTGAAAACTAAATATTTGATTTTCTCTGATCAAGTTTTTATCAAGTAATCTGAGTATAATCAAGTACAGCCAATAAC
AGTTACCAGTACACACATTTCTGTTCTCTGCATTTATACAAAAGCACCCTGCAAGCACAAAAGAAAAGAGCATAGTAGTC
TATCGCATAATACTTTATTACTAAATGCCAGTTTTCTTGTGACTATGCTGTTCTTCAGAAGCAGTGTGATAAGTGTAAAC
ATTGCCCTTACTTGCCTCAGGAATGTTCCAACGGTCTCAGTCATCAAACTCTGAAACATGATATCTGTCCCCGTCTGTCT
TGAACAGAGACGTCGTCGTTGCCAACTTTAAACACTCCATACTCCACTCAGAGTCAAATACAAACAAGAGTAGTGATTTT
TAGAGTAGAGCCAGTTTTATATTTCCATGCTTCTAGTTGCCTTCACATTGTCTTGAACGGGGAAGTTGCAAATC
>aburDev_TRINITY_DN72750_c0_g2_i1
TCTGTGTCTTGTAACATCGGTGGCACTTGGGAAGAGCTGTTGTCAGAGTCACCTTTTGATAAGGTAATAGATGGCTCGGC
AGAGATAGCAGGAGGAAGAGTCTTGACAGGCTGGCTATTTTTGATGAGTACTTCAGCTGGGTCACTAGTGCTCATGGTCT
TCAGGGAACAAGCTTTCTCCTGTTTTGGTCGGGCTTTTGAGGTATTCACTGGAAGCTCTTCTCTAGTGTCCTTTTCTAGG
TCTTCTGTGTCCT
>aburDev_TRINITY_DN72750_c0_g1_i1
GTTGTCTTCACCTTGCTTCTTCTTTTTCTTCTTTTTCTTTTTAGATTTTCCAGTTGGAAGAGCTCCCTCCCCTTTTTCTT
TATCATCATCTGAAACCTTTTGATCATTAGAAATTGGTTCCTGGGACTTCAGAAGTGAAGCTCTATCTTCATCTACCCAG
TTCCCCCACTCCTCTGCTGGTGCATTCCAGTCTGAGCTAGGGTCAGCA
>aburDev_TRINITY_DN72799_c1_g1_i1
CTACATTTCAAGTCCAGTCAGAGGAGCATATTGCAGAGACAGAACATACGTCTGATTACTATACCAACCAGTGAATATAC
ATGTGTTTCAAAGTTGTGCTGGCTGGAACAAATATGTAATATTAACATAACAAAAATCATTCATTTTTGGTCCTATTTTG
TCTCACTGACAAGCAACAGTTTTAAGAATGTCTTATGTACACATGTGTGAACAGTTTTTTTAAACTGATCCAC
>aburDev_TRINITY_DN72713_c0_g2_i1
CTGGGGAGAGGGAGGTCTGGGCTTCTCTACTTGGGCTGCTGCCTCCACAACCTGGCCCCGGATAAGTGGAAGAAGATGGT
TGGATGGATGGAAGTTTTAAAAACTCCCTGGAGTTGGAAGCTGGATTACTTAATTGGCCTAGGAGGTGGCAAGCTGCCAA
GAACCCACTCTTTCCATCTATCAGAGAAGAAACCCACCAATTCCTTCTCCTCCTTAATTGGCCTAGGAGGTGGTAAACTG
CCAAGAACCCACTCTTTCCATCTAACAGAGAAGAAACCCACCAATTCCTTCTCCTCCATCAGTGGAATGCTCTAATATAT
CAGAACTAACACAGCCCACATACTGTTACTGACTATTACTATTGGATGCACCCATGAAGAAACAACTGAATTGAGATCAT
TTATATATGATGTCGCTCCATGGGACAAGACTCAGCAGTCCATCTGCACTTAAAGGACAAAGGTCACTCTTTCGAGGATG
C
>aburDev_TRINITY_DN72728_c1_g1_i1
CCCGCCGGAGCTGCGACGCCGCCGCCACCGGACCCGTGGCGGAATTCTTGTTTACAGTGTCCCTGCGTCCCTCACTTATT
TTCTGGTGTATTTTTAATTTTATACTTTTCAAAGAGTTAACATCACAGTTGCGGCTGTAGAATATAAAATACAGAAATGA
CGTGTTTTTCAAGTATCTTTATGACTCAGTTTGTTATAATTTTTTGGCCACTTAAAATATCTTTTTTAAATTGTAACATT
TGTTGCGATTTC
>aburDev_TRINITY_DN30030_c0_g1_i1
AGGAAATACATGGCAGTCACGCAAAAAACAAAACACTGACAACACCGAAACGTAACAAACATGTAGTTTTAAACAACTGC
TAATGACAGTCTGACAGTACACAGTTCCTGGGGTACAAGGTTTCTGTCAGTTTTCAACCAATAAATGATGAACCTTCAGG
ACCTTGGTGGATGTCAGTCAAATTTGAATGGATTGTTAACATGACAAGTAAAGAAATGGACTGGCACTTACAGTTTCTAG
TGTTTCTGAAAGCTGATCTGTTATCAGCTTTCAAAATGCTGACACGTTCTCCAGCTGCACTTAAAAACTCACTTTAGTTG
TTAGCGCAGTTCAGTTTCTCCAAGCTGTAACCGTGACAGCCTTTCTTCATTCAATGTGAGCGATCTGTGACACGACACAT
GATCAATGCTCAGCATCTAAAGCTTGATCCAGCTAACTGTTACACTGTAAACCTGGAGAAGTCAGCAGAACTTAAAACAC
CTGAGGTCACCGACTGCCTGAAGTTTTTTTTTAAACTGATGAACTTAAAAGTAGAATTTTGTTTGGGGGGGGGGGGGGGG
GGGGGGG
>aburDev_TRINITY_DN30024_c0_g1_i1
ATCTTTTATCTGTATGTCAATCTTTGGCCCATAGAAGGCTCCATCTCCAGGATTTAGTTCCCACTTCTCACCGAACTCAT
TCAAACTGTTTTCAAGTTGTTTCTCAGCTTGGTTCCATATTTCAATATCTCCAAGGAATTTTTCTGGGCGAGTAGAAAGA
TTCAATTTAAATGAAAATCCAAAGACACTATATACTGTGCGAAGAAAATCCAAAC
>aburDev_TRINITY_DN30041_c0_g1_i1
TGCTTTCTTTGAAAGCTCCTCAGACTACCATGACCTGGATGACTGGGAACCCTTTTTTTTCTCATTCATTGTGTGCAGTC
CCTCTGGAGTCATCCCTGTTGGAGCTTGTCAGTAGCAAAGGCCTGAAAGTACAAAAATGGCTACTGAGGAGCGCTTAAGT
GCATTTGATAATCAGCACCTGGCTGGACAGCTAACGTTGGCTGTAGGTCAGGAGGTATAGTCCATCTACTAATTGGAAGG
TTGGTGGTTTGATTTGTGGCTGCTCCAGTCTGCACGCTGTCAGATTCATTTCATG
>aburDev_TRINITY_DN30083_c0_g1_i1
CCCATGTCTCCTCTTCGGGCTGTGCCCGGCCGGGCCCCATGGACTAACGCCCGGGCACGAAATAAAATAATATAAAACAT
ATTTCTAAATATTTTGATTGAACTTAAAAACTGATGTAATATTCTGACAGTGAACTAAGCTGCGCTCAGCTCTGTACACA
GTTTTATTTCTACCAAGTGGAAACTTACAAAACTGAAACATGAAACCAACAATGAA
>aburDev_TRINITY_DN30037_c0_g1_i1
CCCCGTTGTCTAGAATTATAACAGGCTGCAAACACGTTTGACCAAAAATCAATATTAACATAGCCAAGCCATTCTCTCAC
ACATTCAGAAATGAGACTTAAAGTTGTGTTTAGTAAAAACTCACATGTTACAGGCACACAGCAGTGCTGCAGCATGTCTG
TTTAATACTGATAAACATGTGCTCACATGGATCATGTCACTGTGTCAGTTATAGCAGAGAACAGCTTTTACACAGGACTG
ACAGCACAATCAATGCGTCTCTGACCTCATCCAGGGGAATGTTAGGTCATTGTATTAGGTTAAAATATTAAGTTTACAGC
CAGCTGATTATTTCTGTGTGACACTGGCTGACAGTGAGTCAGTACTCTGTGTTTAGAAAGATGCTTGCTGATGATGTGAT
AGAATAGCCTTTATTGTCATTGTACAGAGTACAACGAACTTGGAGTGCCA
>aburDev_TRINITY_DN46471_c0_g2_i1
CTCACAGTAAACATCAGACTTTGCTGGGACCTCGTGCTTCTTAATGGGCTCCACCAGTTCCAGGGCAGGGATGACATTCT
TGGAGGCCACTTTGGCGGGGACCAGAGTCTGCATGGGCATCTCTTTCACCTCATCACAGAACCCAACCAGCGCACAGATC
TCCTTGGGTTGCTGATCCTGCATGTGCATCATCATCTGGATAGCAATTTCAGAATACTGGCTGATATAGTTCTTGCATAT
GTCGGCCATGCCAGGGCCCAGGCGGTCACACTCCTCCTTGACATGTTCCACCAAGGCCTGGACAAAGGTGGAGTTGGTCC
G
>aburDev_TRINITY_DN46421_c0_g1_i1
ATTTTATACTCTACAACAAGGGGCACATCTGCAGACATACTGAGTGTTACTGTAGGAGACAGTGGAGTGGCTTTTGTGAA
AAAGTTCAGGTACCTCAGAGCAAACGTTGGGTGAACAGGCTCATTCATCTCTATGGTTACCGCCTCCTCTTCTTTATCCA
CATTACTTGTTTGTGACAACTTAATGTTCCCATTGCCAAGCTCTCCACTTGCAGAAAACTTCACCCCATTCTTTGCACAG
GATATCACAACAGCATCTCCAATGTGGCTAAGGTCTCGGCATATACGTGCAAATTCACCAGAAGGCATCTTTACTACACA
GCTGTACTCCTGTTCTGGAATTCCAAGTTGTTCAACAT
>aburDev_TRINITY_DN9192_c0_g1_i1
CTCCTGACTGCTCTTAAACACTTCAATATACCTGTGCCCTATTCTCTCCTTGTGCTTCCCTAAAGCTTTCTCAGCTAACT
CTTGTGAGGCAAACTGAACGAAGGCCTCCCCTGTAATCTTGCCTTCCGGGTCCACAGGTAGTGTGATCCCGTTTGGCACA
ATTTCCAACCCTGAGAAGAACTGAACGATTTCTTCCTTTGTGCATCCAAATGGG
>aburDev_TRINITY_DN9122_c0_g2_i1
GTCTGCATTTTGCACTATTTGTAAATTGCACAATTAAAGGCACAATGAAAAGCATTTTTATTCCTTGAAGTGCAAAACAT
GTCTTGAGAGAAGACTGTTGTAATAATATTAAATCTTATTTGAAAGTGCCTTCCAAGACACCAGAGGACACTTAACAATA
GAATAAAACTCTAGCCCCCACCCCCAAAGGGGGTTGGTTGCCCTCG
>aburDev_TRINITY_DN9117_c0_g1_i1
GTTTGTTTTTATTTTAAACTTATTTAAATATATACTTAAATGGCAAATTAATATCCATATCACAGAACCATATATTTTAA
TTTGATTTACCTTAGGTTATTTTAAATCTTCTATTTTGAGGAATGGATAGTCTAACCATGTAGTTTGTTGAACAATAACT
GACGAAAACCAGGGGTTTTAGAAAGATTAAACCTCCTTAAACAAGGATTAATAAGAAATCCCATGTTAGTTGAGTTTTTT
TGTGCACAGGTCAGTGTGGATGTGGTTTTTAGACCAAAACTTGTTGAGTTTAAATGTTTAAAGGTTGTGTTAAAAATTAG
TCCATTTCAAATTTCAGATGCCAAAACCTTTATTTCTTTTGTTTTAAATTTTTCCTATAGATCTGCATTGATGTATATAT
CTCCAAATGTTGATTATGTTCATGTGGACGTAGCATTTTGTGGGAGAAACATTTTGTCACTCATCCAAG
>aburDev_TRINITY_DN30188_c0_g1_i1
TGTGAAATAAACTATTCTCCTGTTTGAAAGCAGAAGGTGAGGAAAAGAAGGGAGGCTCTGGTGCCGTCCTAGAGATCAGT
GAGACTTGAGCTGGATCCCTTCTGTGGGAGAAAGCATCCTCTGTACTGAGTCTGTGTTGATGAATGTCTGTGAGCAGGAA
GTTCAATACAGATAGAATACAGCTAAAGTAGGATAACTCCATATCACACCCTCATATTCATCTTAATAAGCAAAGACCTG
AAGTGGATCATCATCACTGCTGTATGGACATCAGATTTCAGACACATGATGGCAAGAAG
>aburDev_TRINITY_DN30175_c0_g1_i1
GTGTGTGTAAGTGTATGTGGTCAAAGTTCATGAAACACAGGGTCTAATGAAAAAAAAACAACCTCACTGTTGAAGTTCTG
CTCGAGGTGGGAGCTGAAGATCTGTAAGTTTAGGTCCGTCAGGTCTGAAAAATAATCAGATCATTTAAGTTTTTTTGTGT
TTTGCTCTTAAGCACTGACTGATATGAAGAGAGGCATTCAAACTGAA
>aburDev_TRINITY_DN30188_c0_g2_i1
TTACCAGATTCCACCATGTTTCTGTCATGGGATGTACAATAACCCAAACACAGAAGTAAACAAAGCAAACTTTAATTTGG
CTGATGACAGAATCCAGAATCTCGGAGTCCATTCAAAGAAACAGCAAACTAAATCCAGCAAACTCAGCAGGAAACACACA
AAGACCAACAACAGCACTGAGACAAAGACTGTGTCCAAATCCAGGTGTATGCTGAGGAAATATGAATGATGCTGATAGGA
TGAGCAAAAGCTCAGAAATACATTCAAAGTTATTCACTGTGACATTTTCAGGCAGTTTGTGGATCTGCAGCTACACTACA
TGGACATCTGTGTGAGGCTCATGAGTTAAAGGCAAACAGGAAGTAGAATCCAGACTGAGGCTGGTTTCTCACTGAGTCAC
AACATCAGTTTTCTATAAAACAACATGAGAAAACACAGAAAAAACAGTGTGAAATAAAC
>aburDev_TRINITY_DN30126_c0_g1_i1
CTTATATCATTGTGGTCTGTGTCATTGTAAATGAGGATGAGTCTGTGCCTCTCTCCCTTATTATCTTCGGTTTTAATTTT
GTAGCCGCTTGGCCCGGGGAAGTATGTGTTTGACATCGGCTGTGAGCAGCATGGAGAATACCAGAAAGCAGAGCAGGTAA
ATCCACTCGATTCACTTGAACAGAAACACGGTGATGTTAAATATTTGCCCCCTTCCTGAGCTACTATTTTTTTTCACACA
TTCAGATCATTGAACAAGTATCAGACAAAGCTAGCCCACATACCAACAAAATGCACTTTTTTTAATGATTTCATTTATTA
AGGGGAAAAAAGTCACGAGATAGATCATTAAGGTCAG
>aburDev_TRINITY_DN30126_c0_g2_i1
CCCAGCTCTACCCACAGGTACTACCTTCTTGAATTGACCTGTTTATAAATTAGTTTTTATCAGTTAATCCACTCAGTGTC
AGACAGTTCTTTCTTTTTGTCACAGTGAAATGTTTCAGATCATCAAACGATATCAAATATTAGGCAAAGATAACCCAGTA
GTAATGATTTCATTTATTAAGGGGACCATTATGTGAAAAAGTAATTGCTCTGCCTTGTTAAACAAATTAAGCATACAGTG
GCTTGCAAAAG
>aburDev_TRINITY_DN37338_c0_g1_i1
GCAATTTTTCCTTGATACGTGCAGATTTACCTGAACGATCACGGAGGTAGTACAGTTTGGCGCGACGAACGTCACCGCGG
CGTTTCACTTCGATCGAAGCCACCAGTGGTGAGTAAGTTTGGAAAGTACGCTCAACGCCAGTGCCAGAAGAAATCTTGCG
CACGATGAAGTTGCTGTTCAGGCCGCGATTGCGCTTAGCAATCACCACGCCTTCATAAGCCTGCAGACGTTCAC
>aburDev_TRINITY_DN30141_c0_g1_i1
GTCGAGACAGCGAATGCTGTGAGCCGAGCGTGTCGCCAAGCTGCTGCCCACCAGATTATTTATAAAATCTGAAATTCACA
GCGTGGAGCGCGTCGACACTGAGCCTGCGTGTTTGGGTGACTGACCTCTCCTTAGCAAGGCTTTTATTTTTATTTACAGC
CTGAATCTGTCTGAGATTGCCAGCTTCTGGGGATCAAATCGGTTCAAAGGTCAGAAGCCTGCAGAGCTAATACTGAGAAA
TCGAGACATCTTTATCTGAACATAATGAAGTCGTGAACTCTGACCCAGACCACGAACCTAAGCTGTGCTCTGACCTCTAA
ACAGCAGCTTAATGAGGCGAAGTCCACAGAAGCTGTGAGAACAGTTTTAGAAAAAGGGGATTTTTCATAAGATTTGTAAA
GAAAGTGAAAATATAGACTGTTTTTTAAAAAGAAACTAGACGAAGAAATAAGGAATTGTTTAATATATAAGACCACAGCT
GTTAAGATTGGCTTTAGCTTCTTTTAAAGAGATAGCAAGGACAGTGGAACTGCAGCCCTGCAGCAGTATATTAATGACTA
ACCTCATGTTGTG
>aburDev_TRINITY_DN37315_c0_g1_i1
GCAGAATGATGTTCAGACCAGACTCAGCTGTGATGATTTTCTGGTCTGAAAGAGGAAAAAAAACACAGAACAGAGAGGTT
AAAGGTCAACTGTTCATTTCCTCAGCAGCCAATCAGAGTAAGATGAAACACAGAGCACACTGAGCTCCGGCTTGAATATA
CACTCAGTCACAAAGACATTCTTATCAGTACAGATCTTTAGTATATTAAAAACTCAATGTTTCCAGAAAATAAACAATTA
TAATGTTGAAATTTCTTTTTTAATTACATTTTAATGAAATTAAG
>aburDev_TRINITY_DN37324_c0_g1_i1
TTCCGTTCTTCCTGACTCTTTTTTTTTTTGACAACTGACACCTGACATTTTTTTTTCTGACACCTGACAAATTTCAAGGT
ACCAGAGAGAAAATTTTTCTGACACCTGACAATACTGCAGGCTTCATAATCCTTAAAGCTGTGATTTCTGTCGAAGAGCA
ATGTGCAATGTAACGGCAGCCGGACTTCCTCCACTTCGCCCATCTGTGTTTGCACCCAGATTTTCCACTTTGTCCATTCC
TGCTTCAGCATGGATTCTTCAGGTGTTAGCTGCAGCCAATAGACTAGAGGCTGCATCAGACGTTCAACCCTCTTTTTCAA
TTTGAGTTGGCATCATTCTATGTGTTTCCTCCTGTGGAAAATCCACATACAGTCCATCAGGGATGTACATTATTTTTGCT
TTTAAAGGGCACAAAATATCTCTTCCCATAAGATTGTCACAGGCTGGGTCTCTGACCCAGCGCTCTGAGTTCATTTTGTA
TTTG
>aburDev_TRINITY_DN88075_c0_g3_i1
ACCTGTGGCGGGGGACGCTACCCTCTCGTAGTGGTAGGGGTTCACACACACGCTGTCGTACTTCAGGTCGAAGGCAAACT
GACAGAACTTGACGTGCTTCAGCTCGTTTTTGTGGAGGTCTGGCCACCGCCACAGGCGGGCGTAGATCACATGAGGGAAG
CCTTTTCTACCCGCTACCTGCACAGGTGAGACAGACAGTCAGCGAGGAAACATGTAAGCTTAAATAAACTCTGTGACAGC
AGACTGAGTCATGCTGAGCACAAACACTGTGCGTGTGCGTCAGGTGATTATGCCAAACCACAAGCATGACATCACGTCTG
ACCTCAGCCTCAGAACGCTGCAAAAAGTTCAGGTCAGACATAATAATAATGGATTGGATTTATATAGCGCTTTACAATGC
CAC
>aburDev_TRINITY_DN88075_c0_g3_i2
ACTCTTTCCCTACACGACGCTCTTCCGATCTCACGCACACACACAGACACACACAGTGTTTAAAGCTGTGACCGTGTTTC
CATCAAAGCAGCAAAGAAACCTAAAACCAAACGCTGCTCCAGCCCGATGACTCACGGCCCAATCAGACCAATCACAGAGG
GCAGCAGGTGTGCAGTGTTACCTGTGGCGGGGGACGCTACCCTCTCGTAGTGGTAGGGGTTCACACACACGCTGTCGTAC
TTCAGGTCGAAGGCAAACTGACAGAACTTGACGTGCTTCAGCTCGTTTTTGTGGAGGTCTGGCCACCGCCACAGGCGGGC
GTAGATCACATGAGGGAAGCCTTTTCTACCCGCTACCTGCAGCCGGCCGTCCAGCGTCCTCTGGATGGTGACACACTTGC
TGGGGTGCACGCCGTTGGTGGTGACGGCGGTGATGAGCGAGTCCAGTTCGTC
>aburDev_TRINITY_DN37348_c0_g1_i1
ACCCTCATCAATAGATGGAGACATACAGAAATAGTCAAACCACATCTACAAAATGCCAGTATCAGGCGGCGGCTTCGAAG
CCAAAGTGATGTTTGGATGTAAAGTGAAATATTAGTTGGCGGATGAAGCAGATAGTGAGGAAAGTTGAGCCAATAATGAC
GTGAAGTCCGTGGAAGCCTGTGGCTACAAAAAATGTTGAGCCGTAGATGCCGTCGGAAATGGTGAAGGGAGACTCGAAGT
ACTCTGAGGCTTGTAGGAGGGTAAAATAGAGACCCAGTAAAATTGTAATAAGCAGTGCTTGAATTATTTGGTTTCGGTTG
TTTTCTATTAGACTATGGTGAGCTCAGGTGATTGATACTCCTGATGCGAGTAATACGGATGTGTTTAGGAGTGGGACTTC
TAGGGGATTTAGCGGGGTGATGCCTGTTGGGGGCCAGTGCCCTCCTAATTGGGGGGTAGGGGCTAGGCTGGAGTGGTAAA
AGGCTCAGAAAAATCCTGCGAAGAAAAAAACTTCTGAGGTAATAAATAGGATTATCCCGTATCGAAGGCCTTTTTGGACA
GGTGGTGTGTGGTGGCCTTGGTATGTGCTTTCTCGTGTTACATCGCGCCATCATTGGTATATGGTTAGTGTGTTGGTTAG
TAGGCCTAGTATGAGGAGCGTTATGGAGTGGAAGTGAAATCACATGGCTAGGCCGGAGGTCATTAGGAGGGCTGAGAGGG
CCCCTGTTAGGGGTCATGGGCTGGGTTTTACTATATGATAGGCATGTGATTGGTGGGTCATTATGTGTTGTCGTGCAGGT
AGAGGCTTACTAGAAGTGTGAAAACGTAGGCTTGGATTAAGGCGACAGCGATTTCTAGGATAGTCAGTAGAATTAGAATT
GTGAAGATGATAAGTGTAGAGGGAAGGTTAATGGTTGATATTGCTAGGGTGGCGCTTCCAATTAGGTGCATGAGTAGGTG
GCCTGCAGTAATGTTAGCGGTTAGGCGTACGGCCAGGGCTATTGGTTGAATGAGTAGGCTGATGGTTTCGATAATAACTA
GTATGGGGATAAGGGGTGTAGGTGTGCCTTGTGGTAAGAAGTGGGCTAGGGCATTTTTAATCTTAGAGCGAAAGCCTATA
ATCACTGCGCCCGCTCATAAGGGGATGGCCATGGCTAGGTTTATAGATAGTTGGGTGGTTGGTGTAAATGAGTGAGGCAG
GAGTCCGAGGAGGTTAGTTGTGGCAATAAAAATGATTAAGGATACTAGTATAAGAGATCAGGTTCGTCCTTTAGTGTTGT
GTATGGTTATCATTTGTTTTGAGGTTAGTTTGATTAGTCATTGTTGGGTGGTGATTAGTCGGTTGTTGATGAGATATTTG
GAGGTGGGGATCAATAGAGGGGGAAATAGAATGATCAGTACTGCGGCGGGTAGGCCTAGGATTGTGGGGGCAATGAATGA
AGCGAACAGATTTTCGTTCATTTTGGTTCTCAGGGTTTGTTATAATTTTTTATTTTTATGGGCTTTGGTGAGGGAGGTAG
GTGGTAGTTTGTGTTTAATATTTTTAGTTGGGTGATGAGGAATAGTGTAAGGAGTATGGGGGTAATTATGGTGGGCCATA
CGGTAGTATTT
>aburDev_TRINITY_DN88072_c0_g1_i1
CTCCTTCTTATTTAGCTCTTTAATTTTCCGTCTCCTCTTTGGCACAGACACTGCCACCTGGGTAGCTGCTGCCACCTCTA
AATTCTGAGACAGCTGGGCTGGGACAGGAGTACTGTCAAGGGGGACGTCCTCTCCTCCCTTCTCACTCTCAGCTTCTCCA
CCTTCTTCGTCATCGTCATCTTCTTCCATTTCTTCCTCCTGAGCAGGAGAAGTATCTGAAGGAGCCACAGGTGGAGCAGG
AGAGAGAATGCTGGCCAGTGCTGCTGATGAAACCTTCTTGGCCTGTTCCTCTGGCTCACTGACTGGGCTTAAATCCACAG
CTGGTGGTGAGGGGGCTCCGTTG
>aburDev_TRINITY_DN88001_c0_g1_i1
GTTTCATAGTCTCTCTCTTGCGTGTTGACTAACGTGGGAATTCCCTTAATAAAAAACAGGGGGTTTAGTGAAGGGGTTTA
GTTTAGGGATCACAAAAAAGCAGTTTTAAACAGAATGGTTTTGAGCTTGGATTTCAAAAGTGGTGAATCAATATAAACAC
ATAGATATTACTGCAAAATAAGTATGACCACACAGAACAGATACAATATGAGAACTCAAATGATGAAGTTAACCAACACA
ATAAATGAAATCTCTGTAGTGAAGTGGTCTACACATTTGATTACACTATTTGTTTGTTTAACAATGTGCTGCACAGAAGT
CTTTACACCCACATCTACATGCTGTAGCAATTCCTGTGATAAAAATTTGGAATAAACAATAATAGCTTAGTCTTGCTTGT
GTTTGTATTGTTTTTAGTTCAGCTTCAGCTTGCTCCCTGCCATCTGTTATGACAGAAGTTTAACAGAAAGTGAACTTCCT
TCTCATTTGTGCTTTTTAGATTTCAGTATGTTGAATCATGCAAAAAATAAAAACAAATAAATATACACTAAGGGTGTTGC
ATGACCACCTTCAAAGATTCATTCTGAGCTTGAAAGATCCCTGAAGGTAATGCACAATCCAGTCAACACCAGATCGTACA
GTAGTTAGGAATTTGGGTCATTTAAGGTGTGGAACACATGTTTTAACCAAACCAGGCTGTGGGGACTCACTGCGCGGGTA
ATGAGAGGTTTTCCCTGCAGAAAGCGGGTGAGGATCTGCT
>aburDev_TRINITY_DN88049_c0_g1_i1
ACGGGACGTGTACTTTTGTTTCGAAATACGGGACGATTCCGTTTTTTAAGGGATGGTTGGCAACCCTAGTTCAGTCCCAG
GTTTGGCAGTTAGCCTCCGCTAACCTTAATTGTGTGTCCCGATGCCAGAAGCAGAATCACTAGCCTGTGTCCAGCATGTC
TTCTGAGGAGTTCTCATCCACTCTGTTTTACTTGGGGATTACTGACACCTTAGTGCTCTGCTTACCCGCCTCGATGCTGT
TGCCAAACAGCTCTTCAACCTTGATACGGCCCATATGTTCTGGCCCATTGGAGGCTAACCTCTAGGGTCCATCGAAAGAA
GAACTGGCAGCAAAGCCTGCCCACTGTTTCTGAGACTGCTTGTGCTCCTTGCTCCAAGACTGTTGATAGTGTTCCTTACT
CCAAGTTTATTCATTCATTTATTCATTCATTGTAGAAGACTCGGACGGGGACGAGTCTGCC
>aburDev_TRINITY_DN88020_c0_g1_i2
GGCAGGGGCATCTCCCACCCCCATGAGGCACGGGCTGAGTTAGGGATTGGGTTGAAACAGGCCAACAATGGACCTGACGG
GCACTGTCCATCAATGGGGGCCGAGGGTTCTTGCCGGGAGGTGGAGACCCTGCCCGGCGTTTCCAAAAATTACCCATGTC
TTGGGTTAAGTTTTCAATGAGCCGTCGCGACGTTTCGGCTGTATTGTGCCTTCATCAGACTGGCTCAGGTAAGTATGTTC
TCTCCCTTTATTTAGGTTTTTTACAGGTAAGTATTTTCCTTTTAACTTTTTTCCTTTTTTAGGTTTCACGGTAAGTATTA
TTTACATTTTTCTTTTTCTTTTTTTAGGTTTTTCTTAAGTTGAGCTAAATCCCCCCTGGTTAGGGTTAGGGTTTGGGACA
GGCAGGGGCATCTCCCACCCCCATGAGGCACGGGCTGAGTTAGGGATTGGGTTGAAACAGGCCAACAATGGACCTGACGG
GCACTGTCCATCAAT
>aburDev_TRINITY_DN46445_c0_g2_i1
GGAATAAATACACCATACTGTTTTTCACAGAATATATATATATATATATATCCAGAATATCGCTTATGGCCGCTACTGTC
TGCTGTAATGGAAGACCAATAATGTCAGGTAAGTATACATGAATTGTATATGCTGAAATCCTGTCTTATGCACTATTTCC
ATAACTAAAAGGCTTTGCTGGCTTACATCTCACAGTATTTCTAATCACAGCAAGAAGATGAAGAAACTAAGCATTATAAA
GGATTATTGCTTGTATTATTAAAGATGTTATCTTGTTGTAATGGTGATGAACAATAAAATACACCTATGCATACAGGGAT
ATTTTTGAAAATCGTTATAGGCAAACCAAGAAAATTCAATTAAAAGCTTTAAAATTAAGCCCCGAAACTATTACTGCTAA
TTTATGAAGTTGATATATGTCAAAAGAATACATTTTAGTTTTAGCCACTTTAAAAAGAACAGTAAATAACAAAATCTTAA
TTTGAAATGTGCTTTTTAATTTGACTTTTCATTCACTTGTCATTCAAGAACTATCAAAGGCCCTAACCTGCATCCAGAGG
GCTAAATGAATAAGCTCTGATACAGTAATATTCTTCAGTAATATTTTTGGGTTGGCTTTTTTTTTGCAGGCTCTGAGCTG
AACATCGTGCTACTTGGAGGTACTGACTGGGACGAGACAGTACTAGGCAACTTGATAATATGCAACAAAGCTTTTCAACA
TTCATTACTGTTTAAAGACAAGCAGTGTGTGCACGCACATGGAGAATGGAAAGGAACATTACTAACAGTAGTGAAAACCC
CAGATATTTTTGATCTTCAATTCCTATCAGTGACAAAAGAAATGGACAGTCTGATGAGTCTTTGCACACCTGGACCAACT
GTGATACTACTGATAGTGAAACCTTCCAATTTCACTGAAGAGAAACGGCTGGCACTAAAGGCAATTCTAACCTTGTTTGG
TCACGATGGTTTACACCACTCAATGGTGATCATAACACAAAAACAAAATAAGCTAAATTTGAATTCCCCTATGCATAAAT
TAATTCAAGACTGCAATCAAAGGCAACATGAGATCAAACTTGATAGAAATGATCTATTCAATAATAAAAGACATCAAGAA
CTGATGGAAAAGATAGAAACTATGCTCACTGATAACAGGACAACAGCAAGTGATTACTGCCTCCAAACTGTGCTTTCCCA
AGAAGAAAGAAACATACAGATGGAAGAAAGCTCTAGAAAAATAACAAAACTGGATGGTGAAACAAAGAAAAACGAAGAAT
GGCCGGAAAAAGACAAATATATGAAATATGTTGCACTAGAAATAGACAATCAAATTAAAAGAGAACAGGATGATAAGCAG
CAAGCAGAGCTACAGAAAGACTACCTGAAGTATGTCCATCTCTCACTCAAGGATTATGCACTAAAACTGAAAGAATTGGT
GAAAACTAAGGAAAAAGATCAAGAAAGCATGAAATTGACAGATGAGTGTGACAAAATAGAAGACCTCAATAAAAAGCATT
CAAAGCAGATTGCAGATCTGAAACATGAGCACAGTGAATATATAGAAGATCTCAAAAATAAACATAAAGAAGAACTAATG
TATAATAAAAATGAGCACAGTGAAAAAATAAAGAATCTCACAGAAGACCATAGTAAAGAAATAATGGCATTTGAGCACAA
AATATTTCATCTGACTGTAAATCACTTAGACGACATAACACAGCTGCTGCAGGAAAACATTGAAACAGTAGAACATCTAA
AGCAGGAGCAGGATGAGGAAATAAAGAATCTAAAACAAGATTGTGAATCAACCATCTTCAATCTGAAGAAAAGGCATGAT
AAGAGCATTGCAGAGAATGACAAGAAAATGGCGAATATAAAGGAAGAACACTTTAAAGAGATCAACAATTTGAAGAAAGA
GTGTGAAGTAATAAAGCTAAACCAAAAATGTGAATATACAGTACAGGAACTGATAAAGCAGTATGGAGACAAAATAAAGC
CACTGAAGCAAGATCGTGAAGACAGCCCCGGATTTTTGAGCAAAATTTCAAATATAGCAAAGTTAATTAATAACCTACAG
CAAGATCATGGCAACAGAATATCACAAGCCAACCAAGATTATACTAACAATATTTGGAAGCAACGAAAGGATGATGAAAT
AACAAACTTAAAAAAGGAGTATGATGAAAAGACCCATAAACACGATATGGAAAATGAAGCCAAAATAAAGAAACTGAAAG
AAAACACTGAAAAAGAAAAGATGGATATAAAAGAGGAGTATGAGAAAAAACTAACAAATCTGAAAAATGATCATATCAAA
GAAATGAGAGATCTGAAAGACAAAATGGCTTCACAAAAAGAAGATCTCAGAAAAGAATATGACAACAATATAATACATTT
AAGAAAAGAAAATGATGAGACAATACAAGACCAGAAGAAAAAATATGTACAGCAAATAAAAGATCAACAGCAAGAGCATG
AGGACAAATTCAATACTCAAAAACAAGAATATGATCAGAAACTAACTGCTCAACAAC
>aburDev_TRINITY_DN63753_c0_g1_i1
TTTCCAATGAATTCCTCACAGCTATCCAAATATCCACTTGCAGATTCTACAAAAAGAGTGTATCAAAACTGCTCTGTCAA
AAGGAAGGTTCTTCTCTGTTAGGTGAGTGCATACGTCATAAAGGAGTTTCTGAGAATGTTTCTGTCTAGTGGTTATGGGA
AGATATTTGCTTTTTCACCGTAGGCCTCACAGCGCACCAAATATCCACTTGCACATACTA
>aburDev_TRINITY_DN63752_c0_g1_i1
ATTTGGAAATGTGGGGGAAAAGTGTCTTACCCTAGATGTTTAGCCATGGTCAAATTAGACCCCTGACTTTCTGGAAACAA
AATATGTAGTTACCTTTTACTCTGACCATCATCTCCCACCTGCCTAAGGTACTTAGTCCTTAGTTAGACGGCCTCTATGC
CAGGCCTGCAATTATTAAATGCTCATCACTGCATGGAGAATAAAATTTGTCTTTCCTGCCTTAAAG
>aburDev_TRINITY_DN63719_c0_g1_i1
ATCAAACAGATGGGGCCCATAACGTCAAATCTTGGGTGAGAACCTCCTTCCCTAAACACTTCCAAAAAGCTAAAACCATA
AATATTGTACTTTTATAACCAGACATTGAACTGTCAGAAAACACTATTCCAAGGGTGTAATTGTGATTTTTTAAAATGTA
TTTACTAACATCAGTGGGATTTTAAATTGGGTGTTATTGGTGATAGAACAAAAACTGTAAAATTATTTCATAAAAATCTT
ACCTTGGTGCTGTATTCTTGGAGTCTGGAGGGTTACCGCTGTT
>aburDev_TRINITY_DN63738_c0_g1_i1
CTGACTTAGATTTAAGATGGCTGGGGTGAAGTTGCAGAAGTACTTGCTGTACTTGATTCTCCAGCAGATGATTTGGGTGA
AGTTGCAGAAGTACTTGGTGTACTTGATTCTCCAGCAGATGATTTGGGTGAAGTTGCAGAAGTACTTGGCGTACTTGATT
CTCCAGAAGATGGTTTGGCTGAAGTTGCAGAAGTACTTGGTG
>aburDev_TRINITY_DN63772_c0_g1_i1
GAGATAGAGATAGAGAAAGAGAGATGGAGAGAGAGAGGGAGAGACAGAAAGTGGATGAGGTGGGGTAGAGGAGGTATGGC
GCCTTTCATTACCATGGTCACCAATGGCACTATTAACCATTCAACACCCCCCCAATTATCCTCCTATCCACAGTCAGAGA
GAGACAAAGCCCCAGTCCTGGTCTGCTGGAGCAACATGGCCACTAATCTGTCTCATTCTAACATCACACCCACTTCACTG
TCTGTGCAAGTCAGACACGGACAAGCACTTCACAAAGCCCCTTTATGCTTCTGTTTGTGATGAGACAAACTTCTCTGCCT
CGCTCGCTAACGAGTTCATCTTTATGTTTCGCTGTTTATAAGATTAAAGTTCCTTAGATGCCAATTTAATATCGGATCAC
CTTAATCTCAAGATAAATGATTCATATAAAGACTACTGCTACCAGCTTGTGTACTTTTTTCGTCGAAGTTAATGGTGAGC
CTGACGCCACACGCCTTCTCCATCAACACACAATCAACCACAGGCTCACAGCTGTCACAGAGAGAGCTGCATGCCATTAC
TAAGGAGAATGATACAAAAAAAAAGCTAAATTGTGAGTTTATTTGCTTCCATCTGGGTTTTCTTTTCTTTTTTTAAAAAG
CAAGCAGGACTTTGATGTTTGTGAGTCAGACCCTGCACAGGGGGCTGAGGCCTGACTTGAAGTCTGGGGCCCAATGAATA
GATCCACAACAGTGGCTTGTTGTGTTTGTTTACCCTTTTGCCCAGCTGCCTGGACCGTGGAGATGGGAGAGCATTTATCA
TGACCTAGGAGAAAGAGGAGGCACACACACACACACACACACACACACACACACACAC
>aburDev_TRINITY_DN63769_c0_g1_i1
TAGAAGCACCAGATTTACATTAAAAACCTCAACAGTCTGATAAGCACAAAGTGAGAACTGAATTTTGCTTTGCGCTCTCA
AACCTGTCAGTCTGCCCGTTACATTTTTAGAAGGATATGAAAGTCATTAAAAGCATAATGTGAGCTACATCCTGTAACCT
GTTAACACATTCCTAAGTGATTCATGACCAATTTTCTCCGACTCCTTTGTTCTGCTTGAGGGCTTCGGCAGTTCTAAGAC
GCCACTACATGATGATTTAGACAAAGTGTCTTATCTTGATAACCATCTCGATAAGCAAGTTTTGTTGTCAAGAATGCAAC
ATGCACTGTTGCAATGACTAGCACTCGTGTCTGCAACAAGTGACGCTTAGAGAGTCCATGCATCAGTGCACTCTTGAAAA
ACTATTAGTTTAAACTGATGTTATGCTAGAAAATGCACTCTTCCC
>aburDev_TRINITY_DN63791_c0_g1_i1
TGGCTGTTCGAGCTCTCACTCCAGCTACGCGTCGTCGCCTTGGTAGGCCGTTACCCCACCAACTAGCTGATACGCCGCGA
GGCCGTCCTCTGCCGCCTGAGATTTCCCATCAGGATCATGCGATCCCGGTGGAGCATCCGGTATTAGCCACGGTTTCCCG
CGGTTATCCCAAAGTATCGGACAGGTTCCTCACGTGTTACTCAC
>aburDev_TRINITY_DN21058_c0_g1_i1
AGATTCTCTAACACTTCATAATCCATGAGATATACCTTTGAACTGAGATAAGGAAGGACAGATCTAAGACAAGGGACGCA
CAGCTAAAAGCAGGCAAACTGCCAACAAGGTAAAATATAGAAAGTTACTTAAAAATATTTAACATACCAATAGTTGTTTG
TTTTGCTTGCTTAACAAGGAAACAGCTGACACCAGGAAATAATTTTAAAAATAATCAAATGTGTTTTGGAGTTTGTACAT
GCTTTGTCTCTAGGGGCCACTGCATATATTTCTATATAAACATATATAAATAAAA
>aburDev_TRINITY_DN21071_c0_g2_i1
TGTGTGTGTGGGTGCGTGTGTATTTTACAGCCAATTTTGATAAATGGTGACAAATTCAGTTACTTTTTTTGTCTTTGGTG
GTCAAATTTTTAGATGCTACTTCCTCTGCTTTTCTATTTCTTTGTTTTCCTTTGCATTTATTAAATTACAATAAACCTTC
TGTAAAACTCTATGTTGCCAATATTAGCATATTGGATCTGGTTCAGAATCAAATATGAAAGTGAACAGTGAGTATAAGAA
ATGGAAAAGCACAGCATCTACACTAATTCATGCTATTCACTCAAGCTACTTTACATACCATGTTTAAATGACTCCCGTTA
TTTAAACATGGTATTTATCCCGTTGATAAACCTTTGACGGAACACACACATTAAACAAATATTCAAAAACAGAAACATGC
ATATACTACAATAGTTTCTGTTTGGGGATGCAAGAAAAAAGTCATGTATAGTGTATGAATGCTAATTGCGGAGCACAAAA
TGCTGCTGCATGACCCTTAATTACACATGGAAAATGCACACATTTTCTGCATTCTCCATGGGGGACAGCCTGTCCTTAGC
GAAGCAGACAAATGTTAATTCCCTTCAGTGAGCACAGGTCTGACCTCCAGACTTCTTGAGGAGAGCACGCACACACACAT
ACACATGTACACACACAGTCTTCTCAGAAGGTCACAGAGCAGATGACACCAGCCTGTTCCCTGTTTCACTTCGATTGGCC
CATCTTTTCTCCTTCATTACCACACACAGCTGTGAATAAGAGACTCTGTGTGTGTGTGTGTGTGTGTGTGTGTGTGGA
>aburDev_TRINITY_DN80930_c0_g2_i1
AGTGTTGTCCCACATTTCTCTGGCATGTTACTTAAACCACGCCATGCTAAATCACGATGATACAATTCCACAGAATGGCC
GTCACACAGTCTCCACGCAGCCAGTGAACTGACTGAGACAGGTCTAGGCTTTGCATATGTAATGACGAAAAACCATGATC
ACATGAAACAGGGAATAAAGGAGCAGAAACTGACAATCTGACAATCATCCAAACATCTGAAGTATAAAATTAATAAAATC
ACATTAGCTCAAATTTACAGCCCCAGGGACCCCAGGGGCTATGTTGTTGTGGGGCTTTTGCCCCCTGGTAGGGTCATCCA
TGGCAAACTGGTCCTGGTTGAGGGACCAGACAAAGACTGATTCAAA
>aburDev_TRINITY_DN80980_c0_g1_i1
AGCCATCCTATAAGCCGGGTTCTGTAGCCCCGCCGGGCCGGTGATCATCCATCTGTGAACACCATTGCTGGTGTCCTCCA
GCCTTTCGGCTGCGCAGCCTACCCGAACACTCAAGCGAGCAACCCTCAAACGCGTCCGCGACCTCACGGTCTTCTTGGCC
TTGCTCCAGGTGGGGTTTGCCATGCCGTCACCGTCACCGATGACGCGGTGGGCACTTACTCCACCGTTTCACCCTCACCG
GCTCGAAACCGGCAGTCTGTTCTCTGTGGCACTTTCCCGCGGGTCACCCCGGGTGGGCGTTACCCACCACCCTGCTCTAT
GGAGCCCGGACTTTCCTCGACAACTCACCGCTGCCGCGATCACCCGGA
>aburDev_TRINITY_DN80967_c0_g1_i1
CTCGCCTCTGCTAGTGAAAGTGAAACATGCTTTCTTCTTTTTTTGGTAATGTGCTGGAAAAGCTTGAAAATTGACCTTGA
ATGTGCTTAAAAAGTGCTTGAATTTGACCCTAAAAATGTGTATGAACCCTGCATATATTGCAGTATTTACAGTTTATAGT
AGGAATTTCATGGCAACAGCTAATCTTTATTTTGTTTACTGGGAAATGAAATGCTGCCAATTCACAAAGCTGTGCTTCAG
CTGCACTTCCTGTTGTAGACTTGTGATGCACACAGGCTCTGTTCCAGCACTCAGCATGTTCTTCCTTATTTGCTCCACCA
GGGGGAGCTCCTACACTATGACATCCTGATAGGAGTGAACCAGGGAGAGGGGCTGAAGTTTG
>aburDev_TRINITY_DN80967_c0_g1_i2
CTCGCCTCTGCTAGTGAAAGTGAAACATGCTTTCTTCTTTTTTTGGTAATGTGCTGGAAAAGCTTGAAAATTGACCTTGA
ATGTGCTTAAAAAGTGCTTAAATTTTACCCTAAAAAATGTGTGATAACCCTGCATATATTGCAGTATTTACAGTTTATAG
TAGGAATTTCATGGCAACAGCTAATCTTTATTTTGTTTACTGGGAAATGAAATGCTGCCAATTCACAAAGCTGTGCTTCA
GCTGCACTTCCTGTTGTAGACTTGTGATGCACACAGGCCAGGGCTGGACTGGGACAAGAAATCAGCCCGGGCATTTTGAC
TAGTGACTGGCCCACCAGGTATCATAGGAAGAGCCATAAAG
>aburDev_TRINITY_DN80914_c0_g1_i1
CTCTCTCTGCTGCTGCACAGAACAGATTCACAAAGAACCTGACTGCTTCATATGACCTCCATGGATCAAAACTAGAAAAT
TAAGAAGGAAACATTTAGTATCTGGTATACACACAACCACAACCATCAGTAAATATCTGTGCTGGACATATTGAAACTAC
ATTATGGGGTGCATTTTCTATGCTTAAAGGATTCAGGTCACTGTTAATGGCTTAACAAACAAAATTACAGTTTTTATCAA
AGTGGACAGGTACAAGGACTAGACTGAAAATGAGTGAAAAAGCAGTCAATGATCAGAAGCAACACTTTTAAAACCTTTCA
GGAGGGCATTGGAGAACAATTTCTGAAGACCACTTTAAAAATTTAAAGGAACCCTCAAAATGGTGTGATATTTGACAAAC
ACATGGACAAGGAGCTGAACTCCCAGTTCCAACTCCACAGTCCAAACACTTTAAGAAGATTAACTCAAATCAAGGACTCT
GGTTTTCTAAATTATTTTTTCATTATTTTCTGTGCACAAACATATATGCCAACATAACATGATCACCTGCCTAATATTGG
GTCAGTCCCACTTTTGTTATTCATTGCCTATGTAAGAAGGATTTTAAATTTGATTCTGATGAACAAGACACTAATGAACA
GACACTAATATGAGAGAAATATGCTTTCCTAATTTCTAGTCCCGCTCACTGCAGCATTTTTGATCCAGTGAAGGTTTTTC
AGTGAGTTTTTAGGACAGTAATTTAAAAGCAGGAAATTAGAGGTAATCCAGGTTGTTAGACATTTAACTGATCGGTGTTT
GTGGTGGTGGGGTGTG
>aburDev_TRINITY_DN80957_c0_g1_i1
CATATACAGTACTTACTTCTGAAAAAATTATATGGGACCCTGAAAAACAGGACACAAGTGAAAGGACAAAGAACAGTGAT
GGACTTGCTCAGATGATCACAGTACTGGCATCTTTATTCCACAAAATTAGAGGAATCATATACAACAGTACTTACGCTGA
TGAACTTAAAAAGTTGAATGGTCTAGAGCAGCGGTCCCCAACCCCCGGGCTCGGAC
>aburDev_TRINITY_DN80997_c0_g3_i1
ATGGAAACAAACAGTAATGACACAATTTAGCTTGAAACTTAATCATTTTTAAAAAATGGTGGCAAATAGTGATATAACAC
CTTTTGCCAAATTGCACAATCAGCAGTTAAACAACAACGTGTAGTTGTGTTTTTTGGCTACGGTTCACAAACAGAGGTAA
GAGAAAATAAATGAGTAGTTGATAACTGGTACAAATTAACATGGTAAAGTCATGTTTTGTTGCCTGTAACACTGGAA
>aburDev_TRINITY_DN80997_c0_g2_i1
GTTTTTTGTATTTTTTTTTACGGTGTTGTTATTTGCATTTGTTTTATCATTGCATTTTATTAACTTCTAAAGTTGTATTT
CAAAGTGAAATCAAAGGAAGCCAGTCGGTCTCAAAATAATTTCCTAGAAAGCAAAAACTTGGGCCATGTCATGGGGATCA
TTTACACAGCTCAACCAAGGGTACCAGAGGGTGTAACGACTCTGTTAAATAAACATTATCTTTGGGGCAGGTTCATATTT
GCATCATTCTTGTCAAACTGTCATAAAGTCACTGACTTAGGGCTCCTCATCCTGCCTACTGTAGCTTCTTTGCCGTCTAA
CCACCAGTGAGCTTGGATAAATATTTAAGTCCTATGACTCAATACTTGAGTTTGACCATACTCGCTAGCTTACCATTTAA
GGTAATGACAGGGCAGTAAATACA
>aburDev_TRINITY_DN80975_c0_g1_i1
ATTAAAACGATAAAATAATTTCAGGCATTAAGTGTTTCATATTTTATAAAGTGTGAGGTGGAAGGATTTGGTAAAGCTCA
TTTGTACGGCTGCTTTCTAACTGTACTTTCTGTTTTCAGACCTGAGAAACAGCATTTTAAAGAAATGTAAATGATGCCAG
TTGGTAGAAACAGCCTGACTGCTTGTAAAGAGACTCACAAAAGAAGAAGCTCAACCCCCCCAACATTCCTGCCCACATCC
ACAAACCTCCTTAAAAGCCCGGAATTGCTCTTAAGTCTTAAGTCCGTCAGTCTTAAGTCACCTTCCTGCTTGGGTTGGAG
CTCTTTCAGCAGAGATACTTTCTCCAGCTTTCCTGTTTTAATCACTGGGATTTCAAAGATGGAAGATTATGGGATGCACT
TTTCTCCAGGTATGTACTCAGCATTGTTGCCTGGTGAGCTAATATGAACAGAGTTGACTAACCTCTAAG
>aburDev_TRINITY_DN80997_c0_g4_i1
GCCTGTAACACTGGAATCATTTTCCTGATGATATTAAACAGTCCTTACGTCCAACTTTATCCAGGTCTCAACAATTTTCT
TCCTTATATAAATTTTAACTCCAAACATACACATCATACACAACATCTTTTTAGCTCTAGAAGTGATTTTTTTTTCTTTG
CAGTACAAAATAGTTTATTACATACTTTGTAGATTTTCTCTCTGTTTTGTTTTTTGTATTTTTT
>aburDev_TRINITY_DN37466_c0_g1_i1
CTCTCTTTGCTGCTCTCCTGGCCTCCCTGTGGAGCTTCTGGGAGATGTAGTTCTTTGTGATATGCCTCAATACTCAAACT
GCTTGAATCCATAGTTAATCAGTATGTTATCTCCTGTGATTTATCCTGTTTGCTTTGAAATCAAACAATAATTGAAATGA
AATTTAATAAATAAAAAAGAGATCTTGCACAACTTCAGTGACAACTCC
>aburDev_TRINITY_DN80915_c1_g1_i1
TAATAATTCTGCACTCCCTGTAGATGGAGGAAAGATTAAAAAAAAAAAAAAAACAAGAGGAAAGAGACTGGAAGGGCAAG
AGTGTATCCAAGTGCATGTGCTCTTGTATTGGCTTATAATACAGGAGAGGTAAAGTACAAGGTGGGATCAAAAGGTTCTG
TGAGTCTGTCCACAAAAACAAAAAAAGAACCCCTAACCTTTCACTTAAGAATCGTTGAATAAACCCTCAAGATCAACTTC
CTGTGTACCTTTGGACTGCTGCTCACTCTTTTAAAGTCCCATCGTGACTGCTTGCGTGTACACTTGTGCAGATGGTAGAA
AACATCATCCAGCCTTCATATTACATGTCTACTGCTGTTGAGAGCTGGTTCTCAGGGTAAAGCTCAAGCAGCACTCTTCA
GTGGACGATTCCAGCCAGTAGCCAAGCTCTCTGTCCTGGTCGTTGTGTCCCTGGGCAAGACACTTTACC
>aburDev_TRINITY_DN37422_c0_g1_i1
TGAATAGGAAAATCCGTTCAACAATCTCGATCTGTGATGGGGAGTGAAATTTAGTAGCGAAGTTCCTGATTCCACACTGC
CAAGAAAAACCTCTAGTGAGATTACAGGTGCCCGTACCCTAAACCGACACAGGTGGTCAGGTTGAAGATACTAAGGCGTT
CGGGTGAACTGTGGTTAAGGAATTCGGCAAAATGCCCCCGTAACTTCGGGAGAAGGGGGGCCCTGTGACGTGAAG
>aburDev_TRINITY_DN8211_c0_g1_i1
TTACGATCAACGCCCATGAATTTAGCTTCAACTTCGTCACCAACAGACAGCACCAGAGTGGCGTCTTCTACGCGGTCACG
AGCAGCGTCGGAGGCACGCAGGTAGCCTTCTACGCCGTCAGCCAGTTCGATAACGGCACCTTTGGCATCAACCTCGGTAA
CCTTACCCTTCACGATAGCACCTTTCTTGTTGTCAGCCAGG
>aburDev_TRINITY_DN37429_c0_g1_i1
CGACATGTTACGCCTCGGGAGTGAGAACGCTCTGCAACGGTAGATGGTCATCAATGAACTTAGATGACTGCAAAAGAAGT
ACGTGACATACCCTTCATTTTGTTTAAATGATGCCACCTGTGAGCTTCAATTTTGCAACAACAAAATGCTCAGTGTTGTT
TTTTTCCATAACACACTAAATATGATTATCACAGATTTCCTTGAAATATCGTGATATCTTTTGGATATCATATCGCACAG
CCTTAACCCAGGATGCAATCATCGATTTACATTATATAGTCTTGCAGAAGACAGTGATATTGATGCACATTCATATATGC
ACATACCTTTGCAAACTGCCAGTTGAGCAATTTAAGGCGCTCAGTTGGAAGATTCTAAGAACTCGTTAAACTGGTTGGAC
AATTTCTAAATGAAATCTACCATTCAAACAGTCAGGTAGGCGACTGTTATCATTACAAATCCAAAAAGAAGAGTGTTCAC
TAAAAGGAAAATCATCATCATCAATCCATCTGAAAGGTAATGCAAGGAGTCCTTTTGGATTCAGAGCTACGGCTGGAAAT
TACCCTGATGAAGATAAAGCTGTTTGCTGACTTTGTAAAAGTGCATGCAGCCACCGAGCACCACAGAGCACCATTTCTAA
AAATGAAAAATAAAATATTACAGTCAAGGTTTAAAAAAAAAACACTTTTTGCACAACAGACCTTTA
>aburDev_TRINITY_DN8282_c0_g1_i1
CTGCTGCAAAATATCAGAACCAGTGAAATAAACTAAAAATATAAATGTCAGTCTCAGTTCAACATGAGTGTTACGATACT
GCAATATAATATTGTCTGTGTTTTTTTAGCCAGATTAGCAAAAGTACTCACAACAAGTCCGTTAAAGGTGTTTTCCTGCT
GGGTCAGTGTGGTTCAGGGCTCAAAGTTAGTACAGCAGTACAGGTTGTGGTCGCAAATTTTGAAGCCATCCTGATAACCT
TCTTCCACCAAGGATGTGGAGATCCAACTCTTTTAGATCCAAT
>aburDev_TRINITY_DN8231_c0_g1_i1
CGCAAGTACAGGTGACGTGGGCCACAAATGGCCGGCGGCCGCGAGTTTGAGACCCCTGCATTAGAGTATCCTGCAGTGCT
GGAAACATAAAGGTGACTTAAAATTGACTATAAGGAAATAAAAATAATAAACAAGCTAAAATATCAGCTGATGACACCAA
TGAAAAGTGAAGACAACAGCACAAACCATCTTGTTACAATGCAATATCCCATTTGTCATCCTGTGATATGTACTTTGACT
GATAGAATGCTCCAGACTAAGCAGGAAAAAAAATCTATCAGATACAAATAAAGTG
>aburDev_TRINITY_DN54669_c0_g2_i1
AACTGTATGAGTTCTGACTAAATATAGTTTCAAATTCATTTGACCCACTTAGCCTACAGATCAAAACAACACACAAAGGA
TACTGTATACTGAAGGTAAAGAAACTCAGTTGCACAACCTAAACCTGATCCTTTACATCACATGCAGAAGACTAAACTAA
AGGCAGAAACTAAATTTTAAAAGTATTTTATTACTACGTTAAATTTAGGGGTGGGTTTAAAAAATC
>aburDev_TRINITY_DN54669_c0_g1_i1
ACATATGCTATGTAGTGTAGCTGAAAGTCTTCTTTACACTGTGCAAATACAAATTATACAAAAAATCAACCAAACAAAAA
CAAAACCAGAGAGATACCTGCAACATGAGTAATGTCCAAAAGAACTTTTTCTTACATTCTGGTAAAACAAAGCAAAACAA
ACATCACGCTGGTGAACTTGGCAACATAACATCACCTAGAGTTGTG
>aburDev_TRINITY_DN54699_c0_g1_i1
CAGCTTCTCGGCGTCAGTGACTGGTGCCTCGACGTCCACGACCACGTGCAGTGCCTCGAGGGCCTTCTTGTCGATCTTGC
CGTTCGAGTTCTGGGGCATGGTGTCCAGACCGACCCACACCGCCGGAATCATGTACGACGGCAGGTGGTTCGCCACAGTC
TGCTGGAGCTCGAGCGAGCTCACGTCGGCGGGAGAGTAGTACCCCACGAGGTGCGTCTTGTCCTTGACGATGGCGGCCGC
AGCGACCACTCGGGGATGCTGCATCATGGCGCCGGCGACTTCGTCCAGCTCGATGCGGTACCCCTTCAGCTTCACTTGGC
TGTCTTCACGTCCGAGCACCTCGAAGTGTCCGTTCGGCAGGAGTCGACCGAGGTCTCCTGTGCGGAACATGTTTTGGGGT
CTGTCCACGAACGGGTCTGGCACGAACCGCTCGGCGGTCTGCCCGGGCAAGTTGATGTATCCAGGCGACACGCAGATACC
GCCCAAGTAGATCTCGCCGACCACTCCGAC
>aburDev_TRINITY_DN54655_c0_g1_i1
CTGGTCTGTCAGTAAATCGGATACTAACATCTTTTTTATACTGTAGTGTAAAGGAGAAGGTGTTTACCACATGTGTGGGG
CTTTGCGTGAAAAAGACACTCGCGCAAGTCTTTCTTTCATGTTTCATGCTGAACAACACAAAAAGTGTACTGGCTATACT
CTGTAATTATCATATCCTCCTGCGCTCGACTAATTGGACGATAAAGAAGACAGAGACAGAGAGAGACAGATGAGTTTATT
TATTTCC
>aburDev_TRINITY_DN28301_c0_g1_i1
CTCACCAACTAGCTAATCTCACGCGGACTCATCTTCAAGCGAAAAACTTTTACCCCTGAATCCTCAGATTCTGTGGTCTT
ATGCGGTATTAGCTAACCTTTCGATTAGTTATTCCCCACTTGAAGGCAGATTATCCACGCGTTACTCACCCGTGCGCCAC
TAGTACTCACCCGAAAGCTTTCCCCGTTCGACTTGCATGTATTAGGCACGCCGCCAGCGTTTGTTCTGAGCCAGAATCAA
A
>aburDev_TRINITY_DN28323_c0_g1_i1
CGAGTACGTTGGTATCATCGGGTTGCAGCTGTGAATCAATCTGACGTTGTTTGATTTCAGCAAGCGCCATGCGAATTGTG
CCAAGACGAACTTTGTCTTTGGCACGCATGGCGTCTTTCTGCGCTTCCTGAAGTTGCTCGAGCAGAGCCATAGTCAGCGG
TAACAGGTCTTAGTAAAGCTTGATGCGACGAGCGTTTTCGCGTGACAGCTTCTTCATGTGACGTTTCACAGCAGCAGCTT
TTTTACGCTTACGAACCCAAGTTGGCTTCTCGAAG
>aburDev_TRINITY_DN28332_c0_g2_i1
CTGGAGGTGGGGCATTATCAGAGAACAAATCGAGGGCCCTTGACACTATGTCAGATCTCGTCCGACCACCATCATAGTCC
ACAGGAGACTCGCCTTTCTGAAATATCTTGATTGTAGGAAATCCTCTAATCCCGTATCGGGAGGCCAGAACCTGATTGAC
TGTAGCATCCACAGCTGCCAGTTTCACTTTTCCTTTCGTCTGCTCTTTTACTTCTGAAG
>aburDev_TRINITY_DN28332_c0_g1_i1
GTCTGCTCTTTTACTTCTGAAGCTGCGGCAGCCCACTCTGGCTCTAGGTTTTTGCAGTGTCCACACCAAGGAGCATAGAA
CTCAACCATCCAAACATCTTCACTGTCCAGAACATTCTTATCAAAGCTGTCGTCTGTCAGCTCAATCACATCCTTCTTAC
TTGAACTATCACTTCTGCCTTGTTTTCCAGAACTGTATCCTCCGCTTCGTCCCCCGAGGCGATCCTTCACGAGCTGGCGC
AGAGCACTCAGCGCAGCATCTACAATGGCTTCACCAGTTCTG
>aburDev_TRINITY_DN28382_c0_g1_i1
GGGGCTTCTGTTCAAAACCTGTGATTTGGCATGTCTGAAATGTGTAAACTTGTCATTAAGTTTGATAGATTTGTAAATAA
TGGTGTTCTGATGGCTAGGCAGAGGTTGAAACACAGTGATTAATGTGACATTTTTAATTTTTTAGTACTTAGGGTATGGC
AGTGATGTGCAAGGCTTCTCTTAAATAGTTATTTTCTGTGAACTTTTAAGCACCAGGTTCAATTTGTCATAATAGCACAA
TTTATTTATTTTTTTATTTCTTTATTTTAGGATATTTTCATTCAACTAAAAGGATCAGAATAATTATATTAACTCTGACA
TAATTGTTTCCATCAAATCTGACATGTTTTGATATCTGGCATCAGTTAAAGCAGGAGTTATACATTTTATAAGATTGTAC
ATATGGTCGTTTTTTCTTTTTTTCTTATTTTTTACATTGAGGCTGTCCTGGATCCGTCTCCTATCAAGACAGATTTTAG
>aburDev_TRINITY_DN28339_c0_g1_i1
CTTTATTACACAAAGCCAGCGTTGCTACTAAGTTCAACTGACTGTGCATCTCTACAGTGTTCGGTGCCATGCCTGTGATG
TTAACAATCATTTCCAAGTGTTGTTGGGCAGTCCCGTGTCATCCATGGTACCTGCTTCAATTTCACACATAGCTGGTAAA
CTGCTCTAGGGATTAGCATCCTACCAGGCCCCAGAGGAAACATAATCAACACCTTCCACAGTCTACTGTACCAGATGCAG
CAGTTTTAGAGAAGAAATTACAGATCAAAA
>aburDev_TRINITY_DN28369_c0_g1_i1
GTTCTTGTGTGGGTTGGTTAAATGGTAATTATGTGACAATGCATTTCTGGACATCTTACAGAGTAATGCAAACATTTGTA
AAATGAATTAATTTTAATTTTGTTCTTATCCATTCTCATCCCGAGATATAACTGTGTTGGTGTTGGTATTATAATCAGTA
TTGCTCCAAGACCATCACTGCGGCTACGGTCCATCAAGTGTTTCATAGTATGAAAATAAAATTTTGCATGACTTCATTAA
AGAAACTAAAAAACAAACAAACCA
>aburDev_TRINITY_DN79008_c0_g1_i1
GGGGATGCGGGGGAAATGTTGTTAGTAATGAGAAATCCTGCGAACAGGCTTCCGGCTGTCAGGCGTTTAATGGGGTTTAG
TAGGGTGGGGTTATTTTCGTTAATGTTAGTAAGGGTGGGGAAGCGAGGTTGACCTGTTAGGGTGAGAAGAATTATTCGAG
TGCTATAGGCGCTTGTCAGGGAGGTAGCGATGAGAGTAATAGATAGGGCTCAGGCGTTTGTGTATGATATGTTTGCGGTT
TCGATGATGTGGTCTTTGGAGTAGAAACCTGTGAGGAAAGGTATTCCTGCTAATGCTAGGCTGCCAATGGTGCGGGAGGT
TGAAGTGAGAGGTATGGTTTTGAGTAGTCCTCCTATTTTTCGAATATCTTGTTCATTGTTAAGGTTGTGGATGATGGACC
CGGAGCACATAAATAGTATGGCTTTGAAGAAGGCGTGGGTACAGATGTGCAGGAATGCTAGGTGTGGTTGGTTGATGCCG
ATTGTAACTATTATGAGTCCTAGTTGACTTGAAGTGGAGAAGGCTACGATTTTTTTGATGTCATTTTGTGTAAGGGCGCA
GACTGCTGCGAACAGAGTGGTGATAGCGCCTAAGCATAGTGTTAGAGTTTGGATTAGTGGGCTATTTTCTGCTAGGGGGT
GGAAGCGGATGAGTAAGAAGATTCCTGCTACAACTATAGTGCTTGAGTGGAGTAGGGCTGAGACTGGGGTGGGCCCTTCT
AT
>aburDev_TRINITY_DN79008_c0_g2_i1
TGGTTGAACATTGTTTGTTGGGGTATATATTGTAATTGAGATTGCTCGGGGGAATAGGTTATGTGATTAGGAGCAGGGTT
AGGATGAGTGGGAAGAAGAAAGAGAGGAAGTAAAGTTTAATTATGCCTTTTTGGGTTGAGGTGATGATGGAGGTGGAGAT
TTGGTGCTGTGAAATTGTTTTAGGTAATAGCTTTTCTAGTCAGGTTAGGTCTAGGAGGAGTAGGGGCAGGTTTTGGCTCG
TAAGAAGGCCTAGATAGGGGATTGTGCGGTGTGTGATGCTAGGGTAGAATCCGAGTATGTTGGAGAAATAAAATGTGCAT
AGTGGGGATTTTATTTTAAGTTTGTTGGTTAGGTAGTTGAGGTCTAGGGCTGTTAGAAGTCCTAGGAAAGTGACAGCGAG
GGCTGTGAGTTTTAGGTAGAGGGGGATTGTTG
>aburDev_TRINITY_DN79090_c0_g2_i1
GCAATCGATACTGTCTTTTCTCTTTTCTTCGTTCAGTGCGTTGGTCCCATTTCAAAGTGATCACGTCATCACGGAGGCCC
TCGTGTGATGAGTGAATAACTTTTATGCTTAAAAAATATATATTTAAATTATAAGCAAAACTTAGCTGTGATGAGGATTG
GGAAAGCTGGGACTTATGTGTCAGAGGTAACCAATTCAAAAATCATCATTAGGCCGTAACACAGTGAGTTACATCCGCTG
ACAGGTACAGTGGGAGGATGACATCAGGAAGGGGGTAAGGGTAGCCCAAACTAGAAAACAGCTTATCCCTAAATCAGGGC
CCATTTATTCTAGCGGGCAGTGTTAATGCAGATAAGGGGAAGACACCCTGGGTGAGACAGACTCACTTTGTAGCATAAGG
CAGGTGCCTTATGCTACAAAGTGAGCATAAGCATAA
>aburDev_TRINITY_DN79028_c0_g2_i1
GACATGACATGTTTAAGATATTAAAATATATATATATATAATAGCCCAGAGAGTAGTCAAGAAGCAACATTAGTTAATGT
TAGCTACATTAGCTGTGCGTAGTGCTAATACTTACCATAAAAAGATTTGTTGTTGTGGCCACATCTCAGTCGAGAAAATA
TCAACTTTTTACAGTTCCTTAGATGCCTCAGTTGACTTATTTTTATTTGTTGCTCTTCCAGTTAATAAGAGAACATTTCA
CATAGCTGAGACATTTTAGAGTCAATGCTAGTAAAAGAGGCTCTAGCAAGGAAAGTA
>aburDev_TRINITY_DN79028_c0_g3_i1
CTTCCCCATTATCGTACCGTGATCTTCACCGAACCACCCATAAAAAGATTTGTTGTTGTGGCCACATCTCAGTCGAGAAA
ATATCAACTTTTTACAGTTCCTTAGATGCCTCAGTTGACTTATTTTTATTTGTTGCTCTTCCAGTTAATAAGAGAACATT
TCACATAGCTGAGACATTTTAGAGTCAATGCTAGTAAAAGAGGCTCTAGCAAGGAAAGTA
>aburDev_TRINITY_DN79011_c0_g3_i1
TTTACCTCATTTTATTTCATTACTTTTTGTTGTTGCTGTTATTATAAGCCACATCTCCAGTTATAAAAAATATAATGAAA
GAAACCAACAGGTGGGTGAAGGAAGCGGTTACGTTATTGACCTTAAATAAATGAATAACCAAAATAGTGCAAGTAAATTA
TTTATAGACAGAACAGTTAAAATATAGTGAAGCATGAAAACTGTTTGACTTGAATGACTGAACAATCCTTTGGATTAAAA
AAGAAAAAGAAAAAAACGGTTTTCCACAAAAAGTAAAGTTCACATAAACAAACTATTTAAAAAACACCTTCTATGTGTTC
GTTTAACTGGAGATTTGAACATTGTTTTCTGGGTCCAGTGTTTGTATGTGTGGATCTTGTTTCAGTTTCTCCAACAGTTC
AGCAGTGTTGCCAGGCAAAGGTGAACTTGAGTTTCTGCCTTTCCTCTTTTTGTAAACAGCAAATCCAACAACAGCAAAAA
GGATGAGAAGAACTGGAACAACCACTGCAGCAATGATGGAGATCATCCTGTCAGAGGGATTCTCTCTGACAGGTATTATT
TTTCCACAGTTGGTTCTGATCACTTTTTTATCCAGTTTGGTGATGATGTCATCGCCGTCAGAGAGCTGAAACACACAGTC
GTATCTGCTCCAGTCTTCTGTTGTGACTGATGAAACATTCAGATCAAC
>aburDev_TRINITY_DN79011_c0_g2_i1
ACAATGGTCAACAGAAAACAGCAGTGTGTGTGTGTGTGATTCATAAAGAAATAGACACATAGCACCTCTTGCTATGTTTG
TAATACCATTAAAAAGGAATTATTTAACTGAGAATATAACTCCATGAAGAAAACAGTTTCAACTTTAAAATTTCTAATAA
ATAGCAGAGTTGAAAGATAAAAAGTTTAAAAAAAGTATTAAAATGTAA
>aburDev_TRINITY_DN54719_c0_g1_i1
CTGCCTTCTCCGCCTTTGGCCTGTAAAACATGTGGACATGATTCATAGTCAGTAAGTCTCATCATATGTCGAATATACTT
ATTTAGGACATTAAACAGCAGAATAAATCTTTGCAACTGGATTATAAGGACCGAGGTTTTTTTAAACTGTCCATTTTACT
TATAGATTTTTGTGGTATTTTAGTAAACGCATGAGGAGATAAGGCTTGTTTGTGTAACAACTTGCTTATTAAATTATAAA
TGATTAAAAAAAGTGACAAATTTTTATTATAGGAAAACAATATTTGTTCAAGAAAGTTAGTCTACTGC
>aburDev_TRINITY_DN54711_c0_g1_i1
TTTTTTTGTGTGTTTGTGTGTGGGTGTTCTCTGTAATGAAAAAAAAAACATGTATCAGTGAGAACAAGATAAATTTATCA
TCTCTCACTTTGGTCAAACTCACAGAACCACACAGGAAAAAGAAGCGAGAACAAGCTTTCAGTCCTCCTGCAGAGAAACC
GCACTTCTGCTGCGTGAACAACAACCAACACACAAAAAATAAAAGAGTAAAGTTGCTGAGAACGTAAGAAAATGTTAGCA
TATACACGTTCCCGCTGTTGACTTTGCAGGAAAATTAATGTGTAAAGCTCCAATTCAAATGCAATCTGATTTTTAAAAAC
AAACAAACAAAAACATTATACACACTTTGTAAGAAGCGGATGCAACTT
>aburDev_TRINITY_DN12048_c0_g1_i1
GTCTGAAACAAGATCCAAACTGTCCCGCTCAGAAGAGGGAAAACCGGTCAGGATGTTCAGGAACAACCCAACAACCACCA
AACTGCTGAAGCACCAGCGTCACTGTCCATCAACTGAAAGGGTGTCGACCAAGAAAGAAGTTCCTCCTTCAAGCTTAATT
GAAATTTGCAGCATCCCACATGGACAAGTGCTTCATAATACAGCCTAGGACTACGGGTATCATTCCCGTGAAATTAAGTG
GAGTTTTATTTTTAATTACAATTTAATTATATTTTAAAGGTGGACATACACAATGTAAAATTACTTACATAGTACATATA
TTTACCCAAACGCATCAGAACTGTTTACGGGACGAATAAAGCAGGCTAACATTAAGCTTGTGGAAATGCCTTCCCAAAGC
CCTGAC
>aburDev_TRINITY_DN12023_c0_g1_i1
GACGCCTCCCAGCACTCATTTATTAAAACGGAGTCGATGCCAAAAGTCTTAAACGTTAGAATCAAAGCAACAGCTGTGAA
CTCAGTCATGGTGTCATGTGCAGCCTCCATCTTACTGTCACTACTTTTTCATTTTAGGGTACGTGAGGTAAAGCGTCCGT
CGATGTAGCTCGATTGTACAAAATTATTTTTCTACGTTATTAACAAAACAGAGCAGAGACTGATGCTGCTCCTGTCTGAC
CCCCTTATGTCTGCCACATGTGTATTCTGACTTCATATCATCACTGCTCCCTCCCTCCTCCACTCTCCATCCTACACCGC
CTTTGTTATTTAACACCGAC
>aburDev_TRINITY_DN12013_c0_g1_i1
CAGAGACAAAAAATAATGTTTTTTTAAAAAGGCATCCAAAGTCCAGTATGGATAATAAGCATAAGGTAGGGCTGTGAGAG
CTTTATTAATGTCTCCCTTGTCCGTGGCATGAAGATCATTTGTTACTTTTAATGACTACCTTTAATTAACTACTAATCTT
TAAGAGTCTGACTCGATTCTCACATTAGAATATCGATATTTTAG
>aburDev_TRINITY_DN79036_c0_g2_i1
CTGGTCCAGTGTTCCGCGACCAGGACGAAAACCGCATTGTTCCTCCTGTGATGCCTTCTTGGTTTATATTTTGTGTTATC
TATAACCCTATGCGCACCTGTGCAGGTGGAAGGAGCCGCACAGGTGAGGATGAAAACATATACAGTAAAGTAGTGACTGA
AAAGAAGGGAAGTATCAGCTTGCTGGGAGGTTTCAGTTACTTATCAATATTTTCCTTTCATTTGATGGAGTTTAATATAA
TAAAGCCAACCAGTTTTTCTCCCCTTCCCGAATAACAAAACTTTCTTTTTCTGTTACTAGATAACAGCCCACACTAAAAC
ATGGCAGCACATATTCATCAGTCTCTCCCATTTTTGAGTGATCTCATCACTTTTTGACATTTAGATTTTACAGGGAGTGC
AGAATTATTAGGCAAGTTGTATTTTTGAGGAATAATTTT
>aburDev_TRINITY_DN96204_c0_g3_i1
CACAAATTGTAAAAAACAAAATTGACAGAGACAGACGGCAAGCCACACACACCGGCGCCATCATGCATCAATATTGGCAG
TCAGGAAACTCCCTATATTATTTTAATTTGCTGTCATTTGCTGGTGATCATAAAACACAAAAAATAACTGATGATGCATT
ATGAAAAAAGGTATTACCGTTAGGGCTGGGTATCGTCACTGATTTCTAGAATCGATTCGATTCCGA
>aburDev_TRINITY_DN96281_c0_g1_i2
ATGCGATTCCATTAGATGATGACTCCTTTCATTTCCATTCGATGATGATTCCATTCATTTCCATCCGATGATGATTCCAT
TCGATTCCGTTCAATGATTATTCCATTCGAGTCCATTCGATGATTCCATTCGATTCCATTCGATGATGATTGCATTCGAG
TCCATGGATTATTCCATTCCATTCCATTAGATGATTCCATTCGGGTCCATTCGATGATTCTCTTCGATTCCATTCGATAA
TTCCGTTTTTTTCCGTTTGATGTTGATTCCATTCGATTCCATTCGATGATAATTCCATTCGATTCTATGCGATGATTCCA
TTCCATTCCATTTGAAGATGATTCCATTCGAGACCATTCGATGATTGCATTCAATTCATTCGATGACGATTCCATTCAAT
TCTGTTCAATGATTCCATTAGATTCCATTTGATGATGATTCCATTCGATTCCATTTGATGATGATTCCATGCGATTCCAT
TAGATGATGACCCCTTTCATTTCCATTCAATGAGGATTCCATTCGGTTCCATTTGATGATGATTCCTTTGAATTCCATTT
GATGACAATTCCATTCAATACCAATTGATGATGGTTATTTTTGATTCCATTTGATGATGATTACATTCGATTCCATTTGA
TCATAATTCCATTCGATTC
>aburDev_TRINITY_DN96278_c0_g1_i1
CCAGAACGGTTGACAATGGTCCAGCACTGAGATGCCACCGACGTCAAGTAGTTTGCAGAACTAAGGCGCGATTCAGACAC
CCAGTTGCCGCTCACCAGAGAAGCGATCGACCTTGCAACGTAGCCGTAAGAGTTGTTCTCCGTCGAAGCAGTTCTCAGGA
ACTCGATACAGTTGCTCCCAATGCTCTGCTTAAGGGCATTCACACGAAGACCGCCTTTAGCGCAATGATCAACAATCTCT
GCACAAGCACTCATGCTACAAGCCCGTATGTAGACGTCATCCCCCACATGCA
>aburDev_TRINITY_DN96278_c0_g2_i1
CCCGTATGTAAACGTCATCCCCCACATGCAAGCTGAATTCGATGAGTCCGCGTGGTACACAAACATCCAAGTACGCCTTG
TTCAACACGCTGTTGATAAAGGTGGTGCAACGGTGTCCAGACATTAGTGTCCCCGTAGTGAGCAGATTCGAACCCTTGTG
CTTGATGAAGCCACGAGCCAGTGAGTTGACTAGCTTCGAGCACATCATGCTATCATAGCCCACCATCTTGCCCGCCTCTT
CGATAACGATCTGCATGCTGCGCAAAGTGTGCTGGGAGTTGAAGTCATCATAGTCAAGCATCAGGTTAGGCCGTCCGAAG
GGGCCACTGGACACCAGTCGCTTGGTAATACCAACGGTGCCACCTCTACCTGGGTCCAACAGCACTCTACGCCCTCTCCA
CGCCTTTTCTATGCCAGACATGTAATGTGCAAACGCGAAGTATGTGACAGAATCGCCGCTGAACAGTGCCCTGCTTTTCC
CGTGTTCCAGCTTCTCACTGAATGTGTAGTATGACTGGCCGTCCCACTTGCTGATCAGCTCGTCGTCGACACATTCTGCA
TAAGCACGTCTGTGCATACGAGTCGGCGTGAAGTTCACTCGAGCATAGGGGCTCATGCGCTCCACATGTCGCGAATGTGC
TCCGTTCACACACCACAGCCATCTCTTCCGCCAGTATTCGTCGATCGGATCGTATTTCAACTTGGTCAGATCAAGCTCGT
CGGCAAGCACTCCTCTCACAGCCAACCTCAGAGCCTCTTCATCCAAGTTAACACCCTCTCTTCTGCCTGCGTCACCAGTA
CGTCTAGCAATTTCTGCTTCAACGTCGACGGGTTTGACGCCACGGCCAGCAAGGACAGCAGTTTCACACATCATAGCACC
TGACAAGTGGGCGTTCAGTCCTAAGGACTTGATTGCTGTAGTGATACCTTTAGCAAACTTGTCATCGAGCACACTGGCGA
TCGCGAAGTCTAAGGCCACCTGCACGTTGACACCATGACAACTAGCAAACAGTATACAAGCTACCATCGCGTCCGCGTGC
ATTAGTTCCCACATACGCTTGCGTTCCACAACAAGAGCGTGCAAACTCACTGTGCCTTTGAGAGCCCGAC
>aburDev_TRINITY_DN96250_c0_g1_i1
GGGGCATCCAAGGAACCATTTGCAAAAGATGACTACATCTATATATCAGCAGCTTGAGTAACATGGCCATTGCCTGCTGG
TGCAGACTGAAGATGACGAAACAGATGCCCTTTATTGAAGCTACGCAGAATGCATCTTGTGTTTCTGGCCGGTACTTGCT
CTCTTATGAATGGGAGCAGTGTTCAGAATGGTGAGTGACTCCAGAGATCTGCTGCGTACAGTTTCACCTTGCTTTCCCAG
CCTTGTGAAACTGTAAAATGAATCTGCAGTGGTTAGTCATGATTTATTTGACTGATTTTTTTTGCCAATTCAACAAGAGC
TTCACACAATTCCTTCAGTTATATTCCTTCAGTGACATAAGAGTCACTGAAGGAATATAATTAATTGGAATACAATGTTC
TTCCTTCCTAAAATACTTTAAGTATTTTATAGTATTTTACTATATTTTAACATGTGATTAAAATGTGGTTGTCTTTGTGA
AGGCTCTACTTGCACAGTAACTATACTGAAACCACCTCACCTGGTCATTACACGGTATAGC
>aburDev_TRINITY_DN96282_c0_g1_i1
TAGAATGGAATCCAATGTAATCATCATCGAATGGAATCATCATCAAATGAAATCAAATGGAATCATCGTATGGACTCCAA
CGGAATCATCATCGACTGGAATTGAATAGAAGCATCGAATGAAATCAAATGGAATTATCATCGAACGGACCCATATGGAA
TCATCATTGAATTGACTCATATGGAATCATCGCCAAATGGATTCCAATGGAATAATCATGGAATGGATTCGAATGGAAAC
ATCATCTAATTGAATCAAATAGAATCATCATGGAATTGAATCGAATTGCTCACCGTCGCATGGAATCAAATGGAATCATC
GAATGGAATCGAATGGAATCATCATCGAATGGAATCGAATGGA
>aburDev_TRINITY_DN96275_c0_g1_i1
GCGCCTCAGACCATTTCAGAAATTAAACTAATACTCTGACACTGATGAGCGGTTAAACTAAACACAAGATCTTCATCCAA
AATGCAGCACACAAACAAGGAGACTTCGTATTAAAGCAACCTTTCCTTATGCGTTTAGCTGGAGGGAAGACAGCTGCAGC
ACAGTCCTGCAGAAATTGCTGACAGGTAGTAAAATGCAATCATGGAATCACGGGACAATGTTTTTCCAAGGACTGCTGCA
GGTACTTCAACACCAACTTTTTTTGTTCCTCATGCAGAGCTTCAAGGAACAGATGAGGCACGTGCCCACATAGACCCCAG
GTCAGAGGTCAGCAACCTTTAACACCGAAAAAGCCATTTGGACCTGGTTTCCACGCAAAAGAAAACA
>aburDev_TRINITY_DN96207_c0_g1_i1
ACTAAATACTTTTTTGCCCCACTGTATAAGGAAATATATTTACTTGTAAAGCAAATATCCCTTTCGATTGTTGAAAGCAG
GGTGGATTAATATGAACCCCCCTCTGCTCACTACTCTTCAGGCCTGTTTTACCTTGAGGAAGATGGATCTGATTGGCCTT
GTCAGCTAATCCAACTAATCCACTGCCACTCCCTTGTGCCCAGATACACTTTCCTCCAACCTATCCCAATGGCATTGTTC
CCTCTAAGCTGTGCGTTTGCCACGTAAAACCAGAGTTATGATAAAAATATATGCAATGGTTTGGTTTTCTTCCTG
>aburDev_TRINITY_DN96291_c0_g1_i1
GCACCTGGCATTCTTGTTCTTGACTACTGATTCCCCTCCATCCAAACTGGCGTCCTCCCCTGTTGCATTCACTGAATTGC
AGTCAACAACCCCCATCTTTTGCCAACTAATGAAAAACAATAATTTCATTATAGACGATTGGACCGATTTCAATTGAATT
AAACTGTTACTCCTGTTATTTCAACATCTGTCTTTGTGTAAATAAATAAAAAACAAACAAAAGATGCTTCTGTCATAAGT
TACAGCAGGATGAAACAACCTTCATGTAGTTCTTGTTTTTAACCCTGCAAACCTTCTTTAGTTCTTTTGTTT
>aburDev_TRINITY_DN71917_c0_g1_i1
CGGCCGCAATTTTTTTTTTGCAATTACAGAGTGGTATTCAGTTAACAGAACAACAATTATCTTCGTATAAGCTGCATCAG
AGACAACTGAAGATGAAAAAACTACCATCCCCATATATAACTAATTTGTGCTGTGCACCAACAAGAACCTGCTTTAAATT
TCCATGCCAATTTACAACCCCCAGACTGTACCAGGCAAGGTTAGTGGCTATTGAAAATACCACCAGGACAGGGCTATCTA
AAGACACATTCGGTAGTGTGT
>aburDev_TRINITY_DN71985_c0_g1_i1
TGTTTTATGTATCTGGAAATATGCCTTGCAGTTGATGAGTGGGTGATAGCACTGTTAATAAGCTTGTGGTGGTGGGGTGG
ATAAGATAAGCAAATATTATTGAACTGTCTTGGCTGAAATCTTTCTGCAAGACAGGAATGAGATGGAAGTAGGGACAGTG
TCTCTGGACTGACAGACTGTAGTGGTTCCCCTTCATAAGAACAGGAG
>aburDev_TRINITY_DN45643_c0_g1_i1
ACTATTTCATGCTTCTTCCTTCTTACCCGTGTATCACGGGACAAATGAGCCCTCCTTATCCCTAAGTTACGGTAGTTAGT
TTGCCGAGTTCCTTTATGATTGTTAGCTCATTTACGCCTTCGTATTCTACACTAGCTTACTTGTCACAGTTTTTAGGTAC
GGTTATTTTTCATCAACTTAACTCATCTTTTTAGTTTATTGTATTACATTGATATATTACTTATTTTTTCCAGCACACTT
TTCACTTTGAAAATGTTGTCATTTAAGTAATAAGAATTTTCTCATCGTTTCAACCTTTGGGATTGTAAACTTAGAG
>aburDev_TRINITY_DN45615_c0_g1_i1
CGTTAGCGAGTTAGCATGGATCACCCCGTGCGCGGGCGACACACGGCGTCAACACGTTAGCGCCGTTAACGTCGTTTTAA
CAAGATCAACGCTGACAGCACTAAAAAAAACAGATGAGAAGACTTGTATATGTATGCAATTCTCATCAGTTCAGGAAGAA
TTACAACCTTGATACATTTGCTTCCTATAGTACCACATTTTCAGAATTTTGCTATTGCCTCTCTGCAGCTTCTCTCCTCC
TGCTACCCCCCCAAAAACCCATCTC
>aburDev_TRINITY_DN45658_c0_g1_i1
CACCCTGCAAAACCAAGAAAAGACCTCAGTTCTTTTAGATCAGTAGGCACTGGCCAAGTTTGCAGAGCCTTCACTTTTTC
AGGGTCAGTCTCCACCCCATTACGAGACACAACATGTCCCAAGTACCTCACTGATGTCTGAAAAAATTTACATTTCTCGG
GGGATAATTTCAACCCGTACTCTTTCAGACGGTTCAGAACTTTGATCAGTCGGGTCTCATGTTCTTCCAGCGTTTTAGAG
AAAACAATGATGTCATCAAGGAAGACAAGAACCTCCTTCAGGTTCATATCCCCCATGCATTTCTCCATGAGACGCTGAAA
TGTGCTTGGAGCGTTCGTAATGCCCTGCGGCATACGGTTAAACTCCCAAAATCCAATGGGACAAACGAAAGCTGTCTTCG
GTTTGTCAGCCTCTTCAACCTCA
>aburDev_TRINITY_DN19333_c0_g1_i1
CTGAAAATCAGGACGGATGTCACACGGCCTGGTAATGACGCTCGTGTGGTCTGAGCCTGTGTGTGATCCGCAGCAAAGCG
CCCAAAACAAAGATGGTGGCAATAAAAATCAGCCGCGGCAGCTCTTAAATCAGTCACTCCGCTTTACCGCCACCTCGACT
TTTATGGCTGCACTGATGGAAAGACAGGTGCCAGAGATTGGCTTCATGCAGCTGCACCACACACACACACACACACACAC
ACACACACACACACACACACAC
>aburDev_TRINITY_DN19372_c0_g2_i1
CGGCATCGTTTCAAAAGTACCGGTTTGGCACCGGTATCAGATAACACTTAAACGATACCCATCCCTAGTCAGGACAAAAG
TGTGTGTGTTACTGCCAACAGTCATAGTTGGTTTCTCTTCTGCACAGAACACTAAATGGCTAAGGTACTACTGAAGTTTC
TATCTGTTCCTCCTGGAGGCTAATAAGGAAACCTGGTTCTGGCCTGGAGGTAATGAGTGTACAGGCAGATTTCTTTTCTG
ATGTATTAATCACATATTTTAACCATATCACTTTAGTAATAGTAGTATCAGAAGACGTTAA
>aburDev_TRINITY_DN19332_c2_g1_i1
GGATAGCCTAACATATAAAACGGGAAAAGACCGCCGTGTAATCCATTTGTGCCAACAAAGTAGTTGTATGCTGATTATCA
CTTATTTAAGCACTAACTGTAACAGAATACAGGTACTCATATTTTGTATTTTAAATGCGTAACGCTGGTATGCTTTAGTC
TGTTACTCCCCAATACTGTATATCTGTTCATCTGCTACAGCAGGTAAAAGCCAGCTCTACCTATCTGGTGGCTAAAGGAG
TGGCTTTATTTCCTGGTAAAAGATAGAACTGGTTTGTTTCCTTTGGAGTTGAACTGAATACTCTGAATACTCGTTTCACC
TGTTTACCTGCCTGCTCATGCTCCAGCTGACTCCTTATACTTGGAAGACAAACTAGTGAATGTCACCCTCCACTCTTGGC
AGATCTGCCAACCTTTCGAGTCAGCTTTTCCTCCATTCTCCAAACTTTCTGTGGACATTGCATGAAATAACTCACCTGGA
CTACCAGCTGTTTCCTCCTTTGGATTCATGTCTTTTATCAGTCAGTTTGCTTCTTGTGTTTAATAACCCTCTTCAAAGAA
CATTACACACTGTGTCAAAGAGATTGACATTCCCTGGCTTATCTGTATCCAAAAGTGGAATTAAAGGACTTAACATCCAG
CTGTGGCAGGGGTGTAGTGGGCACCGCTGCAGGGGAGGGGTAGTGCAGCGGGCTCAAGGAGGCTGAGGCCAGGGAGGCTG
AGGGGGCAGGGGGAAGTCATTTGCCTGATGAAGTCTCTTCCTTTCTTCAGTGATGCCGGGAAGCAGAAGAAAGAGGAGTG
GAACGTGAGGTCGACTGGAAAGCTGGCCTAACTGAGAGTCTTGAGTTCAATAAAGCAAAAGTGCGATCCCTTTACAAGAA
TGGAAGTGTACTTGATGACATCACAGCTCCAGAGTTTTTA
>aburDev_TRINITY_DN87248_c0_g1_i1
TCGGAGGAGGAAACGGAGGAGCTGGAGTCCGGTTCCGACTCATATGGATCAGAGTCTGAAAATGAGAGCGGAGAGATGGA
GGAAGAATCAGCAGGGTGGATTTCCAAAAATGGAATAAAGTGTTCTCCGACAAACGCTGAGACGCTCCGCTACGTTCCAG
CGGCCACGGGACACACCGGACCTACTTTTCATGCCACCGCCGGGATCAGTGACCCACAATCCAGTTTTTCTCTTTTTGTC
ACCGATGAAATTATCCTGCATATCGTCTCAATGACCAATATCCAGGGGAGACGTACTATCGCTGACTGGAAAGATGTGGA
CAGCGATGAACTGCGTGCGTATGTGGGGCTACTAATTCTGGCTGGTGTTTACCGTTCCCGAAACGAATCACCACTGTCTC
TGGAGTGAGAAATCCGGCCGGGTGGGTT
>aburDev_TRINITY_DN87232_c0_g1_i1
GCAGGATTTATTCACTTGAGCTGTTAACCTTAGCAGCAAAGGCAAACAGCAGGGGATGATCGAAGGAAGACTTTGACCTC
TTTGAGGAATATCGATCCAATCACATGCAACAGGGAGCATTGTGTGGGCTGTAATAAAGTGCATTTGATGTTTTCTTTAT
TCACTGAGATAATCTTCCCCGATTAGTCACTGATACTCATGGATACATGAGATCACAAATTTATCCTTTTATGTTAGTAA
AATTAGGACTATTGCAAGTGTTACTCGGGTATCTGTAACACCCTCTATTTGCATTCAACTGACTCTAAGGTAACTGAAAA
CAGGGAAGTTTATTGTTGTCAGAACTCATAGGGTAGTCATCTCTAATTGGACCCATAACAAATGACAAATTAAAGAAAAA
AAATGTGACTCCTTCATCCAAATACAGACTCTATAAAAGCACAAACCTTTAGCAGTTTGCAGCATTCAGGACAAAAACAC
CAAAGAGGAAAGACATCAGCAATGATCTTAG
>aburDev_TRINITY_DN87269_c0_g1_i1
GTCAGTCAGGAGTATTTAGCCTTGGAGGATGGTCCCCCCATCTTCAGACAGAATTTCTCGTGTTCCGCCCTACTTAATAT
GCTTCTTATAACCTTTCGAGTACGGGATTATCACCCTCTACGATTGACCTTTCCAAGTCATTCCTCTAAATTATAATCAG
TCGGCTCCTCCCCGTTCGCTCGCCGCTACTAGGGGAATCTCTATTGATGTCTTTTCCTCGGGTTACTGAGATGTTTCACT
TCTCCCGGTTTGCCCCCCGCTATAAAATATAGCGGGGTACCTACCTTATGGTAGGTGGGTTTCCCCATTCAGATATCGCC
GGATCACAGGATATTGCCGCCTCCCCGACGCTTTTCGCAGGCTGTCACGTCTTTCATCGCCTCTGACTGCCAAGGCATCC
ACCATGTGCACTTCATTACTTGACTA
>aburDev_TRINITY_DN62980_c0_g2_i1
CCGCGACCGAACCCGTAGGTTTGTCCCTCTAGCTGATGCCAGGGTCCGGGCCGAGGGCGCTCCCGGTCTGACAGACACGC
AGTCGCTTAGGCAGCGAGTGCGTAGTCGCGCTGATTGGAATCGGCGCTTAATTGGTTGCAACGACGCTTACGGTGGTCTC
TTGCCTGCACCGGCACGCTTCCCTTGATTCGATGCGCGAAGTCGAAAC
>aburDev_TRINITY_DN62999_c0_g1_i1
GGGGTGTACTTTGAGAGCTGTCATCCCCGAAAAGGCGCACACACACGCGCACCATCAGAGCGCGCACACGCTCAGCACTG
CTGGCCTGCAGACTCGCTCAGCTCTGCACTGCCTGGAAACCTGCCCTCCTCCTACATTTCAACTACACTACACTTTCTAG
CAGACAGCTGTACCGCAAACATGCACAACTAAAATAATAAATACGTCAATTTTGACAGAGAAACAGCGACAGATACTCAC
TTCCCCAGCTCCTCGTACAGCTGATATTCATCTGTGAATCGCGTACAGGTTGTCGTGGCCATGTCTCTCCCCTGTCTCTC
GCTTCTTCTTGTTAATGAACTCCGAAGATTCGCGGTTAGTTCGGGCTGAATGTGCGTAAAAAAAGTGCAGGTCCGCCCAA
CAGCGAGACGGCCGGTGGAGCGGAGAAGTGCCTTTTAGGAGGCGCCGAGTGACGGAGGTTTGATATAAAGAGCCGAGGAA
GCCTGGGTGGGTGTTCACTCTCTCTCTCTTTCTCTCTCCCTCCCTCTCTCTGC
>aburDev_TRINITY_DN62907_c0_g1_i1
AGAAAGAGGGATGCCAAATGAGTGACAGAGAAAAGACAAAATGAAAGATGAGAACAGGGCAGGTTAGGAGGAGGAAGAGA
GGTCATGTAACAGGTGGGAGGGAGAAAGGAGAAGGCAAGAGAGATTGATGCAGACAGAGGTGGAAGGAGAGGGATGGGTG
AGTGAATGCAGGTGGAGGAGACAAAAACGTTTCGTTTTGCTTCTTTAAACATGATGAGAGACAGGGGCAGCCACAGCAGA
ACAACCTGGCAGACAAAAAACACATCAAACACTGACAGAGGAGAGGAAAGGAGAGGAGAGGAGAGGAGGAAACGAAAAAA
GATGACAGGTTTTGAAAGTGAAGATAAAAATGTTCTGCAGAGGAGAAAGAAAATGATAATAATACATAAGAGAAATGGAA
CACTTATGTATAGGATGAAACTGAATCATAGAAGACTGGTGGGCTGTTGTCAGGCTATTTTTCCATCACTAAAAGGAAAA
CACATCACCATGCGTGTGCACTGCAGAGAGACACATGAAACTAACTCGCTATAATGTGTGTGCGTTTGTATCTTAATGTG
TGTGCATGTAGGCTTAGTGCAATGAGAGAGTTTAATGTGCAGAATATGTGACTAATAGCAGGCGCAAGGAGACAGGCAGC
CTGCAGGATCCACACCCACACAGTGTCTAATGAGTGGGAGGCCTGAGAGAGAGAGAGAATCAGAGAGATATACAGTACGT
ATGTGCATGCTTGCTCAGACACACACACACACACACACACACACACA
>aburDev_TRINITY_DN62964_c0_g1_i1
TGATAGTGCCCTTATTTTCTTACACATGTGTGACTGTAACATTGCTGGGTTTTTACATTTTTTCCCTCCATCTAATCTGC
CGAGTTATCACTAAAACATTCAGTGGTACATTTGGCTCAATGAGTTTGTTTTCTTTTCACTTGTGGTTTAGAACATAAAA
TTGTTTGTCATGATCTTATTTCCTAAGGATGTCTTTTTATGTCTTTAACAATTGTGTCTCACCAGCTTTTTCTAAATTCA
TCACTAAATTATTGTGAAGTGTATGAGATTACTGTGAGTGTGTTTGAGTGATTTCACAGAAGAAATGTCTTTCATGTCAC
TTCATATGGACTCATTCCTCCTCTTACAACCGCATCATTAAAACAAAGTCTGAGAGCCTCAGTAAGAGTCTGACTCTCAT
AGCAGTTTAGAGGCTGACGATGAAGCTGCTTTCTCTTCCTGTAACCTGTGAGCAGTACAGGTGACAGTGCAGGTCTTTTC
AGTGACCTGTTTAGTAAGAAGGATGTTTACAGCCTAGTCCTAACAAAACATTTCAGGTTTTAGAAAAGCACTGAAAAATA
TGCATAATACGCATATTTTAAATCACTTTAAG
>aburDev_TRINITY_DN20212_c0_g1_i1
CGCTGATACTGACCGTGAGCTTAGGCCCGTCACAGTTACATCATACAGTTGAGCTGAAACATTTCTTTGGTCTTGCGTCA
TCTTCTTGCAGCTGTGCTTTAAGTTCTTCACCGACAACTTTGTGTTTCTCAGTTTGGAGTCCTACCTTTAGTAGTTTGCG
TGGATATCATCTTGAAATTGTTTAAAACTTTATACTTTGATGTGGGAACTTTGAATCATACAGAAAACTTTTTATGCATT
TTTACTTTTCTTAGGTAAATTACTTTTTTTTTTTTTGTAACAAAAAGGTTCCTCTTCTCTCTATTCCACCTGGATGGAGT
ATATATTGGAATCCATAAACAGATTCTCAGGCCCTATTAAGTACGTTTGGAGAAAA
>aburDev_TRINITY_DN36697_c0_g1_i1
CTAGCGGGATTTAAAAATATTTACGCAAAACGGAGCATGCCCGCTCCAACCGGCTTTAAAGGGTTAATAAAAATTTTAAA
CACCACTTATACAACAACTCTTCAAATTTTCCAACCATTCCCTTTAGTTTCTTTACAATAAACTCTACATTTTACCCCTC
TCTTACACATTGCTCCGTCATCAGCAAAAAGTGAAAACCCGATTCCACCTATGTCATTAAACATTTATCATTACAGAAAA
TAATGTGGAAGCAGATTTCTTTTCTCATGTATTAATCAGGTATTTTA
>aburDev_TRINITY_DN36669_c0_g1_i1
CTTCTCCTGCCCAAGACGTTCTTAGAAAAAATAGAATGTGTGGTTACAAAGTGGTAAACTGCCCGTACAAGTAAAAAAAT
CATACCTATTTTTTAGACTTGATTTCCCTTCAAGGTGGTCTCTTTGTGCACCTCTGCACTGCTTCCAGTCTGCCTCTTTT
AGATCGCTCTGTGGAAGTCCAGGTGCAGCAGCCGGTCAGTGGATGTCATCAGCCTCCCTGCTCAG
>aburDev_TRINITY_DN78172_c0_g1_i1
GGGCTCCGACCGCTTGTAAGCGCCTGGTTTCAGGTTCTATTTCACCCGGGTACTCCCCGTCCTTTTCACCGTTCCCTCAC
GGTACTTTCCACTATCGGTCTTCTGGTCGTATTTAGCCTTGGCAGATGGTACTGCCGGATTCAGAGGGAGTTCCACTGGC
TCCCCCCTACTCAGGATACCCGACCCCAAACAATCCCTGCCGAAAAAGGACTATCACCTGCTACGGTTGGCCTTCCCAGA
CCATTATCGTTC
>aburDev_TRINITY_DN78198_c1_g1_i1
GGTTGGTAGGTAGGTAGGCGGATGGGTGGGTGGGAGAATAGGTATTTATATTTTTCTATACATCTTTGAACATGACTGAA
CAGGTAACACAATTCTTCCCTTTTGACACGATGCAGTTTATTACATAAGCAATGGCTGCGTGCTGTTTAGCCAGTATCAA
GAAATCATTTACTCTTATCATGTATTAATGAGCTCTGTTTTCACCTCGGCCAAAAAGCCTTTCTGCCTGTGGTAAGTATA
AGTGAGGAAGAGAAGCAAGGGTAAATAATAAAACTGATGATGCCTTTTCTTTGTAGGTTTCCAGAAAACCAATAAAGCCC
ATCAATCCATTGCCATCCACTACAACTGTGTGAATACTGAGAGCCACCTCATCATAGGCAGCTGGTGGTGGAGCCAGTGG
TCTAGTTCACTGGCAATAAATTGTCACTGAAAAGGGTGAAAAAGAATAAGATGAAGTAACTGAAAACACACCAGACAAAC
CTTAAAACAAATAAAAAACAAAGACGTATTTATCCAAGTATAAAGAATTTCATTTAATATTTAGATTTTTATAAAGTTTG
AACATTTGAGTTTGCGTACATTTTCTGCACGAATGTCCAAAAATATTATTTTCTGTCATATTGTCACAATGGCGGATTCT
CACATCAAACACAGCCAAAGTTTCAGATAGTAAGTCTGCACATCTGCTCATAATCCTGCGTTTACATTTAGAATCAAGAG
GTCCACTCTTTTAATAATAACTGCATATAAACCTACAAGTGGAATAAATTCTGGAAGGATTCTTTAACTCTTCGATATAG
GAAGTCAGAGGTGGGACCAAGTCATTGTTTTGCAAGTCTCAAGTAAGTCTCAAGT
>aburDev_TRINITY_DN53897_c0_g1_i1
CCATTTGATTCCATCTGATGATGATTTCACTTGATTCCTTTCAATGATGATTCAATTCAAGTCCATTCGATGATGATTCC
AATCGAATCCATTCAAAGATTCCATTCAGTTCCATTCGATGATTCCCTTAGATTCCATTCGATGATTCCACTTGATTCCA
TTTACGATGATTCCATTCGATTCCATGTGATGATTCCATTCTATTCTATTCGATGATGATTCCATTCGATTCCATTCGAT
GATGATTGGATTCGATTCC
>aburDev_TRINITY_DN53813_c0_g1_i1
GTTTTAATGATGGTGGAAGCAAACCAGCAAAAGTAAGAGGGAATTCATGACAATGTTTATGTCAAGTGAAATGTGTCTTC
TTTTGCTGCTGGTTCGGTTAGAGAGAGACAAAACGTGCAGCTTCAGGATCTGAGCAGCTTTCAGCACCAACGGCATCACA
GCTCAGACTTGGATTCAGGATTAAGCCCTTTATGTTTGACTGTAGTGATTGTAGCTCTGTCCTTGTTATTAATCGCTTTA
GTCAAACACAGCTATTGTTTGCTGGGATGTGTATATACTTGACAGTTTGTATCTCACAGTTATCAAAGACACTGTGGATA
ATCATCAAGAGATGGTTGTTCTCTTAATAATGACCTATTTGATTGTTTGTTTTTTCTTCTTCTTACAGATTCTGGTATTT
GGCCAAAAGAGAGCTTCACAATTCTTGGCTTCACCTGTGGTAGAAAAATGACTAAAGTTATGCAACACTCTCTAAAATTA
AAGCTATGCAACGCTTTAA
>aburDev_TRINITY_DN27531_c0_g1_i1
CCACTACTAGCGGAATCTCGGTTGATTTCTGTTCCTCCGGATACTTAGATGTTTCAGTTCTCCGGGTTTGCTCCTACGCA
TTAGCGTGGTAATAGTTCTTCAAACTATTGGGTTGCCCCATTCGGAAATCTACGGATTAACAATTTTGTGCATCTCCCCG
TAGCTTATCGCAGCTTAACACGTCCTTCATCGCCTACAAGATCCAAGGCATCCCCC
>aburDev_TRINITY_DN27549_c0_g2_i1
ATCAAATCTGTCTTGAACCTCTGGTTCAAAGTTACAGGAACACTGCAGTCACTTCACTCTCACTGTCAGAGACCTCAGTG
TGTTGGAAGCTGCTAGAAGAAGCAGATGGGGGAGAGGAAGAGGAGGGCCACGGTGCTGGTTGCATCTGAGGAAGTCTTCT
GATCAAACCACAGCAGACCAACAAGCCCGACGTCGTTCTGATCAAACATGAAGGCTTCCATCTGTCTATTCTGTCACATC
GCACACGTCTCAAACTCAAGTCATCCTATTCAACCCGTCACAACATAATAGTAAC
>aburDev_TRINITY_DN78279_c0_g1_i1
TGGACACTCACCTGGCTGCTTCCCCCTGGATTGTCAGCTCTCCATCTCGCAAGTCTCCTTCAAACAGTCGCTTCAGATGT
AGTGGAGTAACCCAGTTGTCCTCTTTGAGTAAATCCATTCTCTCTGATGCTCACTCCTGATGATTACCTGGTAACCAAGT
CTCCTGTGTTTAATAAAGTCTTTTCACTCTGAGTATTATGCTGCCTGTTGTGTCTGCGTTCAAGTCCAAACCTGGTATCA
GTCACCGCAGCTCGTGAAAATGGGAAATGGGTGCAAATATGACCTGAAATCCAGCACATGGAACAAAACCAGACTTTGTA
TATTAATAAACTTTAAAGTCAACATCTGGCTGTATGACCATCGTTATCCTTCAACACTGACCGAACTCTCCTACACAAGC
TTTCTTGTAATTTCTTGAAATAGTCTTCAGGATTAGTTCTGCAGGTTTCTTCTTGAAGGACATTCAGAAGATCTTTGGAC
GTTTGACTGCCTTTCTTCATCAAAATGATCTCACACTGCTTCAATAATGCTCCGGCTTTTGTCACTTCTTG
>aburDev_TRINITY_DN78296_c0_g2_i1
GCCAAAAACAAATAACCATGGGAAACAAACCCACAAAACCTGAATTAACCGCTGATGAGCAGTGGATGGAGAAAATCCAT
CCAGGTGCCGGCCAAATAAGTGCAAATAAGTGGAGGAATCCAGATAAACTTAACTGTGTTGCCTGGAAGGGAATCAGTAA
CCCCACCCCAGTGCAACAACTCGGACAATGTCTGAAGGAGGAAATAGAAAAAAGCAAGGGCAAAAAGAAAGGTAGACGTA
TGTCAGAATACGTTAGTTTCTTTGTGCCATGGCAGGAAGAGAGTAAAAGACGTGAGGAAAAGAGAAAAGAAAAACAAAAC
AAGCAGGCTAAGAAAGTACCCACGAGACCACAAACCCCCCACCTTATAAACCACAGCCCTCAGCCCCGAATCCTTTTG
>aburDev_TRINITY_DN53904_c0_g1_i1
GCACCCAATTTGCTGAACTTTGAATGAACTAGCACACTGACCGTTCACTATTACCTGATTCACTTGGCTAACAAATAGTT
GTCTAGACTATGCAGTACGACCTTATGCTCTACTGCAGGTTTGTGTCCAGCATTCATCCTCTGTTTATTTCTGTCTTCCT
CTGCTAAATATCCCATTATGCAGCCATTTGATGCTGGGCAGTTGCCCGCTGGAGCTGAAGACAACCAGAGGAGTGTACTA
CAAAGGGAGATTAATGGCTTATTGAGGTATGTCGGGTTTTCAGTGTCACGAAGGTGGCTCTCTTCTTA
>aburDev_TRINITY_DN53944_c0_g1_i1
CTGATTTATAAAACTTTTACAAACATTTTCACTTCTGAAGACAGAGCCGTGAACAGCGAGGGCAGAGTAACCACATCTGT
GCGATCCGTCACCGTAACGACGGCAGCAGACGCAGCAGGCCGCGCCTCCACTCTCCTCTATCATCAGAATCTGTTTCACT
CCGACTCGCAGCGAACACTAAAATCACAGCAATGATCTGCTGATCCAATAAAAGCAGAAACTCCACCCTCACCACTCAGC
GGCCTTCTCAGGCACTTATTTTGAAGCATTGTCTTGATGAACTTTAATTTCAAAGATCGCTTCAGGGGTGTGTCACCAGG
GGTGCAGAGGAGGCTACCCCCCCCTCTGTCCCCTTCTGGCTGCC
>aburDev_TRINITY_DN11268_c0_g1_i1
TCATCTCTCATGCACACAGTCTGGTGCACTCAGCTGGTTCTTAAATACCAGTGAGCTGATGAAGACAATAAGCAGCAGGT
GTGAGGTACCACTGTGCACTGTACAAGGATGAGGAACTTTACCTTGGGATTTTACCTTAATGCAACATATACTAACTAAT
ATTAAACTTCATAATATTATACATTATAGCATTTACATAAAAC
>aburDev_TRINITY_DN11268_c0_g2_i1
GCAGTATTTAAAATGAGATACAAACACCAAAGACATATCAAATGAAGTCAGGACATTTGAATAATGTTTGCAAGTTTCTG
TTTCTTACAATTTTATAAAATATTTCAATCACATTTGTAAGGCTTCATTTGGCTGTACAACAACTACTGTTACCAGTAGA
TGTCCCCCAAGAGTGTAATAACTGAAGCTTCAATCAACTTTTCACACAGTGGTTCAACAAGGTTCAGAGCTTCATAAAGC
CTTGATTTACCAGAGGAAGTCTGAACTACTCACAGCAGAAAAACTGCAATTTGAAAGAGAACAAGAAGAAGAAAGCGCCT
GCTCATCTCTCATGCACAC
>aburDev_TRINITY_DN11253_c0_g2_i1
GTCCATCTTTAATTTATACATTTATCACTTAAACCAAAATATATGTTTTATCAGTGAATTTTGCTGGAGGGAGCACACAG
GTTGGCAAAATACTCTACCAAGCATTATTCAGCAAAAATATACCATTAAATTATCATTAAAAACCACACCTGCAGCCACT
GCCAGGGAATTAACTTGGCAATTACAGTACACTGATTTAGTTGAGCAGACAATCTTGTACAAAATAGTCCAGTTTAGCTG
CATTAATCCAGTAATTATTCAGTCACCCAAAGGATAATTCACAGCTATCCCAGAACGGTCAATTTGCATTAGATTTAGCT
GAAACTCATGTCTACACAGAGGGCACAGGACGAAGCCGGCGTGAGAGAATATCCACTACACAAGCTGATACAGCCCTGCT
TATTAATTAAAATGTAGTTATCTTAA
>aburDev_TRINITY_DN11253_c0_g1_i1
AATGCATGCATGCCATACTTAAAACTTCTATAATTCTAGTGCCTATTACTGCAGCTACATATGCCTTATCACGTGATCAT
TGAAAATCACTAGGAGCCGATGTATGTAGGTCAGACCAGTCAAACAGGTAAGCAAGATGTCAAACAGAGGCCTTTTTCCC
CCTCCTCGCACATACTCAGTATTGTTGTGTGCGTGTGTGTGTGTGTATAAATCTGTAACTTCTATGAATTGTGTAAA
>aburDev_TRINITY_DN11235_c0_g1_i1
TTATTTTCCGATGCCCGTGATGCCGCCCCGGGCATCCGCCCGTGTCGCCCGTATCAAAAACCTCTACTGCACACAATCCA
TTCGAGCAAAGCCAGGTGAGCTGAGGCCTTCCTGGCACTGACCTCTGACCTCCGACCTTGTGACACAGAGCTTCAGCTCA
TGCTCAGAACTGTCAGGCTGCTTTAGAATCAGTCGTGGAGACTAATCCATGCTCGGCCTATCTGAACTGTGACCTCAAAG
CTCAAGCAGACAACTTTAATGTTTAAGAAGTTTTCAGCACAGGTCAGCTTTGGTCAAAACTTCCTTCCTGTTATTTTGAT
AGGTACGCTCTGTGCTCATACCTGCGATTCAGGTAACGATCGCAAAACTCCGCCCACTATGTCGAAGTGGCGAGTGCAGT
GATCTCACTGTGGCTGTGTCCCAATTAACAGACTGCACGCTTGAAGTACGAGCACTACGCGTACTACGTACAAGTACGAG
AAGTACGGAAGTGAGAGGCTTGTG
>aburDev_TRINITY_DN11234_c0_g1_i1
GGGGCACATCGCCCTCCCCGAGGTCGGCAACGTCAGGAAGAAGCAACAAGAGTGTTCCAGCTAAGAATGTGAGGTTTAGT
TGAGAGAGAGAGATCAAGAATACTGAGAGCACAATGATAGTTCTAAGAGTACTGAACTGGTGGCCATAATTCTCAAAGGC
TACGTGGTGTTAGGAGAACTAATACTCAAGATGCTCAACAGCAGGCTAAGATAATCAAACCACCTGTGTAACTG
>aburDev_TRINITY_DN95463_c0_g1_i1
GTAGCCTGGATGCGTTGCCAGGCCCAACAGGCACCAACTGCGATCTTCCGGTATGCTGTATGGCCATAGGCCAGACGTCT
GCGAGGATAGGGACATATGGGCACATACATAGCAGTCAGTTTTATTATTCAAGCGAGCTGTAGTGTTCATAAACTGCACT
TCCTGAGCCTTTGTTTTATAGTGCCACTAGTTCTCTCTACAAGGCCTGCACTTTGTGG
>aburDev_TRINITY_DN95463_c0_g2_i1
GTAGCCTGGATGCGTTGCCAGGCCCAACAGGCACCAACTGCGATCTTCCGGTATGCTGTATGGCCATAGGCCAGACGTCT
GCGAGGATAGGGGCATAGCAGTCAGTTCTATTATTCAAGTGAGCGGTAGTGTTCATAAACTGCCACCAGAAATTAGTGGC
GTAGCCATGGGGAAACTTGGTGTGCTTTCCTTTGTCATACGGTGTC
>aburDev_TRINITY_DN95453_c0_g1_i1
CGAAAAAAATATCGAACCGAACCGGGAATTTTGTGTATCGTTGCACCCCTAGTTATAGTTACATTACTTTTGCATTTCAG
CAAAACATGACCTGAGATCTCACGTTGCTGGGGAATAGAAACTTTAAGCTACAGTCTCATCATATTTCTGTCTTGTAGTA
CTTGGGCTCCAACACAAATGTTCCTATCTGTGCACGCGTTTCTGTTTGGACAGCAAATGCTGTCACCTACACGTTTTCAA
CCACTGCAGACATTTTTCCTGTCTAGTTCCCTAAAATCCCAGCTGCACATAAATATATGAGGATGACCTATGAGTTTGTT
CAAAGCTGATTGGCTGACAAGACAGTCGGCACAGGTATTAGAGCTGCAGCAGAGGTCACCAGGAACAGGAGAAGTGCAGA
AAATCAGAGATATAAAAACACATGCATGAAAAGCACAGAGTGGCTGCAGTGGACACTCATTGTTTTCACTTCAGCTCTTT
GTGTGTT
>aburDev_TRINITY_DN27652_c0_g2_i1
CACAAGACAGATGAGCAGAACTCATGTGGAGGCACAGAAAAGTGTGGTGAACAATATTTATTCGCTCAAAAACACAAAGT
TACGAAGTGAATAAGACTGCGAACAATAAACTAAGATTTACTAGATCTGTAAAAATTAATGATAAACTATGACTCTATTA
CAGAGACCATAATCTTAAACTCCGGGACCTGGATTTCGGTAAATGGAACTGGGAGTCTGTACAAGTTTGCAGATGGAGAA
CTGGCAAAAGGAGGTTGAGAGGTCCGGGTGAGGCAGCCCGGTTCCAGGGCAGGGAATCCGTGGAGTGCAATGACTGTGGC
CTCACACAGGTGTAGAGCTCAGTCCAGTCTGGAGATGACGGCACGAGCTCCGCGCCTCTGCCTCCTCGCTCTCCTGCTGC
TAAGATGCGTCACCCCGCT
>aburDev_TRINITY_DN27652_c0_g1_i1
CACAAGACAGATGAGCAGAACTCATGTGGAGGCACAGAAAAGTGTGGTGAACAATATTTATTCGCTCAAAAACACAAAGT
TACGAAGTGAATAAGACTGCGAACAATAAACTAAGATTTACTAGATCTGTAAAAATTAATGATAAACTATGACTCTATTA
CAGAGACCATAATCTTAAACTCCGGGACCTGGATTTCGGTAAATGGAACTGGGAGTCTGTACAAGTTTGCAGATGGAGAA
CTGGCAAAAGGAGGTTGAGAGGTCCGGGTGAGGCAGCCCGGTTCCAGGGCAGGGAATCCGTGGAGTGCAATGACTGTGGC
CAGACCATGACAGAAATGCTGCTATAACCAACCAAGTCAAAATAAAACTACAAAACAAAAG
>aburDev_TRINITY_DN27659_c0_g1_i1
TTACATCATCTTCTGACTCAAGTTCAACAAAAGCCTCACCACTCTGCCTGCCTTCTCTAGTATAAATGAAATGAACACCT
GCGACCCCATCATGAATTGTGCAGTCGGAGAGGAAGTTTTGTACGTCCTCAATTGAGCAGGACCAGGGTAGGCCACGGAG
TTTGACCACATAGCCTTCACCTCCCTCAGGGCCCAGCATCATGGACACTTG
>aburDev_TRINITY_DN69118_c0_g1_i1
AAGAACAACTCCACACAAACAGCTGACAAACACACAAACTCATCTCTCTCTTATATATCTGCTCACTTTCTGTTCGATAT
CAGGAATAGGTTAAAATAAAGTTCAGACTGACAAACAGTGTTAATATAGAGCTACATTGTATCCCAGCTGCCACTGTGGG
AGAGTCAATGTGGACTGGTCAGCAGTTTCACATCCTGCTTGTATAGAATCACCATTTAACCTCAAACATTTTCCGCCACA
TTTTCTGAAGGAACTTCTTTATGATTATTACTGAAATAAAATTAAACAAAACTTGATTCTCCACCAGTCTGAAGTTTTCA
TCTAGAAAGCAGCTCTTACAGTGATCACATTTTTATGTACACTGTGTAAACTCAGAGTGTAATCAAAGTATCCACTGTAT
TTAAATAACACAGTAAACTCATGTGTCCACTGTGCAGCTGTGTTGATATAATGAGTGAATGATTTGA
>aburDev_TRINITY_DN69105_c0_g1_i1
CTCGCCGCTACTTAGGGAATCGATTTTTCTTTCTCTTCCTGCAGGTACTTAGATGTTTCAGTTCCCCGCGTCTACCTTCA
TTAAGCTATGTATTCACTTAATGATAATACCCGACTAAAGGTATTGGGTTCCCCCATTCGGAAATCTCCGGATCAAAGCT
TACTTACAGCTCCCCGAAGCATATCGGTGTTAGTACCGTCCTTCA
>aburDev_TRINITY_DN69129_c0_g1_i1
GAGGTCCCAATTTCACCTTCTTCTGCCTTGGATGCTCAACTTCCAGCTACAAAAAGTCAGGATATGATATTAAAAACATA
CTGATTTTGATACATTTTATGGTCAAATTATGAAGCCAGTGGACATCAGAGCATCTTCACATTGGATCCAGGTTTTTGAA
AATCTAATATCAATAAAATTATTAAATATGTAGCTTGATTTTATAAATCTTACATGTGTTCAAGTTGCTTTTTTCAAACA
CATAATACAGTTAAATGCTATATTGATATAAGCCTATATTAGATCTAAAAGATGCCTTTTAATCCATCCATAACCACTGT
GAGGTGGGTATTCAATCTATGTTCTAGGTGTAGGCTGACAAGCTGCTCCTGGAGGTACCCAGGTACAAGAGAAAGCTCAG
AAGGGACAGGGCTTTCTCTATTGCTG
>aburDev_TRINITY_DN44854_c0_g1_i1
CATGACCTTCTTGTCCGACACCGCTTCGCTGACACCCATGTTCAGGGTGATCTTCTCGAAGCGCGGCACCTGCATGACGG
AGGTGTAGCCGAACTTGGCGATCAGGTCGGGAACGACCTTGTCGCGGTAGAACTCTTGCAGACGAGCCATGTTCGACCCC
TTACGCCTTGATCTCTTCGCCGCTGGACTTGTAGACGCGCACTTTCTTGCCGTCTGCCAGGAGCTTGACCCCCACGCGAT
CGGCCTTGGCCGTGCTGGGGTTGTAGATGGCCACGTTCGACTGGTGGATCGGCATGGTCTTGTCGACGATGCCACCGGTC
GTGCCCTTGAG
>aburDev_TRINITY_DN44850_c0_g1_i1
GGCTGACGCTGAACTTCATCACCCGCATGTTGTGCGCGTGCTCGAAGGTGGTGATGGTGCCCGTCTTCACCAGGAACTGG
TCCACGCCCACGAGGCCCACAATGTTCCCACAAGGCACATCCTCGATGGGCTCCACGTAGCGGCCCATCATCAAGATTGT
TCTCTGGATTGGCTTCAGGTAGAGGTCCTCCTTCTTCCCAGGGGTATAGTTGGGCCCCATGATCCTGACCTTCAGGCCAG
TGGAGACCAGCCCCGAGAAGACTCGTCCAAAGGCGTAGAACCGACCTTTGTCGGAGG
>aburDev_TRINITY_DN69100_c0_g1_i1
GACTAGTAAAGCGCTGTACAAATACAGGCCATTTACCATTTACCACTGGTCTAGTTAATGGCAACAGAAATATGTGGCGG
AAAACCACTTTGAGGCACAAACTGTATATGAAAGATGGTCATTGCCACACTGTATACATTGTTCCTTTTAAAGAAAACAA
ACAAAAAGCACTGATTGTCAAAACACAAGGTTGAAATGACTGAAACTGCAGAATGCTGCATGCTCAGTTCATAATGATTT
CTCTGTCACAAGTTGTTAGTAAATGAGCAAACCCTACTTTATGCTAGAGATGGCACGATACCACTTTTTTATGTCCGATA
CCGATATCAT
>aburDev_TRINITY_DN70091_c0_g1_i1
GGTCTTTAGCATTTACACTTTTAAAGGTTTTTTTTTTTTTTAATAAAAATCTTTTTCGCTGTTGAATTGATTTTCTTGTC
TCACAAAAGTTGTGTGACTGTAACTCCATGTAAAGAACAGAAGATATCTACTAATCGGTTATACAAGTAATTGTTATCTG
GGGTGTTGGGTGGACGGATTCGAGACCCTCAGCTGGACTGCAGTGGTTGGACTGGTGGACTACATCTTTTAGGGGAGACA
TGGCATCTGGCTCTGATGGAAACTCTGTTGACTTTGATTTGTTTCTCTTTCACGATTTGTGAATAAGTGGTGTTTTTTTC
CTCACTGTTGAGTAGAGTGCATACCGATTTATCCCTCTGCTCTGTCCGATGTCACATAAGACGTCACTGATTGGATTGTC
TTCTATAGCTTCCACTTGATTAGCTGAGTCAAATCCAGAGGTCTGAGTGTCACCTTCAGGTTTTCTAACATCACAAAGTT
TTATCAACAGAATTATTGAAATGAGTAGAGCTGCAACACAGACTGTTAAAAAGAATGACAACACAGAGACAACAGGCGGG
GAGAGTGATGTATCACAAGAGGTGCAACCAGGAGGAGGTGTGGATGTAGGTGGAGGTGTGGTGGTGTGTT
>aburDev_TRINITY_DN70013_c0_g1_i1
CTGACTAAATACTTTTTTGCCCCATTGTAATGTGTGCCTACATTCAAACCCAAAGGTGGCTTTGTTATGAGAGGACTGAA
ACAAGCAACCTTCACAAGAAAGTGCACTGTGAGTTCATCTCCAAGGTTAAAAATGAAAATACAGAGTTCTGTTCAATGGT
CCTGAAGTGTCTTATGACGTGATTCTGCTTCACATCCCCACCCTCCCATATGGAAGTACTAGAATACTGGTGCAAGTTGC
TGCTTTGATGTCGTTTTGACCGGTCGTGCACCTTGGTGCGTTCTTTTACTGCCGCTGCAGCCATGACGAAGATACAAGTG
TAGGACTGTCAGTTTTTACTGTAATTTTAATAACGTCTCAGTACAGAAGCTCAGAGATCACAAATTATACAGAGATGTAG
TGGTGCAACAGATCACGGGTGATCCGTAATCCGAACCCACTCCACGGTTCGGCACGCACGTTATTCCGAAGATTCGAAAA
AGAAGGAAAAAAGGTATGTGTA
>aburDev_TRINITY_DN44873_c0_g2_i1
GAACATGCAGAAAGTCATGATTGTGGAGTCAAACCTTCTTGCTGTGAGGCAACAGTGCTAACCACCACCGTGCTGCCTGC
TGAATATACAATGAGACGGAAACAGGAAAACCAGGAAATTCTCACTGTTGCTGCCTTTTCCCGAGCAATGGAAAAACCAA
GAATCTCTGTTTCTTCCTTCCTTTGTTCAGAAACATCAGGACCATCATCATCACTTCATGTCTACACCATTGTTTACATT
GTGTGTTTCTGGGAGGCATTTTTCAGAAAATCACAGCATTTCCTCATTTGTAAAATATATCAGTGGTTTGTAGATGGAGC
TGTGTTAATGATGAGAACAACTACATAAAAGCATCCATGGATCATCACTGCAGCATTAAACTAGAGCAAAGTAAATCCAC
CTTCTGCAGCAGCCTGGATTAATATTTACATCTTTAGTGTTTTTACTTCTGATCCTAAGTTTCCATGAAACAGATCATTT
CTGCTGTCACTGCAGTTAAAACGTTGGAGGTTTACAGTAAGATGTTTCCTGTTCATCAGAGCTCTAAACAGTCCATGTCT
GTCACAGCTTACATTAGGTTAAGTTCAAAGGTTTAATGTGACGTTTGATTTGACTGTGATCAGACACACGTCATCCTCTC
CAGGTACAGACTGCTGTTATTGTCGAGTCATTTTAAATATGAAATGTGTAGCATTCAGATGTTGTTGTGAACGCTACACC
TCTTCTCTTTCACTCAGTCAGAGGATGATCTTTGTATTAAGGTGGAGTATAAATGATTATGTTCACTGATGGTTAGTGAC
AAATGCAGTCGCATGGCAGGATGCTGTAAAAG
>aburDev_TRINITY_DN18587_c0_g1_i1
TGGTATCACAGGGTATAACTGACTTCCAATTACTTAGAAGTTGTACTGCAGAGCCACACCGACTACGTCGTCAGTGTTCT
GGCCCAGCTTGCTGGTAGAGTCAGCAACGGAATCCAGCAGGTTGACCTTATAGTCAACGTAGGCGTTGAAGTTTTCGGTG
AAGTTGTACCAGGCACCGATAGATACGTACTCGGTGTAGGTGTCATCGATACCGTGAGCGGTATCTTTCACGTCAGTGCG
CAGGTAGGCCAGAGAAGGCTTGAACTTGCCGATGGTGTACTGGGCTACAGCTTCGTAACCGTCGTGCTTCTCGGCGTAGC
CGTTGAAGCCATTCCCGATATACAGGTGGTTCTCGCCGTGCGCATAGGTAGCAGCCAGGTAGAGGTCACCCACAGCGTAC
TTGGCACCAAAGCCCATCAGCTTGGCATCCTTGTCGCCACCGAAGGCAGCATAGCGAGCTTGCTCATCGGTCTTGCCAGC
CTGATTGTAGGCTGCAGAGAAACCCAGACCCATATCGAAGTTATAAGAGGCTGCTACAGCAAAGCCCTCTTTGGAACCCT
TCTTGTTCCATTTATCGGTAACGTCATCATTGGTCCAAGGTGTGCCATTGTCATCAAGAGTAACGGTCTGGTCAGAACGA
CCAGCATTCTGCGGATCATTGTTGCCGGTGAACTGGGCACCCAGGGTCAGGCCATTGTAGGTGTACAGGTACTGGGCCAG
ACCGTTGGTACGGCCGGTACCGAACACTTCGGTGCCTTTGCCCAGGCCGTCACCGCCCCACTCGGGCAGTACGTCGGTGT
AGTCGTTCACGATGCGGAACAGACCATCCTGACGACCATAGCTGAATGCGCCGAAACGATCGTGCTTGATGCCGGCATAG
GCATAACGCAGCTCGTCGTTGTCAGAACCGGAAGTCGGCAGGTTGTACTCGGCAAAGCCGAACGCCTTCATCTCGGGAGC
AATCTTGGTCTCGCCAGCAACGTGCAGACGGAAGTAGCTCTGGTCACCTTCGGAACCGTTGTCGTCAGTACCGTAGTAAG
CACCTTGTGCACGGCCGCCGATTTCCAGTTTGGTATCGTTCTGGTTGT
>aburDev_TRINITY_DN18519_c0_g2_i1
AGATAAGACATGGACATAACTAAGCACAAGCAGAACATGATGGCTGGGGGGGAAACACACGTGACAGAAGGAATGGGTCA
CAAGGGAAAAACATGTAAACGAGACGGGAGAAAAGGACATTACTGAAATACATGAAGGGCCAGGGCTGGGACAGCCAACG
AGCCACATGATACACCTGGGCACACATGAACATCACCCACAACATTGATAACAAACACACACAGAACAACAACAACATAT
GTTATCTAAAAAAAACTTGACTGGACCAAAGTTTTGATGTTCATCCTACATGTTTATTGAGATTGTC
>aburDev_TRINITY_DN18552_c0_g1_i1
CAACCACTGGCCCCTTGGTGAGTCTAGAGTTACAGCAGTGACCACAGGAAGTGCACACGTGTGATCTAAAGCTACATGTG
GGCCTGTGACCATCAGTCTTCTCACTGTGGTAGACGGGTTTGTGAGTCCCTGTGATGCTGGGAGTGTCCAGGACAGTCGC
TCCTGATCGGGTCTCTCATGGAAAGGCTTGAGTTAAGTTAGCCAAAGAGATGCGACTCAGACTGACTTCAT
>aburDev_TRINITY_DN86463_c0_g1_i1
GGGGGTGGCCTGTGCCCCCCCAGGCCACCCCGCTGGACACGCCATTGGTGATCAGAGCCGACCCAGTGCAGCACAGAGCC
TGTTACTGCCTTGTTTCCAGCATAAACGTCTCTATAAACTGTACTGTATCTACAAACATTTGATATTTTGTCTTTGTACA
ATCTTCACACCACCAAAAAACAAACAAAAAACAAAACAAAAACACACACATTTCAAAATAGCAGCACAACAAGTGATTAA
AAATGTCAAAGTTATTATGCATCAAACACCTGAAGTGGTTTTGGTGGCCAAGTTCATGCAGATAAGGAAACTGGTTCTTA
TTTGTCATCATAATTACCTGATACTAAACTCAAACAATACAACAACTGTACAGACAGGTCAGCTATTATTATCATACTGT
AAACTCATGCAGGTAGATTTAACAAGATGCTGCCATCTACTGGCTGATCTGCACTAATGCTATTTGTTAGAAATCAGATT
TTTGACAGGTGTGATGACGTCACTGAAACCTCAGGTGAGAATGTGGGTGTGACACAGGATCCAAGGATGGACACATCAGC
TTTGCCATTTTGGCATGGAATGGAATGGATGGAATCGCATCTGTAACCGGAAGGTCGCCAGTTCGATCCCTGGGCTCTGT
CCTGGTCGTTGTG
>aburDev_TRINITY_DN86419_c0_g1_i2
GTTTATTTATTTATTTATTTAATTATTTGTGTAGTAAATTTGAGATTCTGAGATTATTTGAGATTTTATGTAGTTTTACT
GACCTTTTTTTTCTGGGTGGAGGGTTTGTTTTGAGGGATGTGAGATGTCATGAGAGAATCAATCATTAATTTGTCTTGTC
TTTTGTTTGTTTGCTTGGTTATGAACACGAGTACTAAATATATTATTTTAAAAAATTAACAGAATTCATCTTTGTGAGAA
TAACCACCAAAGATTTAATTTTTACCTCTTTTTCAGCTGTACTCTCATCTGACTCAACTCCTGAGTGTTCAGCATCAACA
GGTTTTTTCACGAGAAAAATCGTGGTTGTAGGTTGACTTTCATCCAACACATCTTTGTCACTTTTCAAAGATCTGGTTTT
AGGCTCTCTTCCTTCTCCTGCTGTTGTGTTATGATGGTCTTCCATGTCATCAGCCTCTCCTATGTTAGGTCTTTCAAAGA
TTAAAATAAAATGAGATAAACTGTATTCTTACTTTTTTTTAAAAATAAAACAGTGAGAGCTATAGTTATAATATCT
>aburDev_TRINITY_DN86434_c0_g2_i1
GGGGTAATCAGGTTGTTAGCTTTTACTTGTTGCAAATCTGCAACGCCTGCCTTGACAGGATTAAATCAAACACATCTATT
AAAGTATAGTTACTACTTTTCAAAGGTGGTGGCTGTAAATGCTGCACTTGAAGCACAGTCCTTACCAGTTAGGGCTTTTT
AAAGAGCTCGAGGTGAAATATTGAGGACATTTTTTTTCCCAAACATGTTACATGTGTCATTTATAGAAGAGAAATAACAG
CTTTTGAAAAATTAAAAATCGATCTGAATTCTGAGAAACCTTAAAAAAAAAAAAAAAATTCCAGCTGTAAAATGAACAGT
GCAACAGATTTCACAGAAGCTGGTGAAACAAACAAACTAAATTCATTGTGGTTGGAATCTGTTTTAATCAAGATTTTCAT
GGATTCGTGCACATTCTCCACTTCCTGGTATCAAACAACAAACATTTTACAGTGCTCAGGATGACTTCAGGATGCAACAA
TTTTGACTTTTTCCTTTTTTAAAAACAAAAACAAAATGCTTCAAATTCATATTTTGAATGATCACTTTCCCCCCTGTAAA
CCTCTCTGAAATAAAAAGCTTACATTTAGATATCATAAAAACAACTGAGTCACTCACTCAAAGCAAATAACTATAAAATA
TGATACAAAATAAGCAGCCCAAGCATCCTCAGGTCATGGTGTTGCTCACAGTCCCATCACAGAGGGAAGCACAGCAGCAC
CTGTGGATGAATGGAGAGTGCATTCAGTCCACTCAGACGGACTATCTCATGTCCGAATCCGGGACTTTCCAGTTCAGCTG
GAAGCCTTTGTCGTAG
>aburDev_TRINITY_DN86405_c0_g1_i1
ACCCCACTATGCCCCTCCTCTGGAAGGCTTACGGGGCTTCCAAGTTTAAATAGGCGACCCAATGCTGCAACATGGCTCTA
GCCGTTTCCCTGGTCCAATGCACGTCATCCGACTCTGTGTGGAATGCTGAGTTCTTTAGTGCTGGGATAAACGGCTGGTT
CCTGATAAGGTGGGCATTCAACATCTGCAAAGTGCTCCGTTCCATCAGGGGGAGGCCAGGAGAGTAGTTGATTACAGGAA
TCCAAATCTCTGCATACGGGAAGTACTTTTTGGCAGCTCTGAATGCCCCCTGCATCTGTTTAATTGCCGTCTCTTTGGCT
CTTTGTCCCCTGCAGTTGATGCCGAAGGCCAGCACCAATTTCTCCACCGTCAACTGGCTTGTGGATTTGGCCATCAATGC
CTGTGCATGACGAAAGTTGGCCCCTGGGTAACTATCAATCTGCAGGTCCGGGATAGAGTATCCCGGGAACCTGGCAAGAT
TGGAGTCACCCACGATCAGCCACTTCTTCCGCACACTCAGGCCCCAGTCAATCATTTTGCGTTCCGTTCTTACGTGTCTG
GTGACTCTGCAAATTTGTGGTCTTGGGGTGGAGGTCTGAAGGTTTGGTGACCCTTGACTGGGGGAAACTGCTCCTATTAC
ATGTGACTGCAGTGTGTCCAGTACTGCTTGTGAGGATTGCTCCATTGAGGCACTGAATGCGGGGAGTGGAACCAAAATTT
CCCTCGTTCCCACATCCTGTCCTACTTCCTCATCAAGTATGGGACTACCATGAATGCTAGGTGAGGCCCCCTGTCTCACC
TGTTGGGGGGTACTGTGTGCAAAATCCTCTATCTGGAGGAGGTCACTGTCCTGTGGGACCACACATGCATTCCTTCTGCG
TGGTGGTCTTTGTTGAAGAGGTTGTACAGGAGGTGGGGACTGGGAAGCAGGTGCAGCATGCACCATAACCTGCTCCGTCA
TCGTAGCAACTGTGTGTGCTACAGTGCGTTGAGGTGGGGCTTCCGCATGTACAGTGTCTGTGGTTTGTGTTGTGGATGTC
TGTTGCTGTGCGTCACGTCTGTGTGTTGTTGTGCGATCTCTGTCGATGGACTCCTCTGCAGGAGCTTGCCTGTCATGCTG
TGTTTGTTGATCAATGTCCTTGTTTGTTCTTGCAGTGATCAAGGCTTCCGCATGATCCAGAACGTCCTGGGACATGCGGG
GCAAATTGCGGCGAGCCCACCGTTTGGACACCTCAAACGCATCTTTCCAATCTGGGACCAAGTCTCGCTCCAAGTCATCC
AACAGGGACTCGAGACTTGTGAGGTAGTGGTCCTCAAGCACAAGCAATGTCGTGTAGCCCCAATTCTTTGCATTCCCCTG
TATAAGATCAAGTGTCTTAGAAGTAGGGGACGCGGGCTTGATCATTGAGCCCAAGATCTCAACCATCCGGGAGATCATCC
TAGGGTGGGGTTTCCCTGGCTTAGGGGCCACATTTTGTAGGTGATGAACCATTTTAATCACCATGTGCATCTTTCGCACA
AGTTTTCCAAATGCTGGGGGAGCTGGTTGCTGTCTCCCATAACCAGCTGTTCTGGGTTGCCACCGCCCAAACCTAGTGGC
AGAGCCCCTGTCAAATCCCCGTGTGACTGCTGCATAAGACCGAGACTGCGGTCCATAGTAGCGGTTCGGACCAAAGGGAG
GCACTGGCCGGTTAGGGAGAGGAAAAGTGTTCCGGTCCCCGAAGGGACGCGGAGGTGCACGGTCCTTCCCTTGGGCCCTC
CCGCTACTCCACTGCCTGTTACGGCCACCAGGCACAAGGCGCCGTCCCCGGTACCGTACAGGGATCCAATCCTGGTCCTC
ATCCAGGTACACCATTTTGTGTTGTCGTGTTGTGTTGTCTGTATTGTCTTGTCTGTGATGAAGCCTTTGTTATCTAATAA
TAAAGTTTTGTGTGGACGATGCAGC
>aburDev_TRINITY_DN86434_c0_g1_i1
GGGGTAATCAGGTTGTTAGCTTTTACTTGTTGCAAATCTGCAACGCCTGCCTTGACAGGATTAAATCAAACACATCTATT
AAAGTATAGTTACTACTTTTCAAAGGTGGTGGCTGTAAATGCTGCACTTGAAGCACAGTCCTTACCAGTTAGGGCTTTTT
AAAGAGCTCGAGGTGAAATATTGAGGACATTTTTTTTCCCAAACATGTTACATGTGTCATTTATAGAAGAGAAATAACAG
CTTTTGAAAAATTAAAAATCGATCTGAATTCTGAGAAACCTTAAAAAAAAAAAAAAAATTCCAGCTGTAAAATGAACAGT
GCAACAGATTTCACAGAAGCTGGTGAAACAAACAAACTAAATTCATTGTGGTTGGAATCTGTTTTAATCAAGATTTGCAT
GGATCCATGCACAGTCTCCACTTCCTGGTATCAAACAACAAACATTTTACAGTTGTTACACCCCAGTCCAGGGAAAACTG
GCGTGCAACATAAGAAAAAGAAAAATAAGGAGAAATGCC
>aburDev_TRINITY_DN70124_c0_g1_i1
ATTTTCTTCTTCACCTCATTGTATCTCCAGAATTTGTCTCCAGCAAAGATGTATGTCTTCTTGTTTTTGCTCCAGTTAAA
GGCGGCATCCACTCGCTGGACATCAGGGGGCAGTCCCAGGCTGGTCAGTGGCTTGGGGTACCCTCGCTCCAGGGTGCTGG
CTGAGTAGATCCAGTATTCATTCCCTGCAAAGAACACAGCCTTCTCCTCCTGTGGGGCCTCGTATACCGCATCAATCTTT
TCCGGGAGCTCAGGCCAGAATGTGGCCACCAGCAGGGGCCCCATGGGCTTGTCACGTGGCGTCACAGTCCGCCAAATGAA
CCGGTCCTTGAAGAAGAAGATCTCACCACGGATCTGAGCGATGCCATCAAATACAATGTCCTGTTTGCAGATCTCAGGAG
TGACAGGGCCCAGCGTGGGGGTGGGG
>aburDev_TRINITY_DN70153_c0_g1_i1
CCCAAGTGCCCGCAAGCAAACCTGACAAGTCCGGGACCAAGCCCTGGGTGGCCCGCAACCCAAAATCCAAGCACACCTGC
AATGTCCTCCCACATCCCGCTGGCACCACTGCACCAGCGCTCCGAATGGCGCCACAATGGACCACCGATCAACGACCACC
GAGCAACAAAGGACCCAGACCCATGTGTGCCGACCTCTCCCCCAATCCCCTCCCCCCAG
>aburDev_TRINITY_DN70136_c0_g1_i1
CGGTAGTCGTATCGCTCAGATCCTTGAACGAAGTTGCTCCCTGCAATCCCTGACTGTTTACCTCTTCCTTTAGGTTTCCC
CTTCCCAATCCTTTGGGGTGTCCTTTAGCCATCTTGGCCTGACGAGTCATCCTGTCCCGTCGCACTTTCTCCGTCCTGGG
AGGTGTCCTTTACCACATCCTGTGGTGAGTCCATTTGCCCAACCCTGGCAGCCAGTCTTCCTGACCGACTTCATTGC
>aburDev_TRINITY_DN70140_c0_g1_i1
CTTTATAACATTTTTAAAACTCTTATCCTGTGTGAGTTTCCACACTTCTGGACTCACCGGTACCTGATTTTGGTTGGCTT
TCCGTACCATTTTCTTGTATAGAAGTTTATGGTTTAATACTGTATCCACCTCTTTGCATTCCGAATGTTTCTTTCCCCAT
CCCACCATCCTCTGAAAATATTTTGGTCTAAACTCCGCCTTAGGTCCCTTATTTTCCCACCCTATCAAAAAACGGTATGG
TATCGCCAACCAAAACCATAGCAATATT
>aburDev_TRINITY_DN70124_c0_g2_i1
GTGACAGGGCCCTGCGTGGGGGTGGGGCCGGTGCCAAGGTCAATGTCAGGAGAGGCCCCATAGAGCTCCTGAATGCCCTT
GATGTCATCCTGGGACAGACGGAAGTTCTTGGTGTAGGTGTAAATGGGTGCCATCAGGGCCCCAGGGTCTTGGGAGTGCT
CCAGCCCCATGGCGTGGCCAAACTCGTGGGCTGCCACGAGGAACAGGCTGTACCCTTGGTCAGGGCAGAAGCCCCACTTG
CGGTCGTCATCGTAGTTGGCTGTGGTCGCACACCACATCTTTCCGTCACTGCGGCCGGCGCTGGTGCAGCTCTCATATTT
GTTGCCCAGGAAAGTGAAGGGGAAGACACAGGGGGCACCTTCTGAGTTCCCACCAACAGTGGACATGGCGGTCTCAGGGC
AGAAGCCATACTTCTTGTCGCGGTCGTAGTCCTCAGTGGTGCCGCACCAGCGGTAGCCATCCGTGCGGCCCTCAGTGGTG
CAGCTGTCATAGGATGTGCCCTGGAAGCGGAATGGAAACTTGCAGGGCTGTCCTTCAGCGTTGCCGCCCATGGTGAACAG
GGCTTCATGGGGACAGAAGCCGTACTTGCCATCCTTCTCAAAGTTGTAGGTGGTGGAGCACCAGAGGAAGCCATCGCTGC
GGCCGGTATCAGTGCAGCTGTTGTACTCCTTGCCATTGAACAAGAAGGGGAACTTGCAGTACTCCCCATCGGCGTTCCCA
TACTTCACACGGACCACTTGGCCTTCTCCCAAGGTCCATAGCTCATCGTCATCAAAATGGGAGTCTCCCCCAACACCAGT
GCCTGGGGCGAAGGCATGAGCCAGGAGTCCGTCCTTACCGTCAAAGGGGTATCCATCGCCATGCTCCCAGCGGCCAAAGT
TGATCATGATGTCTGCCTCTCCATCATGGATTCGAGAAAACCGCAGTGGGGTCACATCGCTCCAGACTTGGAAGGCACGA
GCAAAGGCATCATCCACTGTCTCTGGGTCCAGATCAGGTGTGTAGCCAATGATCCTGTATGTGATCTGGTTCTTGTCCCA
CTTGGGCTTGCGAGGGAAGAAGTTGTAGTTGGCCACATCTGGGTTGCCGCAGCGTGGCTTCCGCATGGTCTCGATGGTAT
TCTGGTCAAGATCACCTGTCTGGGGCAGTCCAAAGAACTTCTGCATCTTCTTTAGTGTGTCCTTCAGCACAAACAGGTTG
CAGCTCTCCTTGGGGCAGCCATAGAAGGTGTTCAGGTATTGCACTGCCAACTCTTTGTCCGTTTTGGGGGCGACATCGCC
G
>aburDev_TRINITY_DN70168_c0_g1_i1
ATTTTTTTAGGCAACTGTAATTTCAATAGAAAAGACTGTGCGGGAGGCATAGCTGTTTTAACACACAGTGCCCAGGGTTG
AAAAGGCAGCCACAAATGCCCAAACCATTACACAAGCACTGCCAAGTTTGACAGATGAGGTGCTTTGGGTCATGAGCCAA
TCCTTTTTTCTCCACACTTTCTTCTTCCCATCGTTTTGTTTTGAGTGGTTGATTCTTGTTTCATCAGTCCACAGAAAGTT
GTTTCACAGTGTCCCCAGTTTCTTTTTGTAGGTCTTTTAACTGCAGCCTAGGCTGTATGTTTCTGACTCTTTCCATGGCT
TTTATAGACTTTATGCTGAATCTTCTGAAGTTCTGCTCATGAACAGTAATCTCCATAGCTGACAGGGAAACTTACATACT
TGTTATATATGCTCACTGTGAGTTTGAGCCAGAGGTATGTTTACCACTATGTTGCATCATGTCTTCTATTAACAACATTC
TTTAAATGTTCAGGAACTTACAAAACCAATAGCAACAAATTGAAAGTTTGGTTTGTCACTTTTGCTTGATGTAGAGTTTT
AGTTGCTCAACAGTTCAAGGCCTCCGTTCTATTTTTAATTTAATAATGCACTAAATGTGGACTAGATCTTGGATTTTGTC
TGCATGGAAGGAATGTAGCTCCAGAACTTGAATGGACTATATCATTCAACATTACTGAACCCAGCTGTTGATTTAATTAA
GGAAGTCAACATGTTTAATATGAGATTTTCAAGACATGAATTTTACGCTGACCTCTTTACGCTCACTTGTGCGTAAAGTA
TGAAGGGGGGGGGGGGGTT
>aburDev_TRINITY_DN70150_c0_g1_i1
GCGTCGCGTGCGTGACCCTGACATCTTTCTGTTTTGTGTTTGCAGGAGGCTCACGGCTTCGACCTCCTTAAGACCGAGCT
CGGTGAGTGAAATCTCCGTGGTCATTCGAGCGCAGTTTGCTTCTATTTCTTCCTTCTGAGTGTTTCTAATGTTCTGTCCT
CCCTCAGACCTCAAGTTCTACCAGCAGGTCAAACTGGTGAACTTCATCCGGCGGCAGATCCATCAGAGCCGCTGCTACGG
CTGCACGCGGATGTTCGACTGCCGGGCGGACGCCCTGCGTCACATCGCGGCTGAAGGTCACGTGATGAAACTGCCAGAGA
TGTCCGCCTGGGACCAGCCGCAG
>aburDev_TRINITY_DN35811_c0_g2_i1
CCAGGCTGTACTCTGCCTTGTAACCGATCACTTCAGGGTTATTTCCCTGTTTTGTTTGCATGCTTGAAGATGCAGATCCT
TCCTGTTGAGGTAACTGAATGAATTTAAAGTGTGCTGCACTCTCTTTAGTGTTACAGACACAAAGTGAAGGTCATCAGTC
TAATTAAGAATGAAAATGAAAACTTGCAAATCTCATAAACACATTATATTCACAGTGAATCGTGGAAAACATAAAATA
>aburDev_TRINITY_DN35820_c0_g1_i1
CCAATCAGAATCGCCAACGGGTAGTCCACTATCACCTGGGAATAACTGTTAAATAAAATACCGCAAAAGAATCAGGCTGT
GTCGCTGAAGAAAAGAGAATCATCATGATGAAATTAAGAGAGACCTGCAGTACTTTGGGGCTTTTAAGATAAAAAAGGGT
TTTCACACTTACTTTCTAAGGATACAGTACAGTCCCCCATCCCTG
>aburDev_TRINITY_DN35878_c0_g1_i1
CCGGTAGCGTCTCCTTTCAGGCCAGGATAGACGAATGTCACGTCTCAGATTTGGTGAAAAGCTGAACATTCAGCTAGCGT
ACAGCCACTAATTGTTCCAGGTGCTTACTTTGGAGTTTCTTCCTTCTCCAAATTGCACAGCAGACAAATGGGCTCTGTTC
TCCAGAGAAGGCCATTAAAGCACAGTAACAGCTCTCCAGCTCAAACTATCCCCTGTATTATTGACCATTTTTCATATCAT
TGTACATTTCTCTCCCCTGTTCCTCCCCTTCTCTTTTGTTTTGTGCTCAACTGTTAACCTATATGGATAATTATTTTGAT
ACTAAGATTGTCTCCTTTACACTGGCAGAGTGCCAGACATTTGCACTAATGTACATGCAAATGATCCGTTGCACAGCAGT
ATTATTCTCAATTAAAATTTTAATAAGACATAACTGGAGTAACAACCCCTTTGGAAACGACCCCCCC
>aburDev_TRINITY_DN35893_c0_g1_i1
CATCTGAGGTGCTGTCCAGCAGAGTGGCGCAGCGGAAGCGTGCTGGGCCCATAACCCAGAGGTCGATGGATCGAAACCAT
CCTCTGCTATGTGTTTTGGATGGCCCGATTCTCTGAACTGTGTCCAAAAACAGACGACAGTCAGGTCCTGTTCCCCCCCA
AAAATGCAGACAAGTAACCCTGTAGTACAGGCACCGAGTGAGTCAGTCATGTACCATAACTGCCCCCGATCACCAAAGGC
GACTCCTTATGTCTACATAGAGCCTAGCAAAT
>aburDev_TRINITY_DN35871_c0_g1_i1
CGTTAACAGTAGAGAACCTAAATGATCCAAATTTAGAGCATCCTACACCAAATCATATTCTCATGATGAAGTCCAGTGTT
ATTCTACTTCCTCCTGGTGAATTTGTGAGCATGGACCTGTACCTAAGAAGGAGAAGGGGCCAAGTTAATTTTTTAGCAAC
TGCATTCTGGACAAGGTGGAAGAATCTTCTCAATCTTCAACAGAGACAAATCTGGCAAAAAGATAAAAGGAGTGCAAAGG
TGAATGACATTGTTATTCTTCAAGAGGACAATTCTCCAAGGAACAAGTAGAAACTAGCAAGAGTAACAGAGGTATATCCA
AGCACAAATGGAAGAATTATAAAGGTTCAGCTTTTCCTCAGTGATTCAACCTTGGATAAGGATAGATAGATAGAAACCAG
TGTTTGACAGGCCAGTACACAATTGCTGGAAGCAGAATGAAAGCTAAAATGTAAACATGTGGAGGAGTTTTACTGCCATA
CTTTTAGTGAATGTATTTTGCTTTGCACTATGCATATTTCTTTTTGTCATTAGGTCATTTATTGTGGAAATTTTCATGTA
CAAACATTTGTACTGCATGTTGGTTCTGCTGGTGCACCTGAGGGAGATGTTGATGCCCATGTTGATGTATGAGCATGTTA
AAGCAGGAGAGGCCAATTTAAGTCAGTGGAAGTTCAAATGTTCTTAAAAGTATCTGCAAAGTTCTCACTTCTACCT
>aburDev_TRINITY_DN77387_c0_g1_i1
CTCTCACTGAGTTGTTAGCATTCACTCTTGCTCAGATCTCTGCTCTGCGCGCTCACAGACATCTGCGGACCTGCTCTCAC
TGTGTCATTGAACTCACAATATCTCAGTTCTGTGTGCACTCAACGATTATTTGAGAACAACTGCACAGTTCCTGCAGCTT
CCACAAACAAACACATGTGCTATTCAGAGTGAAGAGTACACACTTACTGCTTGTAGTATTATATAAAATAATTAAGATCA
ATGGAGGGATCTGTGTAATATAAACATTTATACAGTGAAACATGTGCTGATAATAAGTGAACATAATGTGTGAGAGAA
>aburDev_TRINITY_DN77345_c0_g1_i1
GGCCTATTAGTACCGGTCGGCTGGGCATTACTGCTGTACACCTCCGGCCTATCAACCCAGTGTTCTGCTGGGGGCCTTAC
CAGGCTATCCTGTGGGAGCCTTCATCTTGGAGCGTGCTTCCCGCTTAGATGCTTTCAGCGGTTATCACTTCCGAACGTAG
CCAACCAGCCGTGCCCTTGGCAGGACAACTGGCACACCAGAGGTTCG
>aburDev_TRINITY_DN61045_c0_g1_i1
ACCTTTCTTGTTGTCAGCCAGGTACTTGTTGAACGGGTCTTCTTCGATCTGCTTGACACCCAGGGAGATGCGCTCACGCT
CCGGATCCACTTGCAGAACAACGGCTTCGATCTCGTCGCCTTTCTTGAATTCACGCACGGCTTCTTCGCCCTGGTTGTTC
CAGGAGATGTCAGACAGGTGAACCAGGCCGTCGATGCCGCCATCCAGACCGATGAAGATACCGAAGTCAGTGATGGACTT
GATCTTGCCGGAAACACGGTCGCCTTTGGCGTGAGTTTCGGCAAACAGCTGCCACGGGTTGGATTTGCACTGCTTCAGAC
CCAGGGAGATACGACGACGCTCTTCGTCGATGTCCAGAACCATCACGTCAACCACGTCGCCAACGTTAACA
>aburDev_TRINITY_DN61038_c0_g1_i1
GGCAAGACAGAGCTGACAATGTTACTGATGTCTGTCTGTAAATAAAGGGTGAGTGGAAACTCAAACTGGGGTTGGGAAAC
TTGCTGTGATCACTAACAGCTGCACGAGTTCTGGAGTCACAAATAAATACAAATAAAACAAAAAGTATAAAAAATGGTTA
TTCTGTGGAGGTGAAATTCCCTGCATGGAGGTGCAGGAAGATCTGCTGACCTGTTGGTGGCAGGTCTTTAATTCTAGTAA
CTTTGGTAGGGTGTATGTTGGAGCGCTCTCTCCTTGTTTTCTTTTTAAAAGGGGCACAAAGCTCAGCATTACATAGATAA
GGGATTAGGTGGGGATACTTTCAATGCAAACCCAGGATGAGAGCACGAGGTGAGGCAGAGGAGGAGCAGGGAAGTGATGA
AGGAGGACCAGAAGGATTCTTCTGTATCTTTGGGTTTGCAGCAATAAGCAGGTGGATTTTTAATGTTTCTAACTGTTTGC
ACAGTTTCCGTGCTGTTATTCTTTGGGGCCGTTTTATAATAGTTTTGTCTGAGGTGTTTGAGCTTCTATTTGTTCATCCA
CAATATTGTTTAGCTCCTCAACAACACGTTTAATTTGCTCTAAAATGTTTACAGTGGTTTGATTCTATACGAGCTCGTTC
CAGTTCTTTCAGTCAGTCTGGTGCTTCTCTCCCGATCATTTTCCCTGTTCCTC
>aburDev_TRINITY_DN61086_c0_g2_i1
GAACCGAACCGTGAATTTTGTGTATCGTTGCACCCCTACTGTTTACTCTTGCATGAAACGCTTGTCATTGAAACATCTTT
TAATAACCACTAATTCATTCAACTGAAGCTTCAGGTGCTGATTAAATATTGGTATCATATTCATTTGTGCAATTAACTGT
AACAAAAAAGTAATCAACCATCAACTACCCTGTGACAGTTTGGGACTACCCTATATGTCCCTGTAGTTGTCAGCTGGATT
TCAGTAAAAATTGTTACTTTTTTCACATCTTCATGTATAACTTCTTTAGTTCAGATTAGGGCTGGGCCATATCATACCGT
TTACGGTAATACCGGTATAATGTTAG
>aburDev_TRINITY_DN61042_c0_g1_i1
TTTTTTTTTTTTTTTTTTTTTTAAAATATAAAAAAAAAAAAAAAAAAAAAAAAAAAGAAAGTTCAGTTGCTTCCTTCATT
CCAACATGATTCTGAATTTATTACCATTTTATTGCAGCTGTTTCTAGTAAAAAAAGAATTCATACGTTGCTCAAACACCT
GCTTTAAATTTTCATTGTCAGGGTGCCATGTGACATTCATGTTCTGTATTCATTTAATGTATTGTGTTATTGTCTCATTT
ATGGTTAATATAAAATGTTCTATGCATAACATTTATTCATGTGTTTTCTGCAGTTTTGCCCTGAGTCACTTTATACATCT
GACTGAATTAATTCAAGTAGCTGATTAGGACTGCGCTTACTTTAAGCACAACAATCTCACTGGAAGAGTAGTTAAAGGGC
TCTGCTTACACCAGATCAATGCTATATTTTCCCACGTTAAGCTAATTTGCCTGCAAATTCAGTGGGTCTTATTCAGAGAC
CAATAAACAAACAGTCATCAGTCGGTCACCTCAGACATTAGGCAGCAATAACATCAAACCACTCCCACATACGTAACATA
AAGACAGAAGAACAGCCCACATATTATCTTTTCTACAACCAGTCTGGTGGTTTGACAAATACTCCAAAGCAAAACCTAAA
CTGTTAAGAGATGCCCACACTGATTTTCTTTAGTGACACACATTTTTCATTGCCACAAAAAGAAACCTAAACCTCTGACT
GCAATAGGCAGACTGCAACTAAAATAATGATTCCAGAGTATATTATAAAAAAAGCTCTAGTCTAGCCCTGTTATTAATAG
GGATGGGTACCGGTATCCGGTGCCATCTGACATAAACGGTAGTAACCAGACTAAAAAGCAGCGCACATTT
>aburDev_TRINITY_DN26731_c0_g1_i1
ACCTCTAATCCTGCCTCTCAGGTCCACTCAGACCTGACATAAATCTCTTCTCTTCATCACATGGAGAACACACGGATGTC
CACTGACAATTTACATTTCACATTTTAAGAAACTATAACAGGATCGACTGTTGAACCATTAGGTCTCCACCTCCACAGAA
ATGATGTCTCTGAACCAGATGAATCTTATCAGTGCCTAATTGTTTCTAATGGGCACATTTTATTTTCCATATGAATATTT
GTTTCTACATTCACGTAGGCAGATTTGAAATGACTCACGAAGCTAATTAAAGCTAATGTGTGAAAAGTTAAAGAGGAATT
AAAGTAAAACAGCTGAAAAAGTTCTATTAAAGAGAACACATCCTCTTGAACTGCACAGTACAACACTGTAACCAAACATG
TGAAAGAGCTAAACTTAATGAATCTGTCTGTG
>aburDev_TRINITY_DN26738_c0_g1_i1
CTACTCCTGCCCTTCCCTTGGGTGTAGCTCAACTGACTATTCTGAAAATAACTGTATAGTGAACCTTACTTTAAAGAGAA
ACAAAAGGCAGCTTTTACCTATGATAATGCTTGATAATGCTGTATGTGTAAAAAAAGAGAATCAACCTACAAATAGTAGA
AAATGATTTAACTACAGGCTGTCTCTTTTGATGTGCTCACCTTTGGTTAAATTTTAATTTTAACTAAGCTAAAAGGCATA
CTTCAGTTACTTTTTCTACTTGACCCATATATTTGTGTCTTGTTCACCCTTCC
>aburDev_TRINITY_DN26708_c0_g1_i1
TGCACTTACAGAGAAAAAAAGAAGGGATTGGTGAATGAGGCAAGTTGTAGAGAGTAGAAAGGTTTTATATAAGAATCAGT
TCATTTTTATATTTCAGATTTATTTTCAGTTTTCTACTTTTTACATGTAATATTGATGTACATGTATCACACCTAACTCG
GTGACAGCAAATTTGAACAACTGTAATCATTTATTTCCGGCATCTGAAATATTAGTTTAGTTTGGGGTTGTTGTTTTTTT
TTTACGTAACGTAGGTACCAAG
>aburDev_TRINITY_DN77421_c0_g1_i1
CCACTTCCGTCCGGACGTACCGAGCCCTCAGCTCCGTCATTAGTTCACATAGTTAAGTGGTGCAGGAATATTAACCTGCT
GTCCATCAGGGCGTCGCCTTCGCTAACCCCTTAGGCCCCGACTAACCCTCCGATGACTGCCATCGCGGAGGAAACCTGGG
TCTTTCGGTGTGAGGGGTTCTCGCCCTCATTCTCGTTACTTATGCCTACATTTGCTTTTCTATGCGGTCCACCATGGCTC
ACGCCACAACTTCACCCCCCAT
>aburDev_TRINITY_DN77463_c0_g2_i1
CTTACTGTGTATTTGGTCCCCCCCAAATTAAAAAAAACACACACACAACAAAGTCATGCAAGATGTAGCAAATACAGATA
TGTGAAAAAAAATATCTTGTGGCTACACTGATCTCAGCACAACTGATGGTTTCTCTCAACTAAGTGGAGGATCTCTTTGT
TACCTTGTGTCCAATGCCTCTGAACAGACATCTTTCTGATATGAATAATTAAAGTGTAACTTTGGTTAAGCTGTCTGTTC
A
>aburDev_TRINITY_DN10460_c0_g1_i1
TTAAAGTCCCAGGGAGATCTCATCTTGAAGGAGGCTTCCCGCTTAGATGCTTTCAGCGGTTATCCCGTCCGCACATAGCT
ACCGGGCAGTGCCGTTGGCACGACAACCCGAACACCAGAGGTGCGTTCATTCCGGTCCTCTCGTACTAGGAACAACTCTT
CTCAAATCTCCAACGCCCACGGCAGATAGGGACCGAACTGTCTCACGACGTTCTAAACCC
>aburDev_TRINITY_DN94672_c0_g2_i2
CAGTGCTCCAGCTCGGCTGACGGCCCGACGTCGTCGGCCTCTTTCCTCATCTGCTCGCTCTCCGTCAGCACGTGCTTGAT
TTGATTGGTCCACAGGGTCAACGCCCCCTCCAGACGCTCCACCAGCTCACTGTTATTGGCTGCTGCTCTGTAGTCTGCAG
GGCTGCTCAGCTGGCTGATGGCGTCAGGAAGCTCCACGTGCTGCAGCTGCAACTTTCTCTCCATGTTCAGTCGGGCTGAG
CTCAGATTACTGACGAACTGATCCACCGAGGACAGGAAGGACCGGACGTGTGGACACGAGGCGCCGTCCTGCACAGAGCC
CCACGACTGGGCACAGGGTCAAAGGTCAGCAATAACAACAAAGGTTAATGTGTTTCCTGTTTCACTTTTTACCTTATTCA
GGCCAAAAGCATCAGGAGGAGCACTGCACACAAATAAGACTTTTCATGGATCATTATGTAACAGCTGCTCTACAGTCAAA
GCCCACAAAGAGAAACCAGCAGCTACAGA
>aburDev_TRINITY_DN94615_c0_g1_i1
GCTTGGGAGAGGGAGGTCTGGGCTTCCCTGCTTTGGCTGCTGCCCCTGCGACCCGGCCCCAGATAAGCAGAAGAAGATGG
ATGGACAGTCTGTTACTGTTCTTATTATCTTGGAGCAACTGTAACTACATAATCAGGGATTAGTTAAATATTCTGGTCGT
GATTCTGATTCTTCTCAGTAAACGTTCGGTTTATGTCAGAGGGGCTCAACAGTGGCTAATGATGAACCCTGGTTTAGGAC
AAACTTGGTAGTTATGTTATTGGGTTAAAGGAAACCACACTTCAACTATTAAGATGGAGGTTTAATAAACAGACATGATT
TGTTTGCACAAAAGGCAAGAAGAGTTTCAAACTTAAGGCAATAAGAAGTAGTGGCTGAAAGGTTAAAAAGAATTAGATAG
TGCTATTTATCGTTAATACCAGCCAGAAACATCTTAATATGTTATCTTTCTGAAGATGTTACCACTCCCTTTGACCTGTG
GTGTGACTATAACCTTCACCTCTCAGTGAGATAGAGTGCTTGGAACTGTTTTATTCAGACCTACATGTTTGAACATGTTC
CATAAATTCAGGTCTGACTGGCTCGCGTCCAAAAATAGAAACTGAATGTAGTTGGAACAGTTTGCCAGTAAATAAACATT
TGGACGTTGTCAAGGATTACTCAGGTAGTCTAGGAGAATGGGGACATTTATGACATGTTCCAACAGATAAACCAGACCGT
GTAGAGACTTTCAGTTGCACATGGGCCAACAACACATTAGTAGGGGAGACCGGGGATAGTTGTAACGTGGGTCAGTTGTA
ACACTTCCA
>aburDev_TRINITY_DN94665_c0_g1_i1
CTGGGAGAGATTGTCGATGTACAACAAAAAAGGACCCCAGACCTGCTCAAAAATATCTTCTCTCCCCTTAATTCTGTACA
TAACCCGTTCATATGATGCCACCTTAGACATTTGTTCAGTCCATTCCCTGAGAGAACAGGGGCTGGATGACTTCCAGTGC
CTAGGTATTATCCTGCATCCTGTTATGAAAGCCAGACCCATCCACAGTCTCTGTTTTTTTGAAAGGATATTATTGTCAGG
TAACAGGCCCAGGACACATACAGCTGGAGATTTAGAAAGATTGAGTTTAAAGATATCATTCACCAAGTTAATGATCCTGT
CCCACAAATAATCATTCTTCCGACATGTGTACAACATAAACTAGAGTCCCGGCTTCCTCCTGCCATTTTCAACAGGTGTC
ATTATCCACAAGCTTCAGCCTGACTAATTTACTGGGAGTCCAGTAATTTCTGTGAAGAAACTTGTACTGGATAAGTTGAG
ACTGTGTTTCAGGTGAGCAAACATACCAAGATGAAACCAGCGTCTTCCAACTGTCCTCTAAAATCTGGATACCCAGATCC
TTCTCCCAACACTGCCTCAGTCCCCCAAATTGGGAGAGTGTGCCTCTCTGAAGATCCCATAGAATTTGGATGCCCTGATT
CTATTAATGCCAGGGATTGCAAACATCTTCTGAATACTAGATGGAGGGTCTGGATTATTATTCAAAATGGTTTTAATACA
GTGTCTTATTTGAAAAAACCTCCAAATTTCCCTTGGATCCAGAAAGCATAATGATACCAGACCATCTTGGACAATGCCAA
CCCACCACTCTCTTTAGCAGCATATAATTTGGACCGATTAAAAGATGGCTTTTTGCCTGCCCACACAAAACCCTCCACAC
ATGCATTATAAAGCTTTAGCAAGTTATGTGGGACTGCTATTGGTAACATGTGAAGAAAGTACTGAAGTTTAGGGACAATA
ATCATCTTCACCAAATTAATTCTGCCCAAAAGGGACAGATTTATTTTAACCCAATTCTGCAACAGCGGACGAATGTTTTG
AATCACTGGGGAGATGTTTACTTGCATTATGTTGTCTAAACCAGGGGTCAGTTTAATCCCTAAGTAAGTCAAACCCTCGG
GCATCCACTTGAAATGCCATGAGCTCCTCATAACTGGCGGACACAATTTAGAAATGGGCATAACTTCCGACTTAGACCAA
TTTATGGTGTAGCCAGAGATTACAGAAAAGGAATCAATAATTGAGGAAATTGCAGGAACGGCCTGTTCTGGGTTACTTGA
GATCAGTAAAATGTCACCTGCATACAAAAAAGTTTTATGTTCTTCTTGACCCATATCCACCCCTCTGATTTTCTTACATT
CACGTAATGCAATAGCCAAAGGCTCCAGAAACAGGGCAAAAATGAGAGGTGATAAGGGTGAACCTTGTCTAGTACCACGA
CTTAACGAAAAGGAGGGTGACATTATCCCATTGGTAATAACTAGCCATTGGATCTGTGTATACCACCTGAATCCACTGCC
TAAAAAAGGGACCAAAACCGAATCTCTTCAACATATAAAACAGAAAGGGATACTCAACTTTATCGAAGGCCTTCTCTGCA
TCTGAGGAGAACGCGACGACAGGGTCTAAATTAGTCCTGCTCTTCCAGAATATGTGCAATAACCTACGTAGATTATCTGC
AGAACTTCTGTTTTTCACAAAACCGACCTGATCCCTATGCACCAAATACGGAAGAACTTTCTCAAGCCTAAAAGCTAGTA
TCTTAGAAATAATTTTTTCGTCCACATTAATTAATGAAATTGGGCGATAATTCCCACAATACTGTGGGTCTTTCCCTTTT
TTATGTAATAACGTGATCACTGCCGATCGCATACTAAATGGTAGTCTCCCTCTTTGAAACGCATCTTGATATACCGACAG
TAGTCTTGGAGCTAATTCGTCCACGAACACCTTAAAAAAATCTGATGGAAATCCATCGTTGCCTGGAGATTTGCCCAATC
TAAGACTGCCAATTGCCTGCTTAACTTCAATTAGTGTAATCTTACCTTCTAATACAATTCTTTGATCTTCAGACAGGCTG
GGAATTTTAATAGAAGAGAAGAAATCTGACAGCCTCTGTTCCTCCACCAATCCATTAGAGGTGTAAAGCTCCTGATAAAA
TTTAGTAAAAGTATCATTAATTTCTTTTTTACTGGTGGTCAACTTATTATTATTACTAGGAACAAAAATAGATGGTATAA
GGTTGCTAGATTTTATCTGCTTAACCCTGTGTGAGATTATAATATTATTTTATGCCATGTTATACCCCTAATTAAAGATT
GTGA
>aburDev_TRINITY_DN94624_c1_g1_i1
CCGATTACAAGACGAACACCCAACTCTTGAGCCACGATCGCCCCACACACAAGTTGATCAAAGAAAACCCCTTTATAACA
CTGAAGAATGCAGGTGTATTACTGTCAAAATCTACAATCAAGAGATGCTTTTATGATCTGAAATACAGAGTTTACAACAA
GGTGCAACCCACTGGTTGAACCTAAGAACACCGAGACCAGAGTAGATTTTCCCAGACAACATCTAAAAGAGTCGACGCAG
CTCTGGAACAAAACTGTTTGGACAGATGAATCCAAAATAAAGTTGTGACAGAATAAAAAATCATCCAGGCGAGTAAATCC
CAAACGGTTGATTCTGTTCATCTGGATGTTTTCAGTGGGAGAAACGTTTCGTCAC
>aburDev_TRINITY_DN26837_c0_g1_i1
CCAACAGTCACTCACACATTGTTTCACTTCCCTTTAAGAAACCTCTCAGCACAGAAATAACAGCAGTGAAATATGTCCAA
ACCACATACAGAAGGAAAAAAGTGCAACATTTTACAAAAGAGTGTTAAACTCACAAAAATCTGAATCACTCATCATTTTA
AGGATTACTGGGAAATGTGTTTAGAAAGCAACTCAAACTATTTACTTCATAAACAGAGATTTTTACTATACAGTTAACCT
TGATCTGAAACCAAGGAAGATGATGCAGAAGAATTTTTATTCAAGTAAAATTTAGTTTATCCACAACTTACTGTAAGGAA
GATG
>aburDev_TRINITY_DN26845_c0_g1_i1
GTTTAATAAATACAAGCATAGTGACAGAAATAAAAATGTAAGAACAAAGCAAACAAAAAATATGAAATATATTTTTTAAC
AGTAATAATATCAAAATATAACAATTTATAAATACTAATCCATTCAGCGTCCCTCCCTTACAATTAAATCAATATCTTTT
GTATCAGGAACAGGTGAAATACCTCATATGTTCACTTTCCTTTATATCACAATATGTTTTATCAGCCAGAAACATTCAGA
AAAAT
>aburDev_TRINITY_DN26837_c1_g1_i1
CCACAACTTACTGTAAAGAAGATGAAGAAATAATATCATTGAAGGAACAATTTTATCAACAGCAAGTAGGTAAAGATTTC
AAACACAAATTTACACATAAATTTCTGTCAGCCTCCTTGTGATATCAGGAAAAACATCAAAATAAATGTTGATGTTTTTC
TCTCAGCCAACAGTCAACAATTGAAGCAAATATAAGATATTATTTTTACAACAGTATAAACTTACTTCCAAATTCCAGTC
TGGTTCCTCCACC
>aburDev_TRINITY_DN68323_c0_g1_i1
GCGATCTCAACCTGATCTAGGTCCGCTTCTTAAGCCATTTGAAGCGCTTGATTCAGCGTAACAATACCGAGTTGTTCGCC
ATCCACACCTTGTAAACGAATTTCGCGCGCGGTGATCTCACCATTGATCCGCGGGCCTTTGTCCTGAGCAGCTATTGTCT
TTACTCCAAGTCATTCAAAAACAAAACCGTGCCTCGGCATGGCTTAGGCTTGTGGCAACTCGGCCTGAATCAGCG
>aburDev_TRINITY_DN68349_c0_g1_i1
CCCCCCCGCCCCAATATTTGTGCAAAGCTAAGGTAACTGCACACTTCAGGATGTGCTGGTTGTATTATTTGTTTATTGTT
TTTGCTGTTTATGAGTAAAAATTTCAGGCTAATATCACAAAATCTGGAGTTGAGTTGAGTTAAGTTGAGTTAGATATCAT
GAAATTTCAAATTACTCAGAAGTAAACTGAAGTTTTGAGAGAGTCAGTATTGTGGGACTCATAGCTTCAAATTTTGAGTT
ATTTTATTGGCAGAAACAAGCTTCCTTAAATAAAGAGTACGCGGTTCATGATGGAGTTAATGTTTATATTTCATCAGTCT
GGCAGCTTTCCCAGTCTCAATTCATTCCATTAAAGAGCAATGTTCAGATTCATAAAACACCACCATAATTTCTAAAATCT
TTGCATATTTATATAAATACAAACTTCAACAAAGAGGTTTCC
>aburDev_TRINITY_DN52010_c0_g1_i1
GTTTGTATGCTCCTATATTATAGTAGCTGCTATGAGTTTGAATAATTTGGTTTATTCATTTCTTTTAGGATAAAAAAAAA
ATCTAACTTGCAAATTTATGACAGCTGCAGCTCATATCAGCAGTAAAGCTTTGTGCAGGGTAATCTGCTTTATAATATAT
GTAGAGCAAATGTGCAATTATATTTAGGTATTTAGATTTTAATTGAGGCACCGTGCAGAAAGACTGCAGATGATATGCTG
GGTGTATCCTAGGTAAAGCTCCACTGTGTGAAAACACTCCATACTTGCTTAATTTAATAGTATTTCAATCTAAATGTACT
CAAAGCACCAAACTGGAGCAGACAGCGATGTTCATCATTAACACACTGTTCCCTCAGTTTTTATTTCAGCTGTCTTCCTT
GTAAAAACCCTAAAACTGTGTCAAGTGGTG
>aburDev_TRINITY_DN17708_c0_g1_i1
GATATCTGCCGATACCGATATGAATCTGATATAGTGCATTCTATAATCAATAAAACTGATTTTTTTTTTGTTAAATCTTG
CTGCCAGAGTGGGAGTAGATTCAGCCGGATGGTTCCCCGGGCTCAGTCGGGCGAAGGGGGTAAGTGGTGGGGTGTGTTCA
GAGCCCTGCATGAAAACAAGGGCACTAACCATGGTGGACCAAGCTCAGGGGTCCGTTCTTCGTACCTCGCTAAGTAAGTT
AGCTGGATTTGAATGTTGAG
>aburDev_TRINITY_DN17742_c0_g3_i1
GCTCAGGGCTGAGCCCCAGAGGGCCCTGCGCAGGTGATGCCAACTCAGGGCTGAGCCCCGGAGGACCCTGCACAAAGCAG
GCAGCAGCGTTGTGTCCTGGCTTTCCAAGCTTTTCCTTAAAAAAAATCTAGCGAATCAGGTTGGTCGGGAAAATTCGCAT
CACATTTTACTCTGTTTAGTGATGAGTGGGGAGGGGTGGGAGGACAGGGTTTGGTGCCGGCGTGCAGGGTGGGCTAGCCC
AGCGCCACCTTCCTGGAGACTGTCTGGTGGAAGACACCGCGGAGCAGGGCCTGGTAGCTGGGGACACGGAACAGGTGGCT
CTCGCCGTAGGCCACGTCGTACTCGGCCGTCTTGCCGGTGACCAGGACGCGGATGTGGGGCTCATTCACCTGGCGGCCCA
CGACCACCACGAAGATCTCGATGCCTGCCCGCTGGGCTTCCTGCACGGCCTTCTCGATGGCAGCGGGCGTGGCGCCCTGC
GAGTTGCCATCTGAGAAGAGCAGCAGCCTCTTCTTGGCAGCGCCGGACGAGGCCTCGCGGTAGAAGCGGGTCACATAGCC
CAGGGCATCGTTGACGTCGGTGGCGTCGTTGATAAAGTCCATGGCATCGACGGCACTGGCCAGGGCCGTGTAGTTCTGCA
GGAACTGCAGCGATGCCCGCTCTGGGCGCTGCTGGCCCGTGCCGCTGTACTGCACCACCG
>aburDev_TRINITY_DN17708_c0_g2_i1
GATATCTGCCGATACCGATATGAATCTGATATAGTGCATTCTATAATCAATAAAACTGATTTTTTTTTTGTTAAATCTTG
CTGCCAGAGTGGGAGTAGATTCAGCCGGATGGTTCCCCGGGCTCAGTCGGGCGAAGGGGGTAAGTGGTGGGGTGTGTTCA
GAGCCCTGCATGAAAACAAGGACACTAGCTTGGTGGACCAAGCTCAGGTAAGATTTTTTAGGTTGTAAGGATACAGTCAT
GTGCAGTGTTGGGTAAG
>aburDev_TRINITY_DN17767_c0_g1_i1
GTGTGTGTGCGTGTGTGTATAGAGTGTGTGCGGTTGTGTGGTGGTTGTTAGCGGTTCCATCTGGGTCTCCTGGAAGCTAT
GTGGAGTCAGGAAAACCACATCTCATAAAAGTGGAGGCAGCCCAATGTTCTACAAGGACAGAACATTACTGAAAATGTCG
CTCAGGAAAACCCTGGGCTTCAGCCCACATGTTGGCTGCAAAGGCTCTATCTCTCTCTCTATTTCCACTCAGTCTTTCTC
TCTCTCTTTACTTGTTTTTTTACTTGGTACGGGATAAGAAAGAAGAAGACAAAATAGACAGCAGGGAGTGTGGGAGACAG
AGGCTGAGACAGAGAGAAGCCAGCGCTGATAGCAATTCCATCTGTCGGTATCGAACAGAGGAGTGAGCAGTGACAGGCTG
CGGGATGGGGCGGCGGCAGTGGCGGTTGTCTTGGAGGGGTGGGGGCATCTGGTGCACATTGGCCGAGGGTCTGTCTGGAA
GCAACCATGGGAGAGGAGGGAGGACGGAGGGAGAAAAGCACGAAGGCCTGAGCAGTGGACAAGGTAAAAGTCCTGCCAAG
ATGAAGGGCAAAAAAAAAAAAAATGATCCTGGCAACCAATAAATGTGTCTGTGTTGTTCACATACTGCCTTGGATTGAAC
CTGAAATCAGGGGAATATGGGAGAAATCGCAGGGAAAGCAGCTTAAAGGGTAAAAAACCCCCCCAAAAAAACCCACCACA
GGCACACGTGCATAACTATCAGTCATCACTCTCTGGTGGAAAACCTCTTAGCTCCAATTTTGATGATTCCACAGACATTT
TAAGGTTATTCAATGTCAGCCTATAAAAAAAAATAAAAGAAAGAAAGAAAGAAAGAAAGAAAGAAAGAAA
>aburDev_TRINITY_DN85692_c0_g1_i1
CCGGCTTGATGCCAGATCCGGGCCAGACCAGCTTGCTATGTGGGACTAACATTTAAACGTCCTGATCTGGGGGATCCTAG
GATGCCAAGAAAAATGAGATCCTCCCGTTTGTATCAGTATCCTCTTAACACCCACCCGTCAAATCCAGTGAACTCTTTAG
ATTTAGAGTCCCATCTATACCTTTATATAGTATTTTCAGCCACACAGAGATCTTTTAACAGAACTGAATTGAAAAATGGC
ATTTTTAAAGTTTCTGAAATTGTTAAGAGACTGAGTAAAATGCAAACTGGTTTAATGGTCAACTGTTTAAACTGTACTGC
>aburDev_TRINITY_DN85661_c0_g1_i1
TGTGACAAAACGTGGAAAAGTTCAAGGGGGCCGAATACTTTTGCAAGCCACTGTATTGTTTTTGTGCTGGACTGTCTCGG
AGCATCTTTGCACAGCCTACACCTGGGGTCTGGCCTCGTGTGGTAGACAGCAGCCTCTATGGATCTGCTTAGAGCTTGTT
CCTCTGCTGCCATGATTGGTGCCTCTGTATTCATATATATATGTACACATATCATTTTTTAAACTCCAGCTTGTTTTTTT
TCTTCCGAAAACAAAAAACAAGCTGCAGATATTGCAGATATTGCAGATATTGCAGCATACTGCGTTTGCTTGTAAAAGAG
CTCTACCCCAGTAACTGCACAAGGCTCTTCCTCACATGTCTCCATTAGAATAGCAGTGTCCTGTGTGCTATCTCTGATGA
CCAAGTGTGATTGTGTGTCTATCAGGATGCTATCAAGTCCGGATGGTCAAAGAGGAGGATGTAGATGATAAGCATCAGCT
AGTGGATCAATAGGAGCCTGTAAAAAAAAGACCCACACACTCTCTGTTTGAGTGTTTGTGTGTGTGTGTGTGTGTGTGTG
TGTGTGTGTGTGT
>aburDev_TRINITY_DN59393_c0_g1_i1
GATTTATTCAGTTGTCTTAGGCATCTGCAATGGTGACTTCAACCTCAACTCCCGGCTCAATACTGATGGAAGTAATCTGC
TTAACAATCTCAGAAGGACTATGTAAATCAATGAGTCGCTTGTGGATCCTCATCTGGAATCGATCCCAGGTCTTGGAACC
TTCACCACAAGGTGTTTTTCTGGTAGTGATTCTCAAAGTCTTGGTAGGCATGCGCACCGGTCCTTTCACTTTCAGATTCT
TTTCCTTGGCACCTCTGATCAAGTCCGCACAAACCTTCTCCAGCGACTTCACGTTGCGGCTGGTGAGCGTGATTCGAATT
CGGTGAATCGCCACTTCGGGCTCCACGGGCGTCTTTCCGGTATCTTTAAATGCCATGGCTGAGGCGCGGCTTCCTGACCG
AC
>aburDev_TRINITY_DN3657_c0_g1_i1
TGCACTTTTATTCAACTGGTCTCAAGTCAGTGTACAGGTAAGCCCTGGCTGCCTCCACCCACTCCCAGGGAGACCAAAAG
CCTTCATACATCTCAAGTTGGGGGACAAAAAAGGGGGAAGGGGGGGCACGAAGGCTCATCATTCAAAATAAAACAAAATA
AAAAAGTATTAAGGCGAAGATTAAAAAAATTTTGCATTACATAATTTACACGAAAGCAATGCTATCACCTCCCCTGTGTG
GACTTGGGAGAGGACTGGGCCATTCTCCTTAGAGAGAAGTGGGGTGGCTTTTAGGATGGCAAGGGACTTCCTGTAACAAC
GCATCTCATATTTGGAATGACTATTAAAAAAACAACAATGTGCAATCAAAGTCCTCGGCCACATTGTGAACTTTGGGGGA
TGCTCGCTCCAACCGACTGCTGTCACCTTCACCGTTCCAGTTTTTAAATCCTGAGTCAAGCCAAAAAAAAAAAAAAAAAC
CAAAACAAAACAAAAAAAAACAATTAAAGCC
>aburDev_TRINITY_DN59385_c0_g1_i1
GTGATTTGGCGCTATATAAATAAAATTGAATTGAAATTGAATTGAATTAATCAAGCTTGGTAGAGATGGGGTTGAGAATT
TGTTTAGTACCTGCTCTAAACTAATTTTAACAGCTTGTTATTTTTTTCCTTGTACTTGTCTTCAGGAGAGATAAATTTAT
TTTTTGTCAGAAGAAGTGTCTCATATGTATAAAGGTTGTTTAGTTTGAGCATACAGTTTTTTGGTACTCACTGAATTTGA
TTAACCAGGGGTTTAAGGAACAAGAAAAGACTTTACATTACATAAAACCCTATTTTGTCCACATTTATGATAAAATATGT
TGGTAGTCAACATAGACTGAATGTAAAAAGACACTGATTTGTGAACCCCTGTTTTAAAGCCTAAATGTCTGTCTCTCTCA
CTGCATTTTTCACTCCTGACAGCTGGGATGGGTTCCAGTCCCATTACCCCACAACCCTGAATTGGAGAAGTGGTTGAGAA
AATTGATGGAATTTCATTAAAATACTTCAACAGGCACCAACACAACATACATGACTTTGAGTGAGTCAAATTTGCCGAGG
CAAAGCTTAACAGACTGCTAACAGCTACAGCCACGTCAAAGTTTCCCAGCTGTCAGTCATAACCTCAAAGCCTGTCTGCT
TAAATTAAAGCATTATTACAATTTAAAAGGGTGGCTTCTTAATAAAACCAACCCATTTAAATTGTTACGAAAGGAGATTG
GCTACAGAAAAGGGGCTTAAATTCACCTTAAAGCTGCAAAATTGACAGTTATTTCTGGTTTTTCATGTCATGCATACAGT
GGGGCAAAAAAGTATCTAGTCAGCCACCGACTGTGCA
>aburDev_TRINITY_DN59335_c0_g1_i1
CAACAATACAAAACCTAACAGTAATAGTAAAGAAATACAAATATAAATATAAAAAATGGTAAAGAAAAACACATTATTAG
GAGAACAATCAGTACCGATATAAACTGCCTAATGCTATTTGACACAGGTGAAATAAGAATCCTCAAATTTAAACAATTAT
TGTTCATAATTCCAAAAAGGCAGCAGTGAACATTAGACTGTCTCTACAATCCAAGATAGCACTTCTAAACTATAAGGGGT
AGTGATACTAGGGTTTACAATTCCCACAGTTCATAGAAGGTTTGCTTCACTAAATTCTGAATAGAAAATGTTCAGAAAAA
TTCAGTTGTTTCTGTCTAATATGAAGCTGAAATAGTATTTGTAACTCTACAAATTGCATAAGTTGCGTCAATTTTTAAAG
TGTATAAAAACAGGCCTTTTTGCATCAAGTAATTTTCTTGTTATACTAAGTTTTACAGTAAATGGATATTTTGAGATATT
TCACATGTACTGAATCATGATTTTTTTTTTTTGATGACTGGAAATAGAAGAACATAACATAAACACACTTTTAACACATT
GACACATGGTCAAAAACTATGATAACGCGTGCCTTTAGCATATGAACGTATGAGCTCTATGAGTTCTTCTACAAAGTTCA
GAAAAGCCTCAAGAACCTCCTCAAACCACCTCATCTTCTTTGGTTTCTCATCATCATGGTGAGAGCTTTTGGGGTTTACT
GGAACTAACTGTCCTGATGAGGATTTATCTTTGGTTCTAATATATCGCTCAAATGTTTCCATGTTATCGGAAGTGTAGTA
TTGTCCTTCATTAGCTGTGACCATCTCATCTATTTTATCCAGGAGGCTTCGAACCTGCAGTTTATTTTCTCTCTTTTCAT
TGTCAAATACACAGTATCGGTTAGCACACAAGGACACCAGTTTTGATACATGGCTGTTTGACTGCATGAGATCCTCTACA
GACTTCTTTTTCAGCTTATCGCCATGAGTAAAAAGCACCATTGAGTACTTTGAAGCATCACTACCAAACAGTTTAGGTAG
CCGCTCCAAGAGTGCACAGTCTGCTTCGGAGAGTCTGTCCAATTTAACCACAAAGATTAAGGCATGTGGTCCTGGAGAGG
CCATCAGTGGCACCTTCATCAACTCCTCACACAGCTCACGGCTAGACAGAACTTCATCACTGAATCCTGGAGTATCTATC
ACCGTGACACGTCGACCCTCCACCATCACAGATTCAGCAGCACACTTAGTCGTGACTGCTGCAAAGTCACAGCTGGATTC
AAACCTCTCAGATCCCAGGATGGTATTTCCTGATGAACTCTTCCCGGCTCCAGAAAGACCAAGTAGCACGATCTTCCTCT
CCACTGGAACTGAATTGCTGGTAAAAGAAACTTGTGAATGGTAATGTTGGTTCCTGTTGTGAAGCTCATTCCACTTCTGA
AGCAGATCTTCGACTTGTTTCTGTCCTCCTTCCTTATTGTTGAACACATGGTACCGTCTTCCAAACTTTTCAGCAAGTGG
TGGGAGTGAACCTTGTGGGTCTTCATTGATAAAATCCTCTAAGGTCATATTGTCCAAGTCATCTCCTCTGGTGAAGAGCA
GAAAGCTGTTCTTCAGTTCCTGATCCCCAATGACTTCCATTGTTGCCTCGACAGCACGTTTTTGTTCATCGGTGAATCGA
TCAATTTTAATTACTACTAGGAACAAAACATTTCTGAAGGACTGAAGCCGTTCTTGAAAGTAAGTTTTTATTTTCTCCTC
TGATCCATCACATAAAATTCCTGGAGTGTCAATTACTGAGATCTGTTTCCCAAACAAAACTTTACTTTTCTCTGAGATTT
CAGTTGTAACTGATTTTAAGGCACGTCTAGACTCAAACATCGCCTCTCCTAAAATGGTGTTTCCAGATGCACTTTTCCCA
GTCCCAGTGTGTCCAAGAAGAATGATGGTGAGACTCTGATCCATGTCTGAACATCAGCAAATCTAAAGCAGAGAGCTCCT
CTTCGTCCTTTTTGTGACGCACTTAATTT
>aburDev_TRINITY_DN59320_c0_g1_i1
GCAAACAATAACTGCAGGCTCCATAAACCATTTTTTCTCCGGGATGGGACGAGGCACGGCATTGACACGACAAGGGAAGT
TGGGCTGACCCGACAGATTTCGACCCAGTATTGTACCAACGAGATTTAGAGGAAGGATAACAAAGAAACAGATGCAACAA
ACGGCCACCATTGTTCCAAAAGGAATGGCTCTAGAGGCATGGTAATAAATGGCTATAAAGTTGATGAAGAATGCAGTGCC
ACACACCATAGCTGGGATAAGGAATGCC
>aburDev_TRINITY_DN76576_c0_g1_i1
CCTGCATATCACTGCCTTTACCCAGTGGATGCTACACCCTGTATATATGGACTTCTATAGAGCCACAAGTCCGGCTCACA
TTCAATGGTAGCAGTACCACCTGAAGCACCTCATTAGATTCCACCTACTCCACCCAGACAACTGTTAAGGTTCAAAATAT
TGGGGATGGAGACAAGAGAAAAAAAACCACAATAACAACACTGG
>aburDev_TRINITY_DN76588_c0_g1_i1
AACTCTGCTGCAGGCAGTGACTCGTTTTTCTAGTTTAAACTTCCCTGGAAGATTGTTCAACTTGAAAACAGCCAACATCA
TTATCAACACCTCTCACTGTAAACCATAAAACCCTTGAGGATCCACGGCCTTATGGTTCTTTAAACTGATGATCTTAAAC
ATGTGAGCTCATCAGAACTGAGAATGAAGACAACCAGTTGGCTCAATCCTACTGAGTGCAGCTACATTTCAAGCTTAAAT
ACATTTCTCCTGTAACTGTGTTTTCTTGGCCTCCATCAATGAAACACTGCACAGTTTATATTTAATAAATATGCAAACAT
TTTAAAAAGAAAACATGTTTAAGATGGTGTAAGTACTGTTGAATATGTTAATGGCAGGTTTGATGAAATTACAAACGTGG
TCAGTCTGATGTATGATCTGATGCAAACTGCAGTTCTGTTAAATACTGTGTTGACATGTTGATGCGTCACAAACATCAGG
TCTGCTCCAAATGAAACTCTGCTGCAGTTACCAGTGTTTCCAGTTTCCATGGAGACTGTGTGC
>aburDev_TRINITY_DN76593_c0_g1_i1
TGGGGCGAGCCGCACTCAGACATGGCCTTCATCAGCGTGTGGACGCACGCCGTCTTCCCAGCACCGCTCGGACCCAGCGT
CATCATACCATGTCGGACTCTCTGCGTCTCAGAGAGTTGGACCAGTTTGAGGATCCAGGGCGGGTGAGGGATCAGACCGG
CCTGCTGAGCCTGATTAAAGATGGCCGACTCCAAGTCTGGATAACCGGCTTTATCC
>aburDev_TRINITY_DN76593_c0_g3_i1
GCTTTATCCAGAACAATGCCAGGAAACAGGTCATTGATCAGACTCATAAACAGAGGCTCGTCCTCGTCCACCAATTTGGA
GAGGTTCATGTCCCTCAGGACCCTCATCACCACGGTCTTCTCTGGTTCTGACGGGTTAGATCGCTTCACAGCTCCCAACG
TCCTCAAAACCGACAAAATGTTCCTCAGACCGAAATCATAATGGACCTGTTTGGACAGCTGCTCCTCACACAGTTTGTAG
AGGGTGTAGAACTTCCTGCTTAGGACCTGGTTGTCACGGAAACCAGCACTGGCCAATTTAACCCTCATGATGATGGCTCG
GTCCGGGACCATCATGGCTACCGTGCGGAACTGAATCTTCAGGTTTTCCGGCAGCTCCTGACGGCCGGCATAACCGGGAT
TCATGGTGAGGAAGATGCCGAACTCGGGATCCATGTCGACCACGTCTCCGTCGGTGAAGACGAACTGCTTCTTCTTGTTC
TTCTTACACTGCAGCACGATGTAGATCTGCTGGGCGGCGACAGAAAGCACCGGCAGCTCGATGCGGTTAAACTCATCGAA
GCAGCCCCAGGCTCCGGACTGAGCCAGACCTTTGTAGATGCGTCCCAGTCC
>aburDev_TRINITY_DN76577_c0_g1_i1
AGAATTTCTAACACTACAATAACAACAGATACTTTCTTCAAATTATAGATACTGCATAAAAATATGTCATGAATATTTAT
AAAAGATCTCATATCTCAAAGTTGAACATTGCTTTGAATTGAATTGTTTTTGAAATGAATATTCTTTAAATAAAAACGTT
AACCATGGACAGGTACACTATGACAAAAAAAAACCCCAAAAAAACTTGTCTCTTGTCTTGTTACTTCCCTGATGGAGGAT
GAGCATATCTGCATTAAAACACTTTCAAAATAAATCACTTCATTCCTCTCATATG
>aburDev_TRINITY_DN76584_c0_g1_i1
AAACCGCAGCTACATCCTGTAGCGTCCTATCGTCCATTGTAGTTTCATCCAGAAACCGCAGCTACATCCTGTAGCGTCCT
CTCGTCCATTGTGGTTTCATCCAGAAACCGCAGCTACATCCTGTAGCGTCCTTTGGTCCGTTGTGGTTTCACCCGGAAAC
CGCAGCTACATCCTGTAGCGTCCTCTCGTCCATTGTGGTTTCATCCAGAAACCGCTGCTACATCCTGTAGCGTCCTCATC
AACTCACAAATCGTTTCATCCTGAATCAATTTG
>aburDev_TRINITY_DN76584_c0_g1_i2
AAACCGCAGCTACATCCTGTAGCGTCCTATCGTCCATTGTAGTTTCATCCAGAAACCGCAGCTACATCCTGTAGCGTCCT
CTCGTCCATTGTGGTTTCATCCAGAAACCGCAGCTACATCCTGTAGCGTCCTTTGGTCCGTTGTGGTTTCACCCGGAAAC
CGCAGCTACATCCTGTAGCATCCTCTCGTCCATTGTGGTTTCATCCAGAAACCGCAGCTACATCCTGTAGCGTCCTCTCG
TCCATTGTGGTTTCA
>aburDev_TRINITY_DN76587_c0_g1_i1
CGGGCGCGTCAACATTATTCCCCTATTCAGCTGCTCGGCGACTCAAAGGTTTGACAGTCGCCAATAGTCTGTTTCCTTTT
TTATTTTGACGGTCTCATGTCCTGTGTTCAGTTTGTTCATTTTTGCTACCTCCTGTATCTATGTCTATGCGTACCAGCTG
CATGTATATTTATTGTGTGAGTTTTCCTTCATTCATTGTCCTCTCATCTGTTTGTCTTGTGGCATGTTTTCAGGTACTCA
TGTTCTAGTTTCTCCATGTCTAGGTTTCATATTTTTGTGTTTAGTTTTTCAGTATAGTTTCATGCAAGCTCCATCTTTGT
TTCCTTCTGCCTTCTGGTTTTTTTTTTGTTTTGTTTGTTTCATTGTTGTTTTCTTCTCGTGGGTTCGAGACTTCTGTTAG
GAGTAAAATGATTAAATAAACTGATTTTTATGAATTTTCATGAACACATAATAGTGAGCAATGTGTTCATTAAGAGTTGG
CACTTCATGTTTTCAGGACTAAAAGCTTCATACAGCGCGATGACTGAATTGAATTATTGTCACTGACATAGCAGTGCTGA
GAGTTTTGCAACATACTTGCATATCATAACTATCAGTCAGGATGAAATTCTGTGGGCCAAGTGAGTCCGAACAGAAT
>aburDev_TRINITY_DN76532_c0_g1_i1
GAGCTGTTACGCACTCTTTTAATGTATGGCTGCTTCTAAGCCAACATCCTAGCTGTCTTCGAAATCCCACATCCTTTTCC
ACTTAACACACACTTTGGGACCTTAGCCGTAGGTCTGGGCTCTTTCCCTTTTGACTACCCAACTTATCTCGTGTAGTCTG
ACTCCCGTCAATCATCTAGCCGGCATTCGGAGTTTGATATCTCTTGGTAGGCTTTGACGCCCCCGCAAAAATTCAGTGCT
CTACCTCCGGTAGACTAATAACGAGGCTAGTCCTAAAACTATTTCGAGGAGAACCAGCTATCTCCGGGTTCGATTGGAAT
TTCTCCCCTATCCACACCTCATCGCCACCCTTT
>aburDev_TRINITY_DN43075_c0_g1_i1
CCCCCAGCATGCAACAGCACAGAGGACCGCACAGGCCACAACAGACCCATAGAAAACCCACAGAAAACAGGAAGCAGAAG
CAGAAGACCACAACGTCTCAGAGCACACGGTGTCCACCGTTGTGCAGACATGCATAAACAAGAGCCCAACAAAGATGCTC
AGCTTCCCAAGAAATAAACAGGTGGAGCGATCCCCACCAAAAGTGGATGCCGCATCTGTGGCCAAACCACTGCACCCAAA
AAAC
>aburDev_TRINITY_DN43061_c0_g1_i1
GATGTACCCTCACTCGCTTTTGGATCAAGTGAATGCTTTTCTGATATTAAAGAATTTCAATACTCGACCCTCAGTTATGA
CTAGATGAAAAAAGGCAGTCCTAGTTACTTAAATAATCTGTGTGTTAACTTTAGACCTGCCAAGTTTCTAGATTCATATA
CATTTAAATGATGTGATATTACTACTGCTGACACAGCAGGAGCTATTTTGATCATTTCAGGCACTTAAAGGACATTTCCT
GATTATAAATAACTAAGTGTTAGCAGGGCCCAAAGTAAACCAGGTCTGGTTAG
>aburDev_TRINITY_DN43085_c0_g1_i1
GTGCAATGGAGCCAAGATCTTGGTGCCCTGAAAAATACCATTTGTTCAAATTGCAGGATTTGAACTTCCCATTGGCTACA
GTTCTTTAGCATCAACACTTGGTATTTGAGTATCTGAGTATTTGAGTTGTAACTGTTCTTTGTTCATTACTTATGCTCCC
GTGTCAGGGTGTTTCCAGAGGTGGGAAGTAACAAACTAACTTTATTACTGTAACTAGAATTTTCAATTGTATTCTATTTT
ATCCTATTCTATTTTATTTATATAGCGCCAAATCACAACAACGGTCGCCTCAAGGCGCTTTTTATTGAACAGTAGATC
>aburDev_TRINITY_DN60249_c0_g1_i1
GGGGCAAGGTAGTGTCATCTTCTAAGATCTTTAGAACTGAGTAAAATATCTGTTTTATCTGAATTCAGAAGTAGGAGATT
AGGGGTTATCCATGACTGTGCTTTATTTAGATTATACATGAGTATATAGTAATAATATAATTAGATTAACTCCAATCTAA
GTATTTGCAGAGAACACTGTGGAACTCAATGACTAACTGTTACTCCCCATTTACATGCAAAAACTGACTGGAATCAATCG
GATAGATATGATTCAAGAGCTCTGACTCTTTATCAATGACGAATAGTTTTGATAGTTTAAAGCAGAAATCTGAAAATGTC
AGCTGAAATATGTCTGAAAATAAAACGTTTTTAAAAATCTAAATCATTTTTTAAAGTTAGAAGGTACATATCTATTTGTC
TGACTTGTTGAAGCCCCACATCCC
>aburDev_TRINITY_DN60237_c0_g1_i1
AGTCTATGCAAACCAAACTTGGGTTGGACATTGTATCTGCATTAAGTCAAGATGTTGTTGAGAGTAGACTTTGGAGAGTG
GCGCGAATTCGACGAGACAATTGGCAGACTTGTAAGGGCTGGTGGCTGAGCGGTAGAACTGTCGCCTGCCACATGTGAAT
CACGAAATCAGAAGGTAGTGACTTGTAGCCTCACGCAAGCGATGTGCTTTGATGCACAGCACGTGACAGAGTTTGTGCAT
CCATTTTAAGCGTCTTGAGAGGAGGACTTTGGAGAGTGGCGCGAATTCGACGAGACAATTGGCAGACTTGTAAGGGCTGG
TGGCTGAGCGGTAGAACTGTCGCCTGCCACATGTGAATCACGAAATCAGAAGGTAGTGACTTGTAGCCTCACGCAAGCGA
TGTGCTTTGATGCACAG
>aburDev_TRINITY_DN60215_c0_g1_i1
AAATACATCTTCCAAAACCTGAAAAAAATCATTACAAAATAATTGTGAATTATTATTAATAAGAAAATGAATAGTAATGA
TTAACACACACAACATTTAAACCACTGCTTACTGCTATCACAGCATTCTCAGAAGAGTAACTGTCAAGTGGGTGGGATAT
ATTAGTCAACCAGTGAGACTGTCTTACATAACTCAGAATCAAAGATTTTCTGACAGATGCAGCTGTTTGAATTCAAAAAA
CATTAAAAAAAAATTCAATTTTTTTCCCATATTGATATCATTGTAATATTTTAAATATCATCACTGGATATTGGATTGGA
TTTGATTTTTATCTATTTCAGCACTGACAAATATGTTTAGTAGTTACACTGAATAAGCCTGGTACCACTGATTAAAAGTA
TTGAAAAAAGAAGACAATAAATGTAAAAGAGGGAAAGTGGTAATAAATATTAAACCTTCTCAGAGATGAATAAACTGTCC
TTTGGTCGTGTGGAAATACCGATATTCTATCAAGGTTTAAATGTGGTAAATAACACTTACAGTGAATTCAGCTATTTGTG
GTACACCGGTGTAATCTTCTGTCTC
>aburDev_TRINITY_DN25972_c0_g1_i1
CCACATCACACCATATTAGACCTCCTATTTCTAGAGTTGGATGTCTCTAATTTGACTATTATCTTACCCTCAGTGTATCA
TCATCTTGCATCAAGTCTCCATTGGTGATGTTCCCGTGTTTAGTCCTTGTCTTCTCTACAATGCTTAGTTAACTCTTGTT
CTGTGTTCAGTTGTGTCTTCCTGTGTTTTTGCAGTAAATGTTGTTTTCTGTTTCTGATGTGTGTACTTCCCCTGCCTCGT
CGTGTTTATGTTTTTTTTTCTGTGCTTCCACCTGTTTCCTCTTGC
>aburDev_TRINITY_DN76679_c0_g1_i1
AGACCGGTGGCAATGTAATTCTCTTTTCCTGCTTGTAGCCTCTAACTTGAAGATTTACCAGTTTCTCACATGGTATGACT
GTTGACTTGGCGGAAATGGTCGATAGTCTTAGATGAGCCTTACTCTTATCTGTGTCGAGATCCTGGGCTACTTCATCCAA
GACAAAGGATGTATCGCTCTGAGAATCGAGGAGGGCATACACTAGAACTTCTCTGTCTGGGTAATTTT
>aburDev_TRINITY_DN93832_c0_g1_i2
GACCTTTTAAAATGTATTTGATGCACATTTTAGTGTGGAGGGAGATATTTTTTGAAATGAGCTCAGAAAAATCCCTGTTT
TGAAAAACAAAGGGTGAATGGGCGGTTCTTATTTAGTACTTTTCTACCAGATGTCTCATTCATCCATTCATACAAACACT
TTTTCTGGGCTTTCTATCTCAAATTCACACTCCAGTGAGCCGGGTTCAATGTTCTGCCAAAGGATACTGAATCCAGACTG
CAGCAGCCCAGAATTGAACCACCAACCTTCTTGATAACCATGTGCACATCCTTTGTCCCATTTTCATTTTACTTCCTGTT
TTATTTTCAAAGCTGGGTTGTTCCTTTTCCTGCCTGCATTCATGTCTATCATTAAGTTACAAGTGCTTTAGTATCCCTCT
CCACGGCGTGTATTTAGTCTGTGCATTTTCACTCTCCCTGGTCATTTTCTCATCAGCTTTAACTCCTGTTGTCTTCCTGC
ATCAGCTTTTCCTTCTTGTTTTGGATTCAGTGATAATTTTTTGGCTTCTTTTTTGCTTCTCTTGCAGTGCCAGAGTAAAG
TCTAAGTGTGTGCAGTTCATGCTCAGTAAGGCAACAACTATGACAGTATTTTTTTCCATCCATCCATTCTCCATTCGCTT
CCGCTTATCCTTTCCAGGGTCACAGGGGAGCTGGAGC
>aburDev_TRINITY_DN93832_c0_g1_i1
GACCTTTTAAAATGTATTTGATGCACATTTTAGTGTGGAGGGAGATATTTTTTGAAATGAGCTCAGAAAAATCCCTGTTT
TGAAAAACAAAGGGTGAATGGGCGGTTCTTATTTAGTACTTTTCTACCAGATGTCTCATTCATCCATTCATACAAACACT
TTTTCTGGGCTTTCTATCTCAAATTCACACTCCAGTGAGCCGGGTTCAATGTTCTGCCAAAGGATACTGAATCCAGACTG
CAGCAGCCCAGAATTGAACCACCAACCTTCTTGATAACCATGTGCACATCCTTTGTCCCATTTTCATTTTACTTCCTGTT
TTATTTTCAAAGCTGGGTTGTTCCTTTTCCTGCCTGCATTCATGTCTATCATTAAGTTACAAGTGCTTTAGTATCCCTCT
CCACGGCGTGTATTTAGTCTGTGCATTTTCACTCTCCCTGGTCATTTTCTCATCGGCTTTAACTCCTGTTGTCTCCCTGG
ATCAGCTTTTCCTTCTTGTTTTGGATTCTGTGGTCATTTTTTTTTGCTTCTATCGCAGTGGTTTTCATTCCAGTTTCACT
CTATTTTTAGTTTTGAGTAAAGTCTAAGTGTGTGCAGTTCATGCTCAGTAAGGCAACAACTATGACAGTATTTTTTTCCA
TCCATCCATTCTCCATTCGCTTCCGCTTATCCTTTCCAGGGTCACAGGGGAGCTGGAGC
>aburDev_TRINITY_DN93818_c0_g1_i1
AAAAAAAAAAAAAAAAAAAAAAAAAAATAGGCCTGTTTGTTCTGTTAGCAGCTCAGCAAACATTTCCTACACTATTTAAC
CTTCTCAAACTGGTTACTGCCTACAGAACAGGGAAAACTAAACCTTTCTAGCCTGCCAAAATGAAATTCTGAAGACAAGA
AGACAAGACTGAAAATGTGCATTTTGTCTGGATATATTAAATGCTATCTGCACAAAGGACATCAGCTGCTGATGCCTGCA
GGGCGATAGGGAGCTATCTATCTATCTATCTATCTATCTCTATTTTATATATATATATATACACACATATATACACATA
>aburDev_TRINITY_DN2758_c0_g1_i1
ATCATGACGGTCTTGGCTGTTCCTTGCTCTCCGATCAGCAGCACGGCCTTCCTCTGCTTCATGATGGTCTGCATCAGGAA
GTCCGTCCTCACGTTGTCTACGTTGGGAACCAGGATGGACGAGTAGTCAGGGACGTGGTCTTTGGGGTAGACATACTCTG
GGACCTTGTTGGACCAGTGCTCCCAGTGTCCCTGCTCGCTGACGGTGAATTCAAAGATGGTCTGGTTGTCCTGAGTGGGT
GGCAGGTCCAGAGATGAGCTGTGGGCCTTCAGGAAGGCCTCCATCTTGGCT
>aburDev_TRINITY_DN2714_c0_g1_i1
CTCGGTAACCAGCTGAGACACCTCAGAATTCAGCGCCTGACGGTCTGAACCCGAGTTCGAACCATTCACAGACTGAACAG
CCAGCTCACGAATACGTTGCAGGATGTCGCCTGATGATTGCAGCGCGCCCTCGGCAGTTTGCGAGAGTGAGATACCGTCA
TTGGCATTACGACGGGCTTGGTCCAGACCTTTAATCTGGCTCGTCATCCGTTCAGAAATCGCCAGACCAG
>aburDev_TRINITY_DN2730_c0_g1_i1
ATAAAATAAAGATAACAGCATAACAAGGCAGTAACGTCATTTCAGAGAAACGGGGCCTGGTTTATCTTTGGTCACGTGAT
ATTCTGAAACACGATACGGGCGTAGAAGTGCAGCTGCATTTGAACACGCCCCCTTTGCTCGCCACAGACCTCGAGGCTTT
AGGATTAAAGTGAAATAAATCCAAAGATACAGAAACTAACTGATTGCTGTTTTGTTTGCATTCTGGTGATAATATTTTTG
TAATGATAACTTTCTTTTA
>aburDev_TRINITY_DN2763_c0_g1_i1
CCACCCGCTCCCACGAACACGCATCCCAACTCATCATCACCATTCATCTATGCACCACTTCCATGCACTAGTCATCTACC
TGCTGCAATCATCCATCCCTGCAGCCGCCCACTACACAAAACAAACCACATCATCACACCTCCGGCCACACAGCGCCGAC
ACTCACCGCACATGCCCACACCAACTTCCTCCAGCCAGGTGCTCCCATCCCCC
>aburDev_TRINITY_DN2794_c0_g1_i1
AGGTCTTGCCCTCAAATTCCTTCAGCTGTTGCACACAATACTCATCCATGGGCTCAATCATATAAATTACTTCTAAGCCA
TGCTTTCGGAGACGTTCCACAAAGGCGGAGTTAGCAACCTGGTCCTTGGTCTCACCTGTGATAAAATAGATGTGCTTCTG
GTTTTCCTTCATTCTGGTACAGTAGTCCTTCAGAGAAACCATCTCGTCCCCAGAAGCAGATGTGTAGTACCGCAACAGCT
CTGAAAGCTTCTTCCGATTTTGAGAGTCTTCGTGTATTCCAAGCTTTATGTTTTTAGAGAACTGCTCATAGAATTTCTTG
TAGTTCTCTTTATCTTCCGCCAGTTCAGTAAAGAGTTCTAAGCATTTTTTGACCAAATTCTTCCTGATAACTTTCAAAAT
TTTGCTTTGTTGCAACATCTCACGGGAT
>aburDev_TRINITY_DN2793_c0_g1_i1
CACAAAAGTGCACGTCCATTTTTACCCTGGAATAAAACTGTTTTTACAGCAGTGTGCGAACATTAACATGACTTTATTAA
CATAACTTTGCAAATATTTGAAATCCCTCATTTATCACTATGCACGACGAGTCGACCGGCTGACCAGCCTCAGGTTACGC
AGCGAGTGCTGAGAAGCAGCTTCACTAAATGGCTGCAGTGACTTTATTCCCTG
>aburDev_TRINITY_DN2752_c0_g1_i1
GACTAAAGCGACATTGGGAATAGTAATGGAAACGGTACCTCCAATAGAAGCAGGTAGAGTTCCAGTATAATCAGTTCCAT
TTCGTCTAACTGTAATAACTCTTGACGTAGCTGTTGGATTTTCAAACAAAATTGATAAAGAAACAGTTTGAGGTATATGT
GATTGAGCAAACACAACTACTGGTGATAAAGTTCCACCCAGAAGCTGTGAACCTTTATTAGCGTCAGACACCCCAATCGT
AGTTGACCATTCAGGATTAGCCGCTTGGCGAGAAGATGATGTGAAATCACC
>aburDev_TRINITY_DN67536_c0_g1_i1
GCAAAGATCAGGATCGAGATCCCATTGCCCAAACCGCGCTCGGTAATCTGCTCACCCAGCCACATCAGGAACATCGTGCC
GGCCACCAGGCTGGTCACCGCGGTCATGCGGAAACCAAAACCAGGGCCAAGCACCAGGCCGGGCGAACTTTCCAGAGCCA
GAGCGATGCTCAGAGACTGGAAAATCGCGAGGCCGAGGGTGCCGTAGCG
>aburDev_TRINITY_DN67549_c0_g2_i1
ATATAAATAAAGTTGTGTTTGATATTACAGGCTCTTGGGAAGAAACCAGAGCAGTATGAGTGATTTTCTTAGGAAATGTC
ATATACTCAGTTTTCAGAAGTTTTATTTCCACAGCTTTAAACTAGTTCATAATACTGCAGCTCAACTACTAAAAACTTTT
TACTTCTTCCCAATGTCTTTCTGTTTTTCCATATTTGTCACACTTAAATATTTCAGATCCTCAACCCCATGTAATATTAG
ACAAAGATATCCTGAGTAAATACAAAACACAGTTTTTAAATGATGATTTAAAAACACAGTGCTGTATGT
>aburDev_TRINITY_DN67549_c0_g1_i1
TGCCTTGAGGTGACTGTGGTTGTGATTCGGTGCTATATAAATAAAACTGAGTTGAATTGAATGAAGAGGCTTTCCAGAAG
ATTTATTGCCAAGAAGCAAAGAAATAGTCAACCAAATACAAAATTTTCCACGTTATGTGTAACCTTTATATATATTTATA
TGTTTTCTTTGTTTTTTTTGCTGTTTTCATTTCTTTAAAGAAATGTAAAGTTGTTTCTTATGTTTTTGTCTCTTTTGACA
AGTGACTTAAGTTTACATGTA
>aburDev_TRINITY_DN51212_c0_g1_i1
AGCCAACCAACGTGTTCATAACAGATTCAGAGAGGAAAACACGTCGAAATCTCCAGATAGTGGTGACATTTTCAGCTTGA
TATGGTAACATGATCGTGACCTTCAGACAGCATAAATATGTGTGCCATCTCATGTGCAATTCCTTATAGACCCAGCTTGG
TTCTTCTCCAATGTCTCCTTTTGGAGTTGTACCTGATTTTATTTCCAGTTTTCATCCGAATCCACTGGGGAATGGGACGA
TTTTGCTTTTGTTTCTTGGCCAGGAATCGCTTAATCCTGAAAGTCTTGTGAGAAGACATGGCGAGCAGCGGAGTCAAGAA
CACACCACGATGGCGGAGAAAGGAAGAG
>aburDev_TRINITY_DN51212_c0_g2_i1
TTTGCATTTTGAAAGGTTCTATATTTTATTACTGGACAAACATCCTAATTCAAGACACGAAGAGTCTCCAGGTTTAAATG
TTGAAATCCATCTGGTAGGACTGATTGATGACAATTCAGTATAAATCCTCAGTCTTGCCATTGTGTGAATCCTTACAGAC
CCAGCTTCGTTCTCCTCCAGTGTCTTCTCTTAGAGTTGTACCTGATTTTGTTACCAGTTTTCATCCGGATCCACTGAGGA
ATAGGGCGATTTTGCTTTTGTTTCTTGGCCAGGAATCGCTTAATCCTGAAAGTCTTGTGAGAAGACATGGCGAGCAGCGG
AGTCAAGAACACACCACGATGGCGGAGAAAGGAAGAG
>aburDev_TRINITY_DN51291_c0_g1_i1
CTTCCGATCTTGTAAGTCTGCGAAGGTGTCTGGTAACGGATACTGGAGATATCAGAAGTGCGAATGCTGACATGAGTAGC
GATAAAGAGGGTGAGATGCCCTCTCGCCGAAATCCCAAGGGTTCCTGCTTAAAGCTAATCTGAGCAGGGTAAGCCGGCCC
CTAAGACGAGCCCGAAGGGGGTAGTCGATGGGAACCACGTG
>aburDev_TRINITY_DN51219_c0_g1_i1
ACACAGACAGTCAGCATCACTGGCAGACATGTGGCCTGAGTCTGGGTTGTGATTGGCATTTGGAATCACTTCACCCTTCC
CGTTCTTAATTCAAGGATAAGAATAAACTCTGTCAGCCATTTTTCTTTGTTTCTATGTTAGCTGCTAAGAAGAAGAGCCG
TTTATTTATTCTCTTTAAACATATAAAGAAACAATTCATTCATTTTTAAACATGCGCAATTAAAGGAATATTTACTGTAG
GGATGTGGTTATATTTGAAATCATGAGAGACTGTGGGCACCTTCTTTATTTAAGCACCCCACCCCCTTACCCCCCTTCAC
CAGCCATATTCAAAC
>aburDev_TRINITY_DN51240_c0_g1_i1
CACACACACACACACACACACTCTGATCCTGCAAATACACACATACTGATTAAGCATACACACACAAAATGAAAGTGCTT
TGTTCTGTCTCCTGGGACTGCACATCCAGCAGCTACCTGTCAGCCCACATTTTGTGCAGTCTGTAGGGGGTTATGTTTGT
GTGTATGCATGTGTGTGTTTCAACTGACCAAGCTTACTGCTTCCTGCTTTGAAAATGCAAGAATCTCATTTATTGTGAAT
GGACTGGTGCGAGGAGTCGAAATGTATGTGCTGATGCCGCAAGGGCTTTCAGGGAAAAAAATCTTCTGAGTCTTGGATTA
TTCAGTAATACTGTAAAATTGGCTCCCAGTAGGTTCGATTGTGAATCGTATGGTTATGTAAAGCTTTAATTTTTAATGAG
TGTATGCTCTGCAGGTTAAGGTCTTTACTCCTGCCTGTATGATTCTGCAGAACAACTCTTATAGAGTACAGTATCAAAGC
AGACCTATGTGTATTGTGTACGTATGGTGGAACCTGTGTATAATCTGCTGCTTAACACCGAGAAGACCAAGGAGCTCATC
GTGGAC
>aburDev_TRINITY_DN51282_c0_g2_i1
GCTGTTTAACTGTTTAATTTTTAATTCTCATTTCCTGTTTTATTTTGGTAGTCAGTTTCTTGTGTCTGTATTGAGTTTTA
CTTCTCTTGTATCATAAGTGTATGACTGCTTTGTGTGTTTGTTTCTAAATGTAAACTTTTCACTGAAAAATCTAAAATTT
TCAGAGACAAAGGTCACAAACACTGCAAATGTTTAAAAATGATTCTTCATTATGGAGGAAAGATGAGGTCACATCATTCA
CTTTTGTTTCAAAATTAATTTTCTACAAACTTTTGAGATTCTGAGCTTTTTTAATCCAGATTAAATGTTAAAACCTGCCA
CTTTCCTGAATGATGACTCGATCATTTTCTTTTATGAGTGAATTTGTCCCTTTTCTACATCGTCTGCAGTTACAAATGCC
CCCACTAGAGGTCATGAATACTCTGTCTGATTCACCTGCTGCTGTGGTATAGAAAGTCAGCAGAGTACTACACTTCACAG
TTCAGGTCCAGTAAGTTGTGAGGTGGGGTGTACATGGATCAGACTTGTTGTCCAGCACATCTCATGGATGTTCGATTGGA
ATGGCATCTGAGGAATTTGGAGGCCAAGTCGACACCTCAAACTCATTGTTGTTCTCCTCAAACCGTTCCTAGATCATTTT
TGCTTTGTGGCAGGACAGATTGTGCTGCTGAAAGAGGCCACAGCCATCAGGGTTTGATCAGG
>aburDev_TRINITY_DN51286_c0_g1_i1
CTCACTCCAGCATCAAATAGCACAACCAGCAGTTACGCAAACACAAGTGCGACAGAAACGAGGCTGAAAATAGGCAGACA
GCCGGGTTATTTACTGACCTCGGCCTCAGGTGTGAACAGCACTGCTGCTGTTTATCAGGAGTTCAGTCTTTCCCATTAGT
TCAGTTTAAGGAGCAAATGCACACATCACAACTCTTTACATGAGTCCTGCTTTGACTGTGCAGGCTGTCCCACAGGTGAT
TCAGCAACACAAAGGACGCACAATCATTCAGCCACAGACACTGAAGCAACCACGGCAGCTTTCAGAGCACTGAAACAGAA
ACATCTTTGTTGGCGTTTCAGAAAGAAGCTTCTGAACCGGTGAAGATGCAGAAAGTGTAAAACCGAGTGAACAAGAAGCA
GAGTTTGCGTCTGTGACTAAAAATCCCTCAGAGCTGTCCAGACATTAATGAAGGCGCCGTTACTGCGCACGCGTGTGCGT
CGCTCCGGTTTCCCTGTTTATTAAAGCCCGACACGCACGAAAAAAAAA
>aburDev_TRINITY_DN51242_c0_g1_i1
ATGAGACTCGCAGTTTGTAGAGAGCTTTAAGCAGAAGCTGCCCCCACGTGAAAAGTCTGTATGTTTGACTGAGTCCATGT
AGTGGTCTCTTCTATTCATGGATTGTAATAAATGTAGATGTAGCCACTGTGATGCACCCTTTTGCTTTTAATGTGTTTTT
TTTGTTTTGCTTTTGTTTTTTTGTTTGTTTTTTTACTAATAATTGTATTAAAAAC
>aburDev_TRINITY_DN16915_c0_g2_i1
CCTGCTTTATTCCAGAATGGATTAAATTCATTTTTTCATAAGCATTCACACCATTTGCAATGGAACTCGCAATTGATGTC
AGGTCAACTGGATTTACTACATGTGGACTAAAATAAATTACTATGAACATCTGACAAATGTTAAGTGGTAAAAGGATGGA
CCTGATCTCAAAAGCTGTGAATGCATGAATATTATTAACACTATTGCAAGGTGTGAAAACTGGCTGAATATTTAATCACT
GGTAGGGGCAGCCATGACAACCCAATAACCATGGCCCAATACTTGGAGGTGCTCATTCTT
>aburDev_TRINITY_DN16915_c0_g1_i1
CTTACCTCACTTTGCGCTCAGGTGCTAAGGATTAGAGTAAGGCGCAAAGAAACCCCAAAACTACTTCTTTCAGCTGTGAC
CCATTCATAGATCCACTGTGGTAAAGCATTTAAGGGTCACTACAGCAGATCACCTGACTTAATCTCACCCTCTCTCTAGC
ATTCTCTTCTGTCACACAAATGTTTGTCCTTCTTCAATATATCTATGAATCTCATCTGCGGTCTTTCTTTTTTCCTCTTG
CCTGGGAGCTCTATCTTAATCATCCTTTGTCCAATATAACCACCATTGCTCCGCTGCACATGTGCAAGCCATGTCAGCCT
TATCGTTCTAACTTTGTGTAATGGGTGCTACCTGGCAGTTTGCTGTCTCCTGTGATGTGACTGGCAGTGGGCCTTTGAAA
AGGAATTGGGTGTGTGAGTTGGAGTCAGGTCCCTTCTGTGGAAATTTAAGGAGAAGATTATCTCGCTCTGGTGTAAGTGG
GTATGATTTGTGGTAAGAGATTTTTGTTTG
>aburDev_TRINITY_DN16997_c0_g1_i1
GTTCATTTTGTGTGACAAAGTGGTCTGATTTGACTGACGTTTTCCCGCTATGTGCTTACAAAATACAAGGGAAGCTTATG
GTTACTCTCAAGCGATTTGTACTTTGTTAAAACAAATCAAACAAGAATACTCAAAAATCGTAGTGGATAAATACACAAAA
TCTGAAAAAATGATATAGCTGAACATGAAGTGATTTAGATGGCTGATGTTATAATATTCATCCAAACTGGCTACCCAGTT
GTGGTTAGTCAGTCACTAAAGCCAAATTCATACATACGTCCTCTTCTTACATTATCCAGAGGAGGGCGAATGTTTGAATT
TTGCTTTTTATTTGGCACTGGATAAGAAAATTAATTAATCATATAGCCTTGGCCATCCAAATCAAGACATGTCCAGCTTT
ATTTATTTACTGGAGTCAGATAAATTTGCTATAACATGCTGTTTTGTTCCCTAGATGGCAGAAACCAAGATGACCATGAG
ACTTATTGTGAATAAAGGGAACATTCGAAAACTAACGGTAAATCCACGTCCTAATACAGTCGATGATTTAATCAACTGGA
TCAAGACAACCATTCAAGCAAATTACGAGTTTACTTTGCAATATGACGAGCCTGAATTTGACAATGCTCCTGTTAATCTG
AGAGATATGTCCGAAGTTCCAGAGAAGCCAACAATTCGTATCATCCCAATCATAATGCTTACACCAGTGCCAGTATTGGA
CAGCTTTAGTGAGACAAGCAGCCAGGCAGATACAGAGATCTTGTCTGTCTCATCATCATCGGTGGAGGTGCGCAAAGAGT
GGCCTGACCCGTTCATCATTCCAAAGTTTTCCGTTAGTGTAGAATACCAACTTCGCCAAGGAAATCTTACATACCTCCGT
GATGCAACCTACCTCAAAATCTCAAAAGACCTGAAGCATTGCATCCTTGACAGGCTGGCCGAGGCTATTTATAGTTATAA
AGCCTACCCAGAAGACAAGGACATTGATGATGTAGCAAAGGCCTTAGTAGCGGAACATCCATGCCTCAAAGAACGAGGCT
CATCATCTGGCTATCAAGGTTGGAAGAACAGCCTTAAATTTAAAATGGGCAACTACAGAAATGATATGCGCAAGCTGGGA
CACCCAGATGTAACTGTAAATGCAGGTAAACGTGGAAAATGCAATTCTGATGGTGAACCTCCACACAAAAACATAAAGAA
ACCACGAAAAGGAGAAGTAAACTACCTCCCAGACTTCCCAGAGGGAA
>aburDev_TRINITY_DN84838_c0_g1_i1
CCAGGATCAGAGAGCCTCACACAGGTTTCTACATGTTCTCTTAGTTTTTGTTCAGAGATGTTGGAAGACATCATGTCTGG
GCTGTTGATGAGAAGAATTTCATTCTCTCCCAGCTTTTCTCTGACTCGGAAACAGCAGTCTGCTCTTTCAGCTTTTAACC
CAGTTACTCCCAGTATGAAGCTCTCCACCACTCTCCTCTCACGCCAGTTATTCCACAGGAGAACCACCCTAAGTTCAGAC
ACAGGCGCTGCGGTCTCCATTACGTCATTCAGCTGTGGACCTGCTGCCATTAAATTAGGAACCTTTCACCTTTCTCTCAC
TTCTCATCTGTTTCTCAGCAGCTCTGATGTGTTTCTCAGTTCACACGAAATATTTTCC
>aburDev_TRINITY_DN84898_c0_g1_i1
GGAAGATAAGGGGAAGGAGGAGAGGAGAAAAGTGCGACCGCCTTCGCCAAGAGCCAAACGAGAATAGGCCATCTTATCTC
ATCATTATTGTTCTGTCTAAAGCAATCGATGTGTCAATACAAATTACTCTTCCACATGTCATCAGCCACGTTGGCCTTTC
TATTTAATATCAAGTCATCAAGAACATTAACAAAACATCCCAGTTATAAAGTGACGTCAACATTTTAAATCTATTTTTGC
AGTACACTATAAAAATATTTGTAACACGTTTAACACATGTTTAAGTAATAAGTTTTACTGAATTTTTCTGTTATTTTTAA
ATATGTG
>aburDev_TRINITY_DN84843_c0_g1_i2
ATTGTCATCTCATTTTTTGATAATTTTTTTACTCTGACGTATGTATCTCAAAAAACGAGATCTTCCCCTCCAAGGGCTTT
CAAATATGAAATAGTAAATAAATAAATCCAAGATAAATGCAGGTATTTATTATTGGTCACATGAATAAATACAGACAATT
GTATTTTCTTGATTATAGTAGATTTTGTAGAATCAAACGTTTTGGGAATTAATGAGGTTTTGCTTATCATGTTTTACAGG
TAAAATTTTTTTAAAAGTTTTAAAC
>aburDev_TRINITY_DN84801_c0_g1_i1
TGGGTAGATCACTTCGCTTCGGGTCTATCCTACGCAACTAAATGCCCAATTCGGACTCGCTTTCGCTACGGCTCCGGCTT
TCCGCCTTAACCTTGCTACGCAGGATAACTCGCAGGCTCATTAAGCAAAAGGCACGCGATCAGGCATTCCCTTGCGGGCA
TAGCCCTTTCGCTGCTTGTAGGTGTACGGTTTCAGGTTCTATTTCACTCCCCTCACCGGGGTTCTTTTCACCTTTCCCTC
ACGGTACTGG
>aburDev_TRINITY_DN84846_c0_g1_i1
ACCGTGCTGCCCTTTTTTTTTTAAATACATATTTCACAGCAAATGATTTCTGATCCTTGTCTCACAAGCTGCTCTTCTGG
CACAGACCTTGGTCTTCAGTTAACAGGTCGGGGTTTTGTGCAGGCCAGTCAGTAAGACTCACTTTGGTCTTCTGGAGGTA
GTTCTTCATCAGGAGTGACGGATGTTTTGGGTCAGAGAATAAAGCAACGACCCAGACTTATCAGAAGTCTCTACGTTTTC
TGTTATATTTGGACATTTAATTAAATGGTCAGAGGCCAAAACCTCTTTGGCAGCATTTGTCATATTCAGATAAAATTTTA
AAACGCATGTATTTTATTCGAGTTATGGTGCAGTTATATATCTTTATCCCAAGAAAGAGAAGCTTTGGCTGTGAGATCGG
TGACTTGGCTGATCTGCAGCTATAGGCGGAGGCAGCTTTGTAACCAGCATGGAAGCTGTGACTCATACAGTACTGCAAGC
TCAACAAGCCGGTCAGGAGGGGCAACCCCCCTGTGTCCGGCCACACACACACTTGCACACAGACAGGCTTAGAAAGCTTG
GGTTTTGTACAGCCTCTCTATGAAATTAGGTTTCCATTATCTCCATTGTGATTACTAACGTTCCACTGAGACAGCAGCAC
AGTCACAGTGACGTCAAAGGAAGTCCTTGATGGAGAAGCAGCATTAAGTCACCTGGTAAGGAGTTCAACAAGTGTGTCTG
TGTGTGTGTGTGTGTGTGTCTGTGTGTGT
>aburDev_TRINITY_DN84858_c0_g1_i2
CAGGAATATTCACCTGTTGTCCATCGACTACGCCTTTCGGCCTGATCTTAGGCCCTGACTCACCCTCCGTGGACGAACCT
TGCGGAGGAACCCTTAGGTTTTCGGGGCATTGGATTCTCACCAATGTTTGCGTTACTCAAGCCGACATTCTCGCTTCCGC
TTCGTCCACCGCCGCTCGCGCGGTTGCTTTCCCCTAAGGCGGAACGCTCCCCTACCGATGCATTTTTACATCCCACAGCT
TCGGCAGATCGCTTAGCCCCGTTCATCTTCGGCGCAAGAGCGCTCGATCAGTGAGCTATTACGCACTCTTTCAAGGGTGG
CTGCTTCTAGGCAAACCTCCTGGCTGTCTCTGCACCCCTACCTCCTTTATCACTGAGCGGTCATTTAGGGGCCTTAGCTG
GTGATCCGGGCTGTTTCCCTCTCGACGATGAAGCTTATCCCCCATCGTCTCACTGGCCGACCTTGACCCCTGTTATTTTG
AGGTCATATCTAGTATTCAGAGTTTGCCTCGATTTGGTACCGCTCTCGCGGCCCGCACCGAAACAGTGCTTTACCCCTAG
ATGTCCAGTCAACTGCTGCGCCTCAACGC
>aburDev_TRINITY_DN42101_c0_g1_i1
ATTTTTGACTGCTTTTATTCGATTTATATTTACTGAGAACTTTGCTCTCTGTTTATTAAAAGTCATCGCTGCCCTCTCAG
CGAATGGATGTGAGTAAATGAGATCTGATTATGTGCTCCCATCTAGCAGTCACAAGTGGTGGGGTTGAGTGGGGTGGTGT
TTTTAAAGGAATTATTACTCATTCTGTGATAGGTTGTGGTCACTCTCATTTTGGCATGTAAAGGTATACGTTTGTATTTT
GATTTCTAAATAATGGAGCTTGAAATGAAAACACTTTTAAAAGCACGTTTTTCTAAAT
>aburDev_TRINITY_DN42145_c0_g1_i1
GGCGAACTCCCAACTCTTGAGCCACGATCGCCCCTTGTTTATCAAAGGTACGCTCTCAGAAACAGGGATACAGTAAGAGT
CTCCCTGCAAATAAAACCTACATAAATGTACCATCTCAGGCTAATTTTCTGGACCAAAAAGGTTCCCAAACTATTAAAAG
TTACACATGTAGACTGATACTGCAACAAGAGACTAATTTTACTTTAAGTTTTTAAAGATTTTATTATTGTCTAACCCTCG
TTCACAGCATGTCTTTTGTCTTGCCTCCTTCCTCTCAACCCCAACCAAACAATGTTAAGAAGACTTGACCTCTGACTTGA
CCTTGAGGTCGAGGTCACTAAGGCTACGTCCACACGTACACGGGTATTTTTGAAAACG
>aburDev_TRINITY_DN42169_c0_g2_i1
CATCACCCTAAGCGGGGGAACCCGCACAATCGGTGGCCGACCGAACACCCCTCTGCCCCACTGTATATGTTTCTGAATGT
TGGATCAGATGAACACATAGAAGATAACATAGTCACCAGCTGTAACGTGTGCTCCTCTGCTTTAAAAAGCAAATGGTGCC
TCATTCATATATTAGTATTTAGTAAATAATTATTGTCTTATTTTCGTGTGTGTGAAGGTGATACGAGTGAGTAATAAAAG
CAATCTCTATCCTTTGATGAGAGTTTTTGCACCTGGCAAAGGCAACCAGAAAATCACTCAGAGATAATTAATCGTAGAGT
TGATTTCATTTTTAAAGTTAATATTTTGTAGTTCTTGAACATATGTTTATTGTCTGTCGCAGCTCTAAGGCCATGTCCAC
ACTAATACGTTTTCCTTTGAAAATGCATTGTTTTCTCTCCGTTTTGGCCTTCCGTCCA
>aburDev_TRINITY_DN58553_c0_g1_i1
GTGCTATATAAATAAATTTTGATTGATTGATTGATTCCCCTTAATGTCAGCTTTAAGATAAAAACAGAAGTAACTTATTT
TGCTTGGAATTTTAAAATGTGTTTAGTCTTTTACAAAGTGTTGTGCAAAAGACAGATAGTGGAGGAAAAGAGCTGAGTAA
ACAAGAAACAGTGCATCATGGGAAGCCACACAGGCTAGTTTAAAATTATGTTTTTATGTCCTCCTTATAAGGATAAGGAT
TTATGGAGATATGTGTACACATGAAAAGTTAAGTGTTACTGTATTTACAGCGGCCGTGATGTGGGTTAACACTAAAGTAA
TGCAAAGAGCATTTAATGAATAATTTAATCTCTACAGGGACAAATCTCCAGTGTTAAATTAACACTGGAGAGAGTCTAT
>aburDev_TRINITY_DN58548_c1_g1_i1
CGCTACCTTAGGACCGTTATCGTTACGGCCGCCGTTCACTGGGGCTTCAATTCGGAGCTCTCACTCCTCCTCTTAACCTT
CCAGCACTGGGCAGGTGTCAGCCCATATACATCGCCTTCCAGCTTAGCATAGACCTGTGTTTTTGTTAAACAGTTGCTTG
AGCCTCTTCACTGCGACCCTCGAGCGCTTTGTATCGCATGGATACTAACACCCAAGGGCTCCTCTTCTCCCGAAGTTACG
AGGTTATTTTGCAGAGTTCCTTAACGAGAGTTAGCCTGTCCGCCTTAGATTTCTCATCCTGACCACCTGTGTCGGTTTAC
AGTACGGGCAGTCATATATTAACGTTAGAAGCTTTTCTTGGCAGCGTGGGATTTGCACATTCATCTTACGACTGTATATC
ATACCTCAGATATAACTTAATGGATTTACCTACTAAGTCACCCTACATACTTCTACGGACACAACCGATCGTCCGCGCGC
ATACCCTTCTGCGTCCCTCCATCACAATAAATGACTGGCACAGAAATATTAATCTGTTTTCCATTCGCCTACGCATTATA
GCCTGGGCTTAGGTCCCGGCTTACTCAGGGAAGACAAGCTTTACCCTGAAAACCTTGGTCTTCCGGCGAGGGGGATTCTC
GCCCCCTTTCTCGCTACTTATTCCTGCATTCTCACTTCTGATACCTCCAAAGTCGGTTACCCTTCTTCTTCAACGGCCTA
CAGAACGCTCTCCTACCAGGCGTGCAAGCACGCCTC
>aburDev_TRINITY_DN58509_c0_g1_i1
ACCATCGTTCTGATGGCCTGCTGTTCTCCTGCTAAGGCCGTTCCCAGGGCCTTAGTTAAGTTGATGTGTCGTAACAGAGC
ATATCGGTTGATCTCCACATGGTCCCGCACCTCAGCTACTCCAATGCCGGGGATCAAGCTCTGCAAGAACTTCACTCCTC
CTCCCCAGATGCGAAACTCTCCCGGCACTACAGTGTCCACTGTGATTCCAAAAGA
>aburDev_TRINITY_DN58534_c0_g1_i1
TTCATTCTGTTTATGTGATGGATTACATTTATTGATTTGTGTATATTGAACCAGCCTTGCATCCCAGGGATGAAGCCCAC
TTGATCATGGTGGATAAGCTTTTTGATGTGCTGCTGGATTCAGTTTGCCAGTATTTTATTGAGGATTTTTGCATCAATGT
TCATCAAGGATATTGGTCTAAAATTCTCTTTTTTTGTTGTGTCTCTGCCAGGCTTTGGTATCAGGATGATGCTGGCCTCA
TAAAATGAGTTAGGGAGGATTCCCTCTTTTTCTATTGATTGGAATAGTTTCAGAAGGAATGGTACCAGTTCCTCCTTGTA
CCTCTGGTAGAATTCGGCTGTGAATCCAGCCGGTCCTGGACTCTTTTTGGTTGGTAAGCTATTGATTATTGCCACAATTT
CAGAGCCTGTTATTGGTCTATTCAGAGATTCAACTTCTTCCTGGTTTAGTCTTGGGAGAGTGTATGTGTTGAGGAATTTA
TCCATTTCTTCTAGATTTTCTAGTTTATTTGCGTAGAGGTGTTTGTAGTATTCTCTGATGGTAGTTTGTATTTCTGTGGG
GTCAGTGATGATATCCACTG
>aburDev_TRINITY_DN75705_c0_g1_i1
GTGCAGTTTGAGCAGAAGCTGAATAACGTGACTGAAAAAAAACAAACAAACAAAAAAACCCGCACAGTATCTGCCCAGCT
TAACAACAGTGGCAACACCGGTCTTTTTGGAGCCAGAAGTGGCCATAATTGGACAAGATGATGGAGTGCTAGGTTTTACT
CAGCAAATAAATGAACCACACAGCTGATTATTTGTAAGATATTTTCATTAAAAATGCTCAAAACGACAACATCACAAACA
CTGTCAGCTCATTCAATGACTAGAATTAGCTAAGATGAAGCTTTGCACACAGCTTTTGGCTACAGCTGCCATCTAATCAG
TTGATAGAAAAGTAAATCCAGACATATCACTAAGAAAATACAAATACTAGCAGCTGGGTGTTACCTGCTGCTGGTCCCCA
GGTTCCCTGCATGGTCTTGATGGTGGAGCTCAG
>aburDev_TRINITY_DN75796_c0_g1_i1
AGAGTTTGCTGAATGAAACAATAGATAGGTGAGCCTTACTCCCAAGTGGAATTCTTACAGGAGGGGAAAGCGTCATTGAC
AATGCAGTGATGATGTGATATTTAAAAAAAGCCATTAACGTGCGAGTTATTCTAGTAGTTCTTAAGAAGATAGAATACCT
ACTAACCAGTATAAGAATAGTAAACTACTCAGATTCAGCTCTACTTTGATCACATCATAGATAAGCAACTTCATCACTGA
TACAGCATTTTCACGTTCACTAACACTCACGTTTACTTGTAGCGTTAACCAATCATCTGTCAAGAAAGTACTTACTGTAA
CTTGACTTGCATCATAAGTCTGAAAATTGTTGGGAAAAAACGTGTGATAGTTGTGATAGTCTCTAGTAACGCTCTTGAAA
TGTGGAATTTCCAAGTATTTCAATGAATGTTCATAATTCAATCACCAA
>aburDev_TRINITY_DN75785_c0_g2_i1
ACATACATACATATATACATACATACATACATATATACATACACGTCAGTCCAGAAACCACATGTAGATTGGTTAGGCAA
ACTCCCATGCACACTTAAGTATCGTTGAGAGGATAAAGAGCACTGGTCCAGTGTTAAAACAGAAATGTGTTTGTTTGCGT
CTGTGTTTTTGAAAATGCATGAAGATATGTTGTTCTGCCATTTAATTTTTTACTTACTTTTATGCAGACGATCACCAACT
GAAGTAAAAACAAAAAGAAAGAAAAGGGAGTCAAAATATTTCATAACAATTTGTTAAAGAGAACAATCAATGGACTGACT
TCGCCTGCATCCTGTTCTCTGATTGGTTGCTGAAGTATTTCTACCAGTTGTTCACCATCCGCGATTTGCACGATTGTCTA
TTTCCATTGTTTTCTAGTCTTAAGCTTTTTCATGTTAGTTCTTTTCCAATTACTTGTCCATCCTGCGTCAAGCACTATCT
GCCACATGTTTGATTTAGCAGTTAAGACGAGATGATTTGAAAACAAATATAAATGAAGCTACTGGATTCTGATTTTACTG
CAGTACCTTACAGTTCATTTTAAGTAGTCTTTCAAGTCTATGTGGTGTTCAATAATATTCTTTTTTTTTTTCCCCCCCCG
TTTGGATCTATAGCCATCAGAATTGTTGTCTTGAGACCAAGAAAG
>aburDev_TRINITY_DN42223_c0_g1_i1
CGCGTGTGAGGCGAACGTGATAACCACTACACTACGGAAACCCCAAAAGATGGCTTGTTTGGCTTTCCAATGTGTCTCAC
TGAGTAATCTCGCACTCTGACAAATCTGGTGGCATGTTCCTATCATGGCCTTGAAGTAAAAGGAGCCATGGAGAAGAGAC
AGACGCACTCTAGCAAGGAGTCTGAACTGTAGTCTCGATGTTAGGCTCACTTAAACTTTGGACATTTAGGAGTTCACTAA
AGC
>aburDev_TRINITY_DN49441_c0_g1_i1
TCCTCACAATCACAGAAACGTCTCGCTCCTTCATGGATGAGCGTCTTAGCTCCACTCAGCATTTGAAGGACTCGTGCTGA
TAGTTCTCATCTGAGTGATGGCTTTGGAAGAACACAGAGCCGTCTGACTCCAGCTCGGGTCTGCTCCACTCTAACGCTGT
GATATCTGCATCTGTGGGTCCCCGACACTGAAGAGTGACGTCTTGTTCAGACCTCACTTTG
>aburDev_TRINITY_DN49475_c0_g1_i1
TACAGTAACAGTAAAAAGTTGGACTTTTGAACACTGAAGTTTTTTTTTTTAAAGCTTCAGTTTATTATTTTAATCTAAGT
TAAAAAAAAACACTGATTTTAAAAAGACAAACTTTGGGCGGAGCCTCAGCGAGTTTGGCGCCATGTCTGTCCCATCCCGC
TCCATCCAGAAAAAGACCATAGATATAGACTCCACCCACATCTCCAGGGGGCGGAGCTTAGACGACCTCCCTCATCATCT
TGGTGCCAT
>aburDev_TRINITY_DN42272_c0_g2_i1
CTGCCTGATTCTTTAATTAACAAATGTTCCATCAGAGTGATCTACAGTGGCATTTTAGGACCCTTTGATCAAAACAAAAC
AGCACTTTCAGCGTAAATGTTGGGCAATTCATTTTTCCTAAGGGGTCACATGAGGTCATGGAGTCAATAAGCTAATAAAG
AGATAACATAGAAGTGAATTAAGCTTATTGGTGTGGGGCTTTCATAACAGTCCCAGTGTGACATGTAGACCCTTGGGATA
ATTAATTGACCATCCTTGAAAAGTAATGAATGCACGCATGCATGATTTTTAAAAAATATATAATGTTAAAAATTCTGTAT
GATTCTTGAACCTGGTCAAACAATCCAGACTAGTACAACTTATAAAATAACAAAACCAAATAACAGCAAAATGTCCTTTA
TGTGTATACAACATATCTTTATCTCAAAGTAATTAGTGGGCTACATAGAAAATACTTCTACACATTATAATGAAAATTTA
TTTTGGCCAGG
>aburDev_TRINITY_DN49442_c0_g1_i1
CGGCGGGAATCGAACCCGCGTCCGGAAATCCTCTACGAAGAGATCTACATACTTAGTCGTGTCATTTGGATTTAACCGCT
ACTACGCCGACGGACAGGCTGAGTATTGGCGAGTTACCTTGCGTTTAACCCTTTCCCAAGTAACCCGGGAAAGAGCGGTC
TGATGTGAAATGACTCTACCGAGGTTGCCCTCACAGCCCATCAGCAAGCTGCTGTAGAGTCTAACCGCGATTAAGCGGCC
AGAGCGTAAGTTTCGTCGTTTGCGACTATATAAATTCAGTGTTTTACGGGGTGACTGAGATCCCGGTATGCCCTCATCCG
CTTCGCAACCCCCGTCGAAACCAG
>aburDev_TRINITY_DN49477_c0_g1_i1
CCTATCGGGAGTTGAATGGTAGCCAGGGTTGCAGGCACACTGATACTTCCCTATGAGGTTCACGCAACGGCCATTGGGGC
ACAGGTGTGCACTCAGCTCACATTCATTGATGTCGATACACGCGGAGATGTTGGGGGACAGCTGATGGCCAGGCGGGCAT
TCACAGCGGTAACTTCCCTCTGTGTTATGGCAAACACCACCTCGGCATAGGAG
>aburDev_TRINITY_DN49429_c0_g1_i1
TAGTGTTTACAGTTTGCATAGAGTTTAGACCTGGTTAGGTTGTAAGTTTAATTAGAATTATGATCCATGTTTTCTTGTTG
ATGTGTATGTATATGTTCGTTATGTCTGTGTCTCCCTCCGTGTCTCCGCTCGCTTTTCTGTTCCCACGTTTCATGCCATG
TCTCCCCAGCCCTTCACCTCCCTCTGTTTCCATGTTCTCCTGTTCTTTCCCAGTCCCAGTGTCAAGTCTGTGTGTCTTAG
TCTGCGCGGTTCCTGTTTTATTTTGATGGTCTCTTATCTCGTGTTCAGTGTGTTCAGTTTTGCTTCCTCTTGTGTCATTA
GGCCTATTCATCCCAGC
>aburDev_TRINITY_DN49483_c0_g1_i1
GCCAGCTTCGATCAGTTTCTTAGCGATCGCATCAGCATCAGCTTTAGAAACACCTTCTTTCACAGCTTTAGGAGCGCCGT
CAACCAGGTCTTTGGCTTCTTTCAGGCCCAGACCGGTAACTTCACGTACAACCTTGATCACGCCAACTTTTTGTGCGCCA
GCGTCGGTCAGGATTACGTCGAATTCAGTTTTCTCTTCTGCAGCAGCAGCAGCGCCACCAGCAGCAGCTGGGCCAGCTAC
GGCAACAGCAGCAGCAGAAACGCCGAATTTTTCTTCGAACGCTTTAACCAGGTCGTTCAGTTCCAGTACAGTCAGCGCGC
CAACCGCTTCGAGGATGTCTTCTTTAGTGATAGCCATTTGTAAATACTCCTGAAAATCTTTTCGGATTAATATAGTTAAA
TTGCGAAATTATGCTTCGGCTGCTTCGGCAGCAGGAGCTGCGGCGCCTTCGCCTTTTTTCTCTGCCAGCGCAGCCAGAGC
GCGCGCGAAGCCAGAAACAGGCGCTTGCATAACGAACAACAGTTTTGACAGCAGTTCTTCGCGGCTTGGAACAGATGCCA
GGGCGGCTACGCCAGCTGCATCCATTACTTTGCCATCATAAGAACCGGCTTTCAGAACGATTTTGTCGTCTTTTTTCGCG
AAATTGTTCAGTACTTTAGCTGCAGCAACTGGGTCTTCAGAAATACCGTACACCAGTGGGCCAACCATTTTGTCGGCCAA
ATCGGCGAACGGAGTTCCTTGTACCGCACGGCGTGCCAGCGTGTTTTTCAGAACACGCAGGTAAACGCCTGACTCACGCG
CTTCTTTGCGCAGTTGAGTCATGCTGGAAACCTCGATACCACGATATTCAGCGACTACGATAGTCTGGGCTTTGGCAACT
TCTGCCGCAATCTCAGCTACGACCGCTTTTTTGTCGTCAAGATTAAGACTCAAGGTCATTCTCCATTAGTTAAGTTCAGC
GCATTGTTGATGCGCCACCCAATCAAACGGCGACCAATATTCAGGAGACTAATAACTAAACTAGGTTCAGCAAAAAGCCT
GCATTGGGAGCACCGTCTGCGTAGGCTGGTGTTTGGGCACCTTGATTAAGCCAGCCAGATGGCTGGCACCTACGGTCTTT
GACATTCTGGGGCCTAAGCCCCAGCCCAAAGTCGG
>aburDev_TRINITY_DN9459_c0_g1_i1
TTCAGCTTTAAGCATCCACACTGCATTTTCGTAGGAAATGCAAATTTTTCTAGTTATTATTATTCCTAGGACTTCCGCAC
GTCCTTCGCCGTTCAACCACCTCCACAACTCCCGTGCCACCCCCACCGTTCAAACTCCAAACCATTCAGCCACCTTTTCC
CTTTCCTGCTATATCCCCTGGTATTTTTAACCACTACACCTTTCAAAATATTCC
>aburDev_TRINITY_DN9425_c0_g2_i1
CAGCTAACATCATAATGACAGGATCAAATTAACACATAACAATATTAACCTTAAATGTAAATGGGCTAAATGCTCCAATT
AAAAGACACAGACTGGCAAATTGGATAAAGAGTCAAGACCCATCAGTGTGCTGTATTCAGGAAACCCATCTCACGTGCAG
AGACACACATAGGCTCAAAATAAAGGGATGGAGGAAGATCTACCAAGCAAATGGAAAGCAAAAAAAAAAATCAGGAGTTG
>aburDev_TRINITY_DN49428_c0_g2_i1
TGTGTGTGTGTCAATCTACTCCCCTGGGAAGTCCACCATATCAGTGTCAGATCTGTCACTTTTGAGATATTTACTGTCAT
TTTAAAGCTTGTTTTGAATGTTATGTTGATTCATGGATTCTGGTCATTTGTTCCAGTGGCTTTTCAAACTAAGAGCAGGC
TGCTAAAACAAAGCCCTAAAAACAATCATTCCCTCCTGGCTACTCTCCATATTATGTGTTAAATGCTGTCCCTCTAGTAT
GTCTGTGAAGGTTCTCAGTCATCCAGGTCATCGTAGTCAAAGGAGCTTG
>aburDev_TRINITY_DN75854_c0_g1_i1
CCTAACCCGAACCACCCATGTTAACCCGGGTTAAACAAATACGTGCTTAAAGTTTGAACAACATCTGGCGTCTGCGCGGA
CGTGACGTCACGTGGTTGGCTAACAGCCGTGCAGTAGCTCGTCCGCTCACCAGTGACGGAATCGATAACTCGGAAAAATA
AAGACGTAAACTCTGTTTACCGGGGTCACGTTTGTGTTTTGATCACGTGTGTGTTGCCCCTGACAACACAAAACAATGCC
CCGCCCCTGCTGAGGCCTGATGTACGTAAAGACAGCGAGGATGCAGAAACGAGAGTTCCTGACGGGACAGGCTCCCCCAC
AGTCCTCGTGGGCTCTGAGTTATGACCCCGTCACTAGTTAACAAACGTAAACTAACCACTCAATCACGTGACGCCAGGTT
CCGCACCGACGGAAGGTGGCGCTGAACATGCAGCGTCACATCTGTGTCCGTGTTTGTGATCAGCCGTGTATTTGTAATTG
ACATGTTTAAGCTGGGGGCGTGTGTGCCGTGTAACTAATAATTACCCGCCACAGCCACAGGAAGGATTTTCTTCTACAGC
CTCCTGCAGAGTGTTTTTAAACATCTCTCTGCAGCTGTGCAGTAAAATCCCTGCTCTGCGTGCACCGTGTCCACATGGGG
CTTTAATCTAGCCGGCACTCGCGTGAAAAGAAGAACAAATGGGGGAAGGGTGATGGAGGGAGAGCGCGTACCCCCTCTCC
GCCTGTATCACAC
>aburDev_TRINITY_DN75816_c0_g1_i1
TTCTTTGTTGGACCCCTGTAGTTACAAACCCTATGAATATGTCAGTACCATTAGGATGAAATTGTGTCACCAACATGTTA
AGGTTAGATAACATTTTAACAAACCAATAACAACATGTTTAGTTTAGAGTATTTTATAGCACATTTAAACGATAGGAGTC
TACGCTTTATACGTCAGAGCACTTGGCCTTTCATATTGTCTAGTACAAAGCACTGAAATGTGATGAGCTTTGGAAAATAA
TACGTGAATAATTAAAGGAGAGCGCCATTATCATGCGTCAAAAAAAAAAAAAAAAAATTTTAGTAATATAAGTAATTGAA
TTACATGTTAAAAATGTAGTTTTTAAAT
>aburDev_TRINITY_DN75816_c0_g2_i1
TGATATATGGACCTACAGCAGTTTAGGCCCAGACATGGCTAGTGACGTCAGACTGAACAACCGGATAGGAGTCTACGCTG
TGTACTTTAGAGCACTTGGCCTATCATATTGTCTAGTACAAAGCACTGAAATGTGATGAGCTTTGGAAAATACGTGAATA
GTTAGAGAGAGCCACTATCATGCTTTTAAAAAAAAAAAAAAAAGTTTAGTAATATAAGTCAGTGAAT
>aburDev_TRINITY_DN75813_c0_g1_i1
TCAAATATATATCGTGATAAATATTTTTGGCCATATCGCCCTGCTCTAGATTGCACTCCCTTAAATCTACTAAATCTTCT
GTCTGTGTAGCAGTCCGTCCTGGGGTATCTTGTGTTAAATTCTTCCACATCCTGTAAAAAAAAGTCAGACTGCTGATATT
TTAGATTTCAGAAGCACAAAACTCCTACTCTAATGTAGCAGTGAGGAAAAATGGGAAACGGCACAAGACTGATTAATTTC
TGCTTTAAGTAAGCAGGTTTTATTTTCTGCACTATAACTGCTACCATCTGACCACAAGTAAACTGCCAACACGTGGCAAA
CAATGGGTTTTACTCCTGATTACTCCCAGTGATTACACACACACTGCTCCTCCTTGTTTTCCCTCCTTGTGGGCCACGAA
TTAGACATTGATCTGCTGCAAAGCACCATGGGAAGCTGGTCGCAAGCGGTTCTAAACAGTGAGTGACTGAATTGGTGATT
GCTGTCTGATCCTGCGAGGTCAATGGGGAGTTACCTCCTGTGCGACTGGCCCACATGGATGTGCACGAGGGGCTGACTGA
CAGGTGGGACAGCATATCCGGAGGCTTGGGGGGGGCAAC
>aburDev_TRINITY_DN33173_c0_g2_i1
GTTGCAAGTTTACTCAAAAAATCAGCACTCTTTTATATCTTGGTTTACATAAGCATTTACATAAGATTTGGACAAATTCC
AAAAGAACATAGGAAAATAGAACACTCAGAGCTCAGATCAGAACCTTTGATACCAAACCAAGTCAGGAAACCACTTGTCT
CACATCCTCGTTTTAAGAACAGTTTGTAACCAAAAACTTACTTAAGCCCTGGGAACCGCAAGGTTGGGCCAATAAAGGCT
ATTCATAATAACTCATGCCATAAGTTTTTGCAGAATAATGTTCTATTAGTCCAGCCACTGTCCCCTCCTTGGTATGGAAA
ATCTTTCCCCAAAAGTGCATTCTTGTTCCTAGATAAATATAATCATGTACCTGTTGTTTCATGTCGTCTTTTTCTTCTTG
AGACAACATACACCAAGGAGGTCTAGCTCTGG
>aburDev_TRINITY_DN33173_c0_g1_i1
ACACCAAGGAGGTCTAGCTCTGGCGAGTCTTTCACGAAAAGGGAGGGATCTATATAACACTTTATAGCCATTGACTGTAA
CCCACCTATCCCAATTTAAGTCATATCTTCCTGTATATGGTAAGGGGGCATCTGTTGGTTTGTAGATGTAAGGTCCCCTA
TAAGTCCCTGGTTGCCACCACCTGTCTCCTATTTTGACAAAAACACTCTTTTTTCCCTTTTTTACTTCTAGGCCTGTGGT
CAATAGTCCTTGCACCTGTTCTTCAATTGAGGTTGAGCGTCTCTTTCTATTTTCTATTCCCATTTCTAACTTCTGAATTT
GAGTAAAAATAGTACTAAAAGATAATGATTCATTTCTTAACATAGTAACTAATAATCTACCTATTGGATTGGTCTTATTG
GTAAAAATATAATTTTTAGCAAGCATTCTTATTTCTATTTCTGAAGGACAAAATCGATGCGGCTTGTAAGAGGAAGTTGG
CTGTGGTCCTTGCCTCAGGAGGAAGGTCGAGTTCTCCGAATTGTTTAGATTGTAATCTTGCACAGAAGAGCTATTAAAAG
AGTCAAGGGTGAGAGCCCTGCGAGCACGAACCGCAACTTCCCCCAATAGCCCCAGGCAAAGCAGAGCTATG
>aburDev_TRINITY_DN33117_c0_g1_i1
GTGATGAGGCCAACCATTGTAAGATGGTGACCCAACAGTGAGATGGTGACCCTTAGGCCAGAGTGTGGCTGGAAGCTGCA
CGCATGGGTGCAGTGCCGGAAACAGACAAGAGACTGTCAGTAGTGTGTGTGTTGGCAATAAAAGGACAAATGAACCTGAA
CATTGTGTCCACTTGTGGTTCTTCTTCACAGTAGTAGAGCTGCCTTAGCAAACTCTGTTTAATCTGTGTAAAATCCTATC
TTGTTTCTGATTGTGTTTCTCTTGTATATAGATTACCCTGGACCCATTTCCTATCTGAATTGTCTGAGAGTGACTGAGTA
GCAAACTGCAAGTGGAGCAAAAGCACAAGTGATTGAAGGGCAGCATCGTGTGTGTATGGATTTTTCTCTGTCCTTCTTCA
GGGATTCCTGGACCCCTGTACTTTGTATACATTGCACGTGGTGTTTGTTGTAAATAAATAAACCACATTTTGGAAAAGGA
ATCCTGGTTTTCGTTTGAGTCCATTCAGTACCTTGACAGGCTTCTTTTAAATGGTTCCATGAAAAAGTGGATCATATTTG
ATCTTTAATGATTTGCTGTGAGACATGCCTGGCTTTGAAGCAGCTGCTGTAACAGGCTGCTGGGACATATGAAGAAGAAT
GTTTTTTGTGAAATAACCATGCAGGCTTCACTGAACTTTATACAGTTTTCAATAGCCATCAGCAACAAGCAGCATCTGAT
AGAGACACATGCATCTGGTAGATGCATGTGTCTCTATCAGAGCCGAATGATCCTGACAGAGAACAGAACAAAGACAGAAA
CATCCAAAGAAGAGATTTGAGTGCTTCTCAGGAAGCCTGGAGATCCTC
>aburDev_TRINITY_DN33165_c0_g1_i1
CAGACAGACCCCAATCAGTGAGGGTGGGAAAACAAGTCTGTACCTGTAAACAATGGAAGTGTATTGATGTGCATCTTATG
CCTTTATTGCTTTTCAATCACAATGCACAAAAAAAGTGAGTTAATCTAAAAAAAAAAGAAGACCATGCCTACAAATTTTA
AAACTAAATAATAAAAGCCATATCAGTGTTCCATAAGTTATTCTCGGAAGAAGTGTTAGAAATGTTTTAATTAGACAAAA
AAGCTTCTTCTAAAACTTATCCGGATGCTTTTGGCTCTAAGTAAATGTCTTCTATTAACTCAGACACAAAGTCGGGGAGT
TAAAATGACTCACCTCCTGCTTTATACAAGAGCCATCCACCAGTTAGGGCCTTCAGCT
>aburDev_TRINITY_DN33147_c1_g1_i1
TGTCACATACATGTATGCTTCCTATTGCATACATACAGTCAGCATGTATGTTTATGTACACATACATGCAAACAGAGTAC
ATGAAGCAGAGTGGAGTGCTCCTGGCTGTGATCATCAGCAGGACAGCAGATCTGTCGATCTCTCAATGTAAGCATTAACT
ACACAGACAAAACAATGACAGCACATTTTTGGTGACTCAGATGTCCTCCACTACAAACTTAC
>aburDev_TRINITY_DN33147_c0_g1_i1
GTCAGTTACCATCAGCTCCTCCACTTGTCTGTCTGTGGGCTACGGCCTGCCTGCTGTTGTCGTTCTTCTCTTGTTATATC
TTATTCAGCTCTGCCATTGTCCGCTTCCCCAACACACACACATGGATAAAGATGTCTTAACTGACCTAAGATGTGGATAG
ATGCACTACTTAGTCACCTGATATGTAGATTGGTCACTTACTTGACCCCCCAATAGCTTTAACAAGGTAAGTTTGTAGTG
GAGGACATCTGAGTCACCAAAAATGTGCTGTCATTGTTT
>aburDev_TRINITY_DN33105_c0_g1_i1
CAGGCTCTTCTCCAGCTTTTCCATTTCGCGAGTACGCATCAGCGCCTCTTTCTTGGTCAGCTTGTCGAAGGTACCGTCCT
GGCTCTGGGTTTCCAGATCTTTCAGGCGCTTGATAGACTGACGAACGGTTTTCCAGTTGGTCAGCATACCGCCCAGCCAG
CGGTGGTTTACATAGAACTGGTCGCAACGCTCAGCGGCTTCTTTTACGGCTTCAGACGCGGCACGCTTGGTACCAACGAA
CAGTACCTTGCCTTTCTTGGCAGCTACGGAGCTGATGAAGTTCATGGCATCGTCAAACATCGGAACGGTTTTTTCCAGGT
TGATGATGTGAACTTTGCTGCGGGCACCGAAGATGTAGG
>aburDev_TRINITY_DN33105_c0_g2_i1
GCCATGTCCAGTATCCTCGGTCTTGAATTGACAAGAAACAGGGGCCACAAGGGCCCCTGCTAACCAATTACATCAGCTTG
GTTAATAAGGGCTTTACAGTCCTTATCAATTACTCAGCTTCAACGAAGCCATCTTGTTCGGCTTGAACAACGATGTCCTG
AGCGCGAGCTTCCAGTACGGTGTCAGCAGCAGCATTCAGGTACAGCTGTACGGCACGGATAGCGTCGTCGTTACCCGGGA
TGACATAGTCAACGCCGTCCGGGTTGGAGTTGGTATCAACGATGGAAACTACCGGGATACCCAGGTTATTGGCTTCTTTG
ATAGCGATATGCTCGTGGTCGGCATCGACAACGAACAGAACGTCAGGCAGGCCGCCCATGTTCTTGATACCACCCAG
>aburDev_TRINITY_DN33183_c0_g1_i1
ACCCATGGAGATGGGATGGCACGGCGCCCCCTTATTCTTGGCTAATCTCTCGATGTTCTCAGTCGGGTCGGAGCCCATCG
ACAGCAGACACACCATTGGCGTTCGGTTGTTGCTCTCTGCCAACATGGTGTCCAAGTCCAGGACCGAGCCTTCGGCGTAC
TGTTGGCCCAGAGACTCTGAGATGTAGCGCCGCGCCTGAGCGATGGTCCGGTCGGGGCACCAGCTCCGGATGAGCAAAAG
CTTCCGGAAGGGGTCGAGCTTCTCCTCGTAGCCATCGGGCAGCGGGGCGTCTTCTGGCGCTGGATGGTCGAACCACGCTT
TCCAGGCGCGCTCGTTCTGGTTCACCTGGTTCAGAATCTGGAAGAACGCAGGCAGGCTGGACAGCTGCACCAGGTTCAGC
CAGGTCTGGTCCAGGATCCAGCGCCGTGGCTTCGAT
>aburDev_TRINITY_DN33198_c0_g1_i1
GCCACAATCACACAATTTGTGCTTCTGCAAATAGATAAAAACCCGCACACACACAGAAATAGATGCACACACTTTTGTCA
TCATCGCCCAGACCTTTCTCATGGATATGATGACAACAAATCAGGTTGTCTGCATCCTCTTGACATTTACAGACGAAGAT
GAGGACTGATGTGTCCATCTCCTTGTATATATTCTGCTGGCCTGTTTTATTGAACATCGTCTCTCTGCCTTCCCACAATC
CTAAACTTTTGCTTCCATTATTATTCATTCTCTGAGCTATAGGTCAGTTTGGTCATTTCAGCCAGCCTGTGTTTGCCACC
TAAAATTTAAACTAATTTGTTGTGTGTGGTATTTGCAGCACTGATCAGCTATAAATCAGACTTATCAGGTTTCTTTGCAC
AGAGCTCAGTTTGCTATTGGTGTGCTGAAAATGGAAATACAATGTGTTCTCATACTGAGCTAGGATGTGATTTACTCAAG
TTGTATATATACTGTTTTATTCATGTTTCCCCCTCATTCTTTGACTCAGTCTTTCCTCCTCAGTATCCCCAACTCTTTAC
AGGCATCCTGTCTCCATGGAAGGGTTTACTGCTCTATGGTCCCCCGGGTAAGGACTCAAGTGCAGGATATTAAAAAATGT
CAGGGGCTCACTATGAAAACTTCACATTCCCTTACCCACGCAGGTACAGGTAAGACGTTGCTGGCCAAGGCCGTAGCTAC
AGAGTGTAAGACAACCTTCTTCAACATCTCAGCTTCCAG
>aburDev_TRINITY_DN49566_c0_g1_i1
CGCCGCTACTCAGGGAATCGTCTTTACTTTCTTTTCCTCCGGCTACTTAGATGTTTCAGTTCGCCGGCTTACCTCTCTCG
CGCATACCCTCCAGGTATGCAGGTTCTCCCATTCGGATATCCCGGTATCTCTGGTCCTGTGCACCTCCTCCGGGCTTTTC
GCAGCTTAGCACGTCCTTCTTCGGCTCCCGCCGCCTAGGCATCCTCCGTGTGCCCTTTCCCAGCTTCTCTTCTCTAAACT
TAAGTTTCCTTCAGTTG
>aburDev_TRINITY_DN49524_c0_g1_i1
CTCGCGAGGATCAATACCAGCCTGCTGCAGCATTTCGGTGAATTCATTCAGCTTGCGCTGACGCTCTTCCTGTTCAGCAC
GCTCCTGTTCAACAGAATCGGCGCGCTCTTGGTAAACCAGGTCAAACTTCTCTTTAGCTTCCAGCAGTTGCTCAAACGGC
AGCTCACGAATAGCCGCACGCAAACTGCGAATGTTCAGCAGAACTTTCAGAAACTCGTTCATTATTTCCTCACAAAAAAG
T
>aburDev_TRINITY_DN66752_c0_g1_i1
AAAAATATTTTTATACAAGAAGAAAAGAAATAATTTCTACCCTGAGAAGAAACGTCTGAACCAGCATGTTGATGCTGTTC
ATGGACACTGAAGACTGCAGCCTGTCCACAAATGGTTAAATGATCAGTTTTGAAATATAAACACAAACTGTCTGTTATCA
TGTTTGAAAGTTTACTAGAATAAAAAATAAATAAATTAACATCTGATTTGTGATTTTATTTAATAGGCAGATGACTCATT
TTCCCAATTAAAGGTTAGATTAACACAATAAGTAATTTGAAATAATCTGGATGAAAG
>aburDev_TRINITY_DN66706_c0_g1_i1
TTGCTCAGTTTTGTTTTACAAAATGTTTGAGCTCATACACGTGTTTTAAACAGGTCGTATGTACATTTAACTCGGTACAT
GGACTCAATGGGTATTTATGTATTATCATCTGGCTCGTCTTTTTCCAAGGACCAGTCCTGTATTTGCATTTGGGCCCCTT
TTTCTGAAACGCCATCTACGCTTGCTAATCCACACAATGACAGGTAAACACACCTGTCGGGCTTAAGATCACAAACACAC
GTTGTATTATGACTTCAAGTAGCTGTATTCCTCAAAGTTAAAGTG
>aburDev_TRINITY_DN66784_c0_g1_i2
GTTTATTTTTATCCTCCTGCTGCTAAACTAATTTCCCCTTGTGGGACAAAAAACGAAATTGAAAGCTGCTTTCACACCAA
ACCCAGCCAAAGCCTGTAGTATAGGCAGTGAGGCGCAATAGGGCTTGCAGTCACCTGATCTACAGCAGTGGTCAGGTGTC
AGTCTTGCTTTCAACCTTGGTGTACGGTCACCCCCCCTCCCCAAACACCTGTGTTTTCTTATTAGAATAGGGATTTGCAT
TAGCATGTGGAACCATAGCCAGCCCCCCCCAAACTCAG
>aburDev_TRINITY_DN66706_c0_g2_i1
TATATATATGTGCCACTTTTTTCAAATGTAATTTTCTCATAAAATCAATTAAACAAACACAAATATATACAGGCAAGTGG
CGTGCCGGCACAGCAGTGCAGGAAAAAACGCAATGCAAATTCATCTCCGACTGGTTAGAGAAGTGTTTGTGCTGCTCAAG
GACATTTAGTCCACTGCATTGAATGGAGCTGTGACCCTCTGAGGTGATCAGGCTGAGTCCATTGTCTGATTATATTAACA
GTAAGCTTAAGTAATGAGATTGTTGCATTTGTGTGCCTTTTTAAAAAGGTTATCAGACTAACTAAATAACTAATAAAACA
ACTAATCAAATACTGTGATAAATGTGTGGACTACTAGGGATAAAAAGGCGAGAAAGAAGAAACAGTTCTCCTGTGCATCC
TTTCACATTATCCAAGCATATGTTAAGC
>aburDev_TRINITY_DN66762_c0_g1_i1
CCGTGTGCAGATGCTCAGTGCAAGAACGTTCACCTGTAAGAAACCAAGCAGTGAAATAAACAACCAGGAAAATCAACACT
TTCCAAATGACTCCTTTACTCTTTGTTTCTTGTGCATAAGAAGCATTAAGTCGTTTTTGGCCACTTGTGTACCTTTTTAA
CTCTGAGTTTTGTCAAATTGTGTAACAATTTTGTAATTCAGATGATTCATGAGTTCGGTTGAAGAATACTTCCTGTTTTT
GGGATGGATTAAACTGAGCATAATGTACCCCACCTATTTACAGTGAGCTTTTACACAAAATGTGATTTACAGTGTGATTA
ATGGATGACTTGTTGGAAAACTGGTCACACTGGTTTATTTACATTGAAATATTTTTTTTCTGTCTGTCATATATAAGTCT
GCTGCAGCTGAACATTTTCTCCATGACAGTGACATTAAACATCAAAATTTAAATATTCAAAATATAAAAAAGCAAAA
>aburDev_TRINITY_DN50415_c0_g1_i1
AAGAGTTGTGTCAGTTGTGTCCTATGTTTAAGAACACCATATAATTTCATCTATCAGAGCTGACAATAATGCACCAGCAG
CTTCTGACAAACTATTGATTTTTGACTTAGAATGCATTTAAGTACACAGTAACTGTATGACAGAGGACATAATTCAATTC
TCATTGCACAGAGAACCCTTTAGTCAGGCATATATGGCTTCAGAATAGCAATGCACCAGCCTACATTATTATACCTATCA
AGCACACTAATGATCTACCTCAGAGGCACAGGTACATCCAAGTAATTTATGGCAGGGAGAAATCTACAGGTTAATGCCCT
CCATCAAAAGTCCACAGGGAAATGTACAATATAGTGTACTTCGCTCACAGATCACTTTGCTTTCTTTGAACAACTGTATC
ATGGCATTTTGTGTGATTGCTACTTCTGCTATCTTTTTTCCCCGTTAAATACCACATGCCACTTGACAGCAAAGCAAATG
ATTTGTTGATTGGGGCGCAGTGTTCCTGTCAGTTCGTTGTTGGTTTCAGAGTGTGAAACTAAAGGTCCCCTTTGGGAGAT
AATTT
>aburDev_TRINITY_DN8569_c0_g1_i1
GGTTTCAGGAACTATTTCACTCCTCTGTTCGAGGTGCTTTTCACCTTTCCTTCACAGTACTGGTCCACTATCGGTCTCTC
AGATCTATTTAGCCTTACCAGATGGTGCTGGCAAATTCAAACGGGGCGTCTCCGACCCCGCCCTACTCAGGATACTACCT
CTCATCCACCAACTTCCTTTACGGGGCTATCACCCTCTGTGGCCCGGTTTCCCACCCGGTTCATGTCGTCGGTAAACTCA
ATTATGTAGTCC
>aburDev_TRINITY_DN50466_c0_g1_i1
CTTTGATCAGCGTAATTTTATCCTCCAGCTGGTTGGACCTGTAGAAAATACAGACATATGTCTAATATTAATTTTATATC
AACCTACATTAAACAAATTAAACATTTTCCACAGAATTCTGAAACCCCAACAACACCCAACATCCTGAAATTAATGGTCT
TAAAGATTAAATCTTCATGAAATTAAGGGGAAAAGGGATTTTGAGGGAAGAAAAATTCCTTGCACAGCATGAAAAACCTC
GGATCTAAATTTTAAGTTTCTGCTGATGCTGACAGAATATTTCCTACTGCTGCACCAATATAACTGGCAATAAATAAATA
AATAAGTCAACTGTTACGTGTTTGTCAGTGAGCACTTCTCAACGTGGCATCTAAAAACCAAGGCAAAGGTTATTCCTAGT
ATTTTTAAATTAAATAAAAAATAAGAATAATTCTGTCTATAATATTTTATTTTATGGTATTAAACCCCGAGGAGTCACAT
TTTAATATTACACAGCACTCTCACTGTCATTTCAAGTTAACTTTGATTAGGTTTGTAACCATTCTGAAACAGAGACCACA
AACCGCATTACAAAGATCTGCAACATCATACTACAACTCCATTTTCCTGTACCGTGATAGCTCTGCAGAGCAGTTAATGG
CAGGTTAAAGCACGCTAGTCCGGTGAAAACTGCAACGTGTAAAGTTTGACCACTGGAACAAACTGTTCTCCCTGGTCTGG
TCTGGATCAAATAAACCAAAATGCAGATATAAAAAGTGCCTTAAGCCATAGATTATAGTCCCCTGTAGGTTCAGACAGCT
GAAGACACCACAAATATTTAACTGTTACTATTATACAAGCTTCTAGACCAGGTGGAGGCACATTCCATATATTAGCTATA
AATCTGGAAGATTTATCGCTCTTTTACCATTCTTGCTTAGACCCCAGTGACCCCTTACATAATCACAGATGCAAAACAAA
CAGCACCAGCTAAAGTTAATAAAACTATGGTCGACTATTTCCCCTTTTTTGAGTAACATCAAAACTTGTCGTGGTTTGTG
CAGGGGCATATTCGCTGTTCTGTGTATTTCCAGCCTGTGGACCGGCGATGTGTCAGGTTCAGGTAAGCACTGTGAGATCA
GTGCTGCTGTTTAAATGATCCTTCCTTTCAGACCAGCCAGTTTGGGCATCAATCTCTGTGAATATTCCATTATCATGACA
GCTAATGTTACAGAGGACAGAACAATTACTCACAGCGGCCCAGAGTGCATTTCTGTAGCAGCGATCCTTATCTTGAACTG
TCTCTCCCCTCTCAGCTGCTCCTCTACTGCTGCTATCACC
>aburDev_TRINITY_DN8554_c0_g1_i1
GTCAGTATCTGTCCAGTAAGCTGGCTTCCCCATCGGCATTCCTACAAATATCTACGAATTTCACCTCTACACTTGTAGTT
CCGCTTACCTCTCCAGTACTCTAGTTACACAGTTTCCAACGCAATACAGAGTTGAGCCCTGCATTTTCACATCAGACTTA
CATAACCACCTAGACGCGCTTTACGCCCAATAAATCCGGATAACGCTTGTGACATACGTATTACCGCGGCTGCTG
>aburDev_TRINITY_DN8579_c0_g2_i1
TTCATCACCACTGTTTCCATGAACATAAATGGAATGGGATTTGTCTGATCCAGCTCTGAACCAGTACACACTGGGATTTT
CTGGACACGTTTTCTTCTCATACTTAGAGAGGACTGAACACTGCAGAGTCTCTTGGGCTCCTGAATGAATACGATCAGAA
GATCGTATTTGTATGACATCAGGTTCTGGACCTTTGATGGTCAGAAATGTTCCCTCCAAAAAGGTCATAGCAAGCTGTCT
GACTTTTATGCAGTAGTAAAAACCAGTATCACTTCGTTTAGTTTTACTGATTTGCATAATAAAGGTTCCAGGTTCTTGTT
TTACTGTAATATGAGACATATCGTTAACATCGTCATAATCAAAGGTGAATGTTCCTCCCAAGAATTCAAACTGGTTTCCA
GAAACAAGTCTGATCCAAAATAATGTTTCCTGGTGCAAAAGTGTTGACTGGCGAATACACGAAAGTGTCACATTTTGTCC
AACATCAACAGTTTTTGTCACAAAATTGTGGTCATTTGAGCAACCCCCCATTCTGGCTGTCAGCAGGAAATAAAATAGGA
CCATCATTTTCTTATTAAAACACATTTACATTGGAGCATATGATGATATGACCAGCTTTAAAATAGACGTG
>aburDev_TRINITY_DN8506_c0_g1_i1
CTAGATACTAAGCTGACTGTGTCAGATTAGAAACCGGTCCACACGCCAACCATACCGTATTGCAGGTCGCCAGCTTCTTT
GTTGCGCCATTGGTAACGAGCGTAACCAACAGTGTTTTTAGACAGGCTGTAGCCGTACTCAACAGAAGCGATAGAACGTG
AACCAGCCAGGTTGTCAGCATCAGCACCGTGGTAAGAAGCTTTCACGAATGATTTGCCGAAGCTGTAAGTACCGCCAACG
ATCCAGTCGAAACCGTCTTGAGAAGCGCCACCGTTAACGTCTTTGCTGTAACCAGTGTACAGAGCGCGCAGGTTCAGACC
GAAGTCGAAGCCGTAAGTCGCGCCTACATACCACTGAGAAGCATCGCCTTTAGAACCAACGTCTGAACCGAACAGGTAAC
CAGCGTTCAGGCCCAGTGAACCAGCGCTGAAGTTAGCAGACAGGTCAGTGATTGAGTTGTCGCCCAGATCAACACCGTTT
TGGTTGCCAGCTTTAACGTCCCAAGAGTGCTGCACACCGAATGAGAAGCCGCCGAAGCTTGGAGATACGTAGTTAGCAGA
AGCGCCGTTCAGGAAGTGAGCAGTCAGTTTACCGGCTGCAGCTGGAGCGAACCAGTTGTTTTCAGCCAGTTGCCAGTTAC
CGCCTTGACCATATGGCCAGTCCAGAGTCAGGTAGCTGTTCAGGAATTGACGACCCAGTTTGAAAGTACCCCAGTCACCA
GTAAAACCAACCCAACCTTCACGACCGCCCCAAGCTTGTTGGCTCAGGTAGCTGTCAGAGTGGTTGTTAGTGTTGCCGCT
AGTGATTTTTTGAGACACTTTCCAGATCAGAGAAGAGCCGCTGTCCAGTTTGTCTGAACCGCTGAAGTCGATTTGCAGAC
CACGGTCCAGTTCATGAGTAGTTGCAGCATCAGTGTCAACCACCATGAAGTTCATTTCCATAGAACCGGTGATAGATACA
TCAGCAAAAGCTGGAGCAGAAACTGCAGCTGCTACAGCAGCAGCGATAAGAGCGCGCTTGAACATTAAATTATCTCCAAA
AGAGAGTTGATTTTTTAAACCACCGTAACAGCGGGCCTCTTTGTTTTTGCA
>aburDev_TRINITY_DN8537_c0_g1_i1
TCAGGTTAGTTTTTTTTTTTGTGTGCAGAGAGCGTGCCAGCAGTGCACAGCTTAGAGGGAACATTGCCCCCAAGGGACCC
TATAATCATTAATAATATAAGTAAATGTAATAATTTAATAATTTGTTGAAGTTGACATCATACATACTTTTAAATGAAGT
CATAGGAATCTCTTGGAATCTCATACAACTACTCCCTAACTGCACAACTGTGTGAACAGATGCAAAAATACTTTCTAGTC
ATTCCCGGGATGAGAGTAGGTAGAAACAGACAGAGCAGTTACCTAGACATTAACAGACAGCTACACCCACAAACACTTAA
TATCACAATTAAACTACGTCATGTACAATAACAGGTACCTTATAGCTTAACAAGTGAACATGCAGTTCACTTGTTAAGCG
ATAAGAAACATGGTTTATTCACAGGGAGTAAACATTTAGCCAGTATGCCACTGTAGGCCGCAAAATGCAATTTTTGAATT
CTAAAGTTTATAGTTAATTTAGCTTTCACTATAAATAGAGGCCCTAATAATAATAATGCTGGCAGTAAATGGAGTCTTTC
CTATTTTTGCAGTGCATTTATACAGATTTGAATGTGTCCCCCTACCTTAAGAAAACTGTCCTTCCCATATTGTTCTGGTG
GTTTATTGAGGGAGGAACACAATCAGACCTTGTATTCAGTTATGATTAACATATTTGTTAGATAATGCAGAGTAGAGCAG
GGCGATATGGCCAAAA
>aburDev_TRINITY_DN8581_c0_g1_i1
AAAGCAGTCAGTTTTCTTTTTCCCAGGTTTGCTAACCCAAATTTTGATTTCCCACACTAAACGACAGCATTTCTCTGTGT
TCTCACCTGGTCCTCTCACTCCATTCCCTCTCCATTTTTGCAGACAAACAGTTCTCTTCAGCTTTGTCCTATGTTTTCCT
CACTGTCTCATCTTGTCATTCCACTCCAAAAGTGGAAAATGTCACTCAGACAGTCTTCCCAAAAGTCATCTTCACACACA
GTGAAGTTTCAGCTTGCAACTGTAACTGTACTGTAACTTACGGGTGTCAGGCTCAAGGAAAGGGTTTGCTGGCTTTTATC
AACCTTGATGCTTCTTCCCCACCCCCAAAGCGCAGTTGTTAAGACAATCCTGCAGTGCAAAACAATCTTTGTGGCATTTG
TTTATTTATTTGTTTTTCGAAGAATCTCTAATTCGGATTAACAATCCCCCAAAGTGCAGTTGTTAAAAGACATGGAATTT
GCCGTTTCAGGTCGGCTGCCCAAAACAGAGTCTTTCTATAGTGTTAGGATAAAAACATAAAGTAATTCCAGCTTGTATAA
AATTTGTCTTAAAATACCACTTTATAAAAAGATAAACCTGATTCTAACCCACACCCCGTTAGGAGAAGACAGGATGCGGA
GTGGAACGGTATGGCCCCGAAGTGCCACATTTTCGGATGAGTGAACGCGTGTGCATTAGTGTGCATGTGCGAAAGGTGCC
TGTTTTTAAGCTTTGCAATGAGGGTGAGGGGGGGCATACCCCCCACCCCTCCGCCCCTAAC
>aburDev_TRINITY_DN24114_c0_g1_i1
AAAAAATACTATATACAGTAGAATAAAATAGAATAAAATATACAATAGGATAAAAAGAGAATACAAATGCAAGGACATGA
GGAAATGAGAGGACATAATAAAAGCCTCTCATAATGTGTGTCTTCCCTCTGTTCTGGGAGAGAGAATAGAAGGAAGACAC
ACAGCAAATAGCACAGTGCAGACCTGAATCCTGGCCTCAGCCTTACAGAATGTGGGTCAGTCCCAGCGGCCTACACCAGA
GCTCCAGGACAAGCCAGGCTTTCTGAAGCTCTTCTCAAAGTTCTTCTTCAGACATCGACTACTTTTACATTCATTTCAGT
TCAGTTTTCATACCTGACTATTTTCAGAAGACAGGTTTTTTTTTAATTATTATTTTGGTGTTTTGTTTTTAAAAACCTGA
GTATGAACTTACATGAAATGAC
>aburDev_TRINITY_DN41319_c0_g1_i1
GTCCCGTCATCTTGATGAGGCCTGATGATTTCTTGATTAAAGGAAAACTGAATCATCACAATCACCCACATCTCCAATTT
TTCTTAATATAGTCTCATGAATGAAACCTTGAACCCACAGCTGCACAGGACAACATGCATTTACACTTAAATGAACACAG
TCATCACAGTTAATTTGAGTCAATCACAAAAAGCACCTTCCTGCTGCTGAAATAACTAGTGTGTTAGA
>aburDev_TRINITY_DN41369_c0_g1_i1
CAAAAATGTCAAAGCTTTGTAGATAATTGCTGCCTAATTGCCAACAGATTGCCAACATGTTGCCATCAGTCTTAATGAGT
CCTTGTCAACTAGCACAAGTGAAGAGACTCAACTCGGCTGGTTGCCGGCTGGTTGTATTCCGGTTATATTCCTGTAGAAC
ATGAAGGTTGCTGAGTGCGAATGTAATAGTTGTGTGGATGCTTTAAGCATCCACACTATTGAGTTCCTCTTGGG
>aburDev_TRINITY_DN41319_c0_g2_i1
TAGTGTGTTAGACATGTCTGAAAATATTCCCAACAAAAGCACCGTTTGCTCCTACCTGGTAAATGAAGAGGTTTATTGGG
AAATCATTGAGCTGTTGTCTTTGTAGGAGACACCCAAAGAATTACATATTCAGTAGGAATAAACTTTTGTATCCTCTGGG
ATCTAAGTTATCATATGTGATAACCCTAACCCTGTCTTTTGGAGGAAAGTCAAACCTTTCTCCAAAGAGTTATTTTTATT
ATACATGAACACACCAGACAAGGTTCAAGGTTCAAGGTTCTTTATTTGTCACATGCATAGTTATACA
>aburDev_TRINITY_DN92005_c0_g1_i1
CACAGGTGAAGCCAAGAATTGTGAAGCTCTCTTTTGGCCAAATACCAGAATCTGTAAGAAGAAGAAAAAACAAACAATCA
AATAGGTCATTATTAAGAGAACAACCATCTCTTGATGATTATCCACAGTGTCTTTGATAACTCTGAGATACAAACTGTCA
AGTATATACACATCCCAGCAAACAATAGCTGTGTTTGACTAAAGCGATTAATAACAAGGACAGAGCTACAATCACTACAG
TCAAACATAAAGGGCTTAATCCTGAATCCAAGTCTGAGCTGTGATGCCGTTGGTGCTGAAAGCTGCTCAGATCCTGAAGC
TGCACGTTTTGTCTCTCTCTAACCAAACCAGCAGCAAAAGAAGACACATTTCGCTTGACATAAACATTGTCATGAATTCC
CTCTTACTTTTGCTGGTTTGCTTCCACCACCATTAAAACACACACAGAAAACAACACAGCACAGCTC
>aburDev_TRINITY_DN92084_c0_g1_i1
CACCGGGCAGGTGTCAGCTCCTATACTTCATCTTTCGATTTTGCAGAAACTTGTGTTTTTGGTAAACAGTCGCTTGGGCC
TGGTTTCTGTGGCCAGATCGCTCTGGCTCCCCTTCTCCCGAAGTTACGGGGACATTTTGCCGAGTTCCTTAACAAAGGTT
CTTCCGCGCGTCTTGGTATTCTCTACCTCCCTACCTGTGTCGGTTTTGGTACGGGCGCTTTGGTCTTGATAGTGACTTTT
CTTGGCAATTTGAAGTCGG
>aburDev_TRINITY_DN92084_c0_g2_i1
CACCGGGCAGGTGTCAGCTCCTATACTTCATCTTTCGATTTTGCAGAAACTTGTGTTTTTGGTAAACAGTCGCTTGGGCC
TATTCTCTGCGACCTAATTTCTTAGGCATCCCTTCTCGCTAACTTACGGGATTATTTTGCCGAGTTCCTTAACAAAGGTT
CTTCCGCGCGTCTTAGAATTCTCTTCTTGCCTACCTGTGTCGGTTTGAGATCGGAAG
>aburDev_TRINITY_DN92067_c0_g1_i1
ATTACCGTGAACGGTATAATATGGCCCAGCCCTATTGGAGGTACAAAAACCCACTGCTGTAAAGAGAAATGATGCAGTTG
ATTTGATGATGCACTCGAAAGAGTGCGCGTTTCACAATTGTAAACCTGTAAAAAAATCATTAACGACTTGACATCTGAGG
GTCTCTCACCTCTCTGCTTTTGACAGCAATGAGGTTTGTTACATGACGTAATGCAGGCATTGTTCAAGAGTTGTCCGCCA
TATTGAATGTGACAGTTGGTGGCGAATTGCCATGGTTACCTTTAGTTTTTCAAGTTTGTCTGCAAATACTTACTAATGAT
TAGCCGAGTGGTGGTAAAACCTGAAGTTTTACAAACTGGAAATGGAAAAAGTTCAGCTCTCAGCCAACGTGTTTTCAAAA
AGGGGCAACATTTTATCTTCCCTCCTCCTGTTTGTATCGCACTTCTCATTTTCATTACAGCTCAGCGGGACAGTGTTTTG
AGGACCAGTCTGTCTGTAACGCCGCTTCTTCCATTACTCTACACCAGCGGTCCCCAACCTTTTTTGTCCCATGGACCGGT
TTAATGTCAGACAATATTTTCACGGACC
>aburDev_TRINITY_DN92075_c0_g1_i1
CACCCCTGAATCCACCGCCACCCAGGGGACTGAGAGGACAACAAAGCACAACATGAGCTGTAGTAACATTTTTTAATAAT
CATCTGATGGCCTCCTTACAGTAAACCTACCTCTGTACTGCGCCTCAGTGCTGCATTTGATACACCAGAAAACATTGACA
GTAAAGTAATTATGGTCAAAGGAGCTTGCAAAGAAAAGCATCCGGACCTCT
>aburDev_TRINITY_DN92075_c0_g1_i2
CACCCCTGAATCCACCGCCACCCAGGGGACTGAGAGGACAACAAAGCACAACATGAGCTGTAGTAACATTTTTTAATAAT
CATCTGATGGCCTCCTTACAGTAAACCTACCTCTGTACTGCGCCTCAGTGCTGCATTTGATACACCAGAAAACATTGACA
GTAAAGTAATTATGCTGCTGCTGTGGTTTCTGTCATATCCATCTCATAGATTCATGAGGATTCTTCCTCAGTTACAAACG
TTAGTCATGGAGTTCCAAAAGGTTCTGTACTGGGACCAGTTCTATTCAAATTATAAATCTTTCTCTTGTAATATAAGAAA
ACAATGTAAACATTTTCACTGATATGCAGATGAAACCCATCCATCCATCCATCTTCATCCGCTTTATCCGAGGCCGG
>aburDev_TRINITY_DN92013_c0_g1_i1
CTAACTTTAGAGATGTTGCACAAATGGAAGAAAGCAGTCTTACATAAGGTGGAAAGATTAAATCTAGTTATAAAAACCCT
TTTTATCAGTTCAACATAGGACTTAATTATCCAACCACTGATGTTAAATCAACTGACAAACTATGACCGTTTATTGAAGT
AAGTCAAAGAAACACTTGAGCAATGGATAATATGCCCATATCACCGATCAATGTTAAAATGTTTAAAACAAACAAAAACC
CCACTAGTGACGGGTGGTATAAATCCCACCACCCCTGTATCTCTTGGTCTCCCCAGTATGGACAACATTTAATCAACGTT
GTCAAACTTATAACAACACTAAAAAGATATTTTTTAAAAATTACAGTTAAGACACTTGATTTGATCTAAACATATGCCTT
CAACACCACTATCCAATCTCACACTCTGTAAGAAAAACCCCACCATCGATCAGTTGGAGGCATGGAGACTGGATATTCTG
GAAAACATACAAGAAACAAAGGCTCGTTTAAAATCTCACAAACAGCCAGAGTCCAGAGAGTCTGGAATCCGAGACATGTT
GGAGACTTTCAGGAGAAAAAGGCTTCTTCACTCTGTATGGGACCGGTCAACACTGAAGAAACACTGGAAGACGTTAAAGT
ATAGTTAGGGCTGGATCAGGTGACCCCGAATCCTCCTTTAGGTGTAGGCTGCTGGGGGATTCCCA
>aburDev_TRINITY_DN92099_c0_g1_i1
AAGGTTGATTGAACAAAATCAAATATTTCAGGTGAAATTATTACATTAAAAATTTAGGGTTGCCTGTCAAATACTAAAGC
TCAGTACAAAACAGAGATACATCTTTGGGTGTGCAGCAGCTCCATGTTAAAAAAAACAAAACCAAAAAACTTTAGCCAAA
GAAAATTTTAGTCAGATCAGAAAACTTGACGTCGTATGGAAGCTTGTTTCCACCACTGAATAACTTATTGCTATCAAAAA
GGCACAAAAATTGGAGTAATTATCTTTAAATTTTAACAAAATTACTTGAAATTTTGAGATAATGAGCCGAAATTCTGACT
TAAGTGTGGCATGAAATGTTTTTTCTGTGGCGGAAACAAACGTCCATACCAGGAACTATTTGAAAATATTTATACAGTTA
CCATTTCAAGAGGCAGATGTCATAGTCACTTGCCAATAATTATTTAAATGCCTCCAAGTAACTTATGCATTCCTTTTGTT
CACACCCAGAGTTCATACCGCCTGAAAGTAACTGGAAGATTGGCAGTTTCCATCCCCTGGCTCCTTTAGTCACAGTGTAT
ACTTGAGCTAAACACTGAACTCCAAGTTGTCCCCGATGCATCCATCAGAATTTGAGTGTGTAAATGCTTGATGTGCTTAG
ATACAACTTTGGTAAGACTCAAAACTAAAGGGACCTTGATGATAACATAACAAACCTTAACTAAAAATAACACAAGAAAT
AAAAAATACAATATAAAATGCTGTGTCACTGGTTCAGCCCCCTGACAAAATGCTACCATGGGACAGTCTGAACCTTTGAA
ACAGTCTACATTAATTAAACAAACTAGGTTCCCTTTAAAGTTATAAGGTTTCAGGCTGTGGAAGACAGAAGGTTCAGCTG
ATAATCAGCCGGTATTAACTGAAAGTTTTGCACTTTTATTTTAAAAAACGTTTCCCAGAAGGTTTATGAAACAGAACAGC
AGGTGCTGTTTCAGGGAGCAGATAAAACTGCGCTGCAAATTTACTCATCATCTGCTTCCGGTCCTTGCAGTGTTCAGCGC
TGCTGGGGGGCTGAAGCTGCACACCCGCGGCTGCCTGGAGTCGGATCTGTGCGGGGCGTCGCTGAACGGCTCCATCCTCA
GTGTGGCC
>aburDev_TRINITY_DN57727_c0_g2_i1
TTTACATTTCTTAGCTTGTGAATGTGAGAAAAAAAACAAACAAAAAAAACAACAGGACATTATTTACAGGCCAGATGGAT
CGCTTTCATTCTTATTAACTCTTAGCAAAACCCCGTTTTTAAATAGAGAACATGACCTGTTTCTCAAAAAAAAACAAAAA
AAAAAACTATTTATAACAAGTCAACAGACAGGAATGACAATACTTAGAGGATTTGTT
>aburDev_TRINITY_DN57729_c0_g1_i1
TGTGATTCACACCTGTTTTCACACCTTGGCTCGTGTGATTAGGTAGAGGATCAATAGGGTTTCCAGGACCCTCTTATGGA
CACTTATCTGACGGCCAATTGACATGAAGTCACATTTTAGTACCTGCTCGAATCGCTTGGAACCCCAGCTGAGCAGGTAC
CTGGTATCAGGTAATATGACCTTGATCCAAGTAGGTACTCGTATAACAGGGGTTTTAGTGTATATTATGTATACCGATTC
AGAATGACTTTCCTTGACTATTTGTCTAGAATATTTAGCAGTGGACAGCAGTAATCAGTTGTTTGCAAATATCATTTATA
TGTTTCATATGCATAACGGAGAGGAAGAAAGCAAATGTGAGATGTACATGGCCAACATGTGAGGAAGTCCAAGAACCAGT
TTTTAGGAAGAAGTTGGCATCTGTGACTGTTAGAAAGAAAGCATTTAAGCATAAAAACCAAACTGCTCCGTCCATTCAAA
CCAACAGTTCTTTTCTTTTTCACTGTCTATGAGAGAGTAGAAAAGCACTATATAAGAATCAGTCCGTTTACCATTTATTT
ACATGCTTATGTC
>aburDev_TRINITY_DN15069_c0_g1_i1
CTTGGTTGATTTCCCACTGTCTCACTGCAGCTATTTTTATTTCACACGCAACATTTTTCCACCTAATCCTATCTCACTGT
CTCCAATTCCTCTTGTGCCTCATCTTATTCCTACGTGAGAAATAGTTATCCCTTTTCACCTCGCAGCTGTACACCTGCTG
AAAACAAGTGGCTACTTCTAAATGCACTGCAAGTACACACAGACAAACTGTTCTGAGATTTGAGCCTCTGTTCAATCTGA
AGTTTTGTTTGAGCAAAATAGCAAAATAAAAATTTGAAGAGTGTGTATGTGGCATGTCTGCGAAAGGGCAGAGAGCTTCA
GATGTGCATACCAGGAAGTTTGAGACAGGACAGGTGTGTATGTGTGTGTATGTAGACGATAGGTGGGCTGAGGGTGTCTC
TTTGTGTGCACAAGAATAAACACAGTAGAGACCAGGAAATTCAGGTAACCTGTGTGATGATGTACTCCAAGGTAGGGCTG
GGCCATATTATACCGTTCACGGTATAATCCATACGATAGTCAAACTTGTCCCATAATATTGGGAGCATGTCTGGAGCCAC
TGCAGCCATGCTGTTGTTATGCTGCTACTTCAACCATGTGAAACTCACTTTAAAATTAGAAGATTCATTTTGGTGTATTT
CATTGCAACTTATGCTGTTTCTAATTGTTCTTCCACTACAGGGAGTGCAGAATTATTAGGCAAATGAGTATTTTGTCCAC
A
>aburDev_TRINITY_DN15093_c0_g1_i1
CGGAGGCGCAGCTGAAAATCTATCCCTCCAAGGCAAGGCCACCGCTGACGCGAGGCAGACAAGAAGCTAAATACTGCACG
CCACTCGGGGATCTTTCATTTTCAACCGATCAATAAGGGCTTATATTTATCAGGGCCTCGGAGCAGCTGCCACGTCTGAC
AACCTCCACTTCATTTCTGCACTCCTTTTTTCCTGCAACTCCTCCTCTTCTCCTCCTCCTCCTCCTCACCCTCACACGCT
AAATTGAG
>aburDev_TRINITY_DN15093_c0_g2_i1
GGATGAAGAGGCCTCTGGCTGCCGCTCCTCACAGACTGCTGCTCACTGCGATGGCCACCTGCAGGGAGAAACAGAGGAGG
TGATAATGAAATATAGACCTGAGGGATGAGAAGGAGCGCTGACAGCGATGTGGAGGAGGGGTTGATGTCAAGATGGAAAT
CTAACAAATTCAGTAAGCGCTGCTTCAGAGGTCAAGGGAACGCAGCAGAAAAAGGTTAAAGATGAAATCAAAGCTGGGGC
GCTGCGGTGCCCGGAGGCGCAGCTGAAAATC
>aburDev_TRINITY_DN15053_c0_g2_i1
GGGGTATTTGCTCTAGCTGACTCCACCTCTACAGGTTTTTTTTGTGGAATAACAATTCTCTGCCATGGATAGGGCACAAA
AGATGTGAAAATGCTATAAGTCATCAGATCTCAGCCCCACTGTATGGGCGGTTTGGGTCTAATATGAAAGAAAAGAAAGA
AAGAAAGAAGAAGAAAGAGTACTTTATTGATCCCCGTGGGGAAATTCCTCTCTGC
>aburDev_TRINITY_DN41475_c0_g1_i1
GTGGTGGCGACTCCTGTGTTTACTTTTGTAACTGCTTCTTCCACTCCTACCAGAGGACTTGCTACTATGCATCTGGTATC
TGCTTCCAGGTTCTCCATAGGGATGCCCTGGCTCGTAGCCCATGTAGTCATTCCTGTATTCATCAACATAGCGTCGACTA
TGATAAGCTTTCTCATTTATGGATCTGCTTTCCAGATAATAGCTGTCTGTCGT
>aburDev_TRINITY_DN15023_c0_g2_i1
GTAAACAGCAACCTGCTATTTAGGTTAGGGTGATGGATTTGAACATAGTGTGATGAAGCATGTTTTCTGCCTTTGCTGTA
CAATCAGAACATTGCATTAATAGAAGTCATTTGTGAAGGCAGTGATTTATTAGTCATGTTGTTTCTTTTTCTTTTTGGTC
CAAGGACGTTATGATGTGCACCAGGCGACATACAGATGTCAAACATGGCAGCAGCAGTGCAGCCCTGATTTAAAGGACCT
GGTTAGGAGTGGATATTGGCCAGCATCTGTCAACATGTCTACTCTTTACACTTAGACCCTTGAGCTCCTTCCAGGAACTA
AAAGTATTTTCTCCATGATTCTCCAGGGAAGCTTTTGCAAAACTGTTGGAGCGTGGTACTAAGTGTGGGGGAAGGGTGAG
TGAAGTATTTCTTTGATATTGTTTTTCAATAAGCAGATGCAAATTAGGGCTGAACGATATATCACATTTGCG
>aburDev_TRINITY_DN15014_c0_g1_i1
TTTTGTTTGTTTTTTTTGGCATGCAATTGATTTCGTCGGATGTGTTTGATTCAAACTGTGTGAAGAAGCTCTAGTGGAAC
ACCTGCCTGTAGATCAGATGGTGACACTGCAGGGGAGTGTGACATTTAACCCAGTGCTCTCACAGCAACCCAGTGACCTA
AATTTTTTCCTTTTTTTTCTCCAGTTTGAAAATCCTTGGGCAAGATACTAACGCCAAGCTGCTCTCGAATGCATCCATCA
GAGTATGATTGTTTGATAAAAAGCACTTATGTAGAGGAGAAACCAAGCATAGAAAATGCTTTATAGTTCTGTAAGTGCTT
TGAGGGGTTGGAGTAAAACAATGCTATATAAGAACTAGTCCATTTACCATATAGAAAATACTAAGATGTAGGGGGAA
>aburDev_TRINITY_DN41493_c0_g1_i1
GCTCCCTTTACCCCTAGTCCTAAAGTGTATATTTATTTTTTTTACTCTTAAATATTTATTGTGGTGTATCTGCAGAGGAC
TGCTTATTTTACATAAACAATACAAATAGTACAGACAAATGATATAATAAACACATAAAAATGGAAACAAGACAGAAGCA
CACGAAGACCGACCGACCCCTGACAATGCTATTGCCGGCTGAGACATCGAGTCTTCCAGCCGGCCTTTTTATCTCAATTC
CATTTGGTTAAAT
>aburDev_TRINITY_DN7683_c0_g2_i1
GTGGTGTCTAAGCCAGAGCTACCACTGAGCCTAGGAGCCCTGATCCTCAATATTGATAATTAGACAAAACTTCCTCAAAA
ATGTTAGAGGAAGAGTAATAGGATTGTGCTACAATGAGCCATGTCCATCTCTCTCCTGTTGTATACTTAAAAGAAACACT
GACTGCATTGAGGGGAATCCTAAAAACATAACCCTAACATGGCACTGTTGCAAGACTGCCCCTTGGATCCCATAGTTTGT
GTGGTACTTTTACCACCGAATTGTTCACTAGTGACTTTAGAGAAACTCCAGAAGAGCTGCCTTGGCTTTCAGCAAGAGGC
CTAGCAAAGACCATGGCATGAGGTCTCCATGAGGGACAGCCGTGTGTGAGGTCTCGACTGGGCTCTGACCA
>aburDev_TRINITY_DN7683_c0_g1_i1
GTCCTGTATAGAGGTGCTCCTGCGGCAGCAGACAGCTCGTCTACCATCTGACTAGGTACCACAAGAGTTTTTGCTTTTTT
ATTTTAAAGAAAAGATCTGCCCATCACCTATATTTTTATTTATCTCATGGGATTTTCGTATTTTCCTGGGAATGCAGGCA
CTCTGTTCTTATCATGGCTGAAATACGGTAGGCTTAATACTTCACAATTATATAGCACCTTTCACCCAAGGGCCTGTTGT
TTGGTTTTGGTTTATGTGTGTTTTAATCAGCTTCCAGAATTGCCATGCCTCACCTGTGAAGTGGGATAGGCAGGGTCCCC
AAGAGGTGATCACTCCAGGTGGTGTCTAAGCCA
>aburDev_TRINITY_DN7688_c0_g2_i1
AAGAAATCAAAGACAAGTCTGTGGCAGCATCAGAAGAAGAAAGAAAAAGATAAAAGAAGGGCAGGAAACAATATGAACAA
CATGGGTAAAAAAACAAACATAACTAGCCACAAAATAGCATACTAGTTTGAATCAAAAGCCGGACTAAAATAATAAGTTT
TAGGACACAAGTTAAAAGATTGGATGGACTCTGAGGAACAAATATAAGG
>aburDev_TRINITY_DN48626_c0_g1_i1
GATCTATTTATAAGGATTTAATTAAGTCAGGTGTGGCTGTGAATGAGTACCAGGAACATGTACGCTTTACGGTAATTTGG
GGGAAATTACAGACCTGGACTGTGTGTTATGGAACAACTTTAATGTGATATGAGACTTGTATTAAAAAAGTCCTCTTGAT
TTTCTTTTGATTTATGCTGAAATAAAGATTTGTTTGTGGAAGATTGTGTCTGGTACACATGACTTTCAGTCACAAAAACC
TGTTGCTAAGCTACTTCTC
>aburDev_TRINITY_DN15179_c0_g1_i1
CCCGCACACTGCTCCCCGGGGGCTGGATTGGTGGCTGCCTCACTGAGTGAGTGGGTTAAATGCAGAGTGTCATTTCCCTA
CAGGGGATTAATCAAGTATACAAAAAATTACAATAAAATTGAAGTACAGCAGAGCACTGTATGTGAGATAAGATACTGTA
ACCTATTGCTGTTTAAAAGAGAGTATAAAGTTTAATAAGTCATTTTATTATGAAACCTTTTTCTGTTGAAGAGCTTTTAT
TTGCATATGCTGTCAGTTATACTTTGTAGAAAGGAAATCAGAATCTGCAAAACTTGATTTGACAGGTTCAAATCTGAATT
AGTGACGATGGTGCAGCTCTAGTTTAAAAAGCTTTCATAGATGAAGTCATTCAGTTACATATTCATTAGTAACCAGGTGG
TTTGAGAGCCAGAGACAATGACACCTGTCATGTGTGGATTATTGCATTATATTTAATGGCCTAGCTTCTTTCTTACCGAT
GTTAAATGATGTGACCTGTAGCTCATCACAGTGACCAGCTTTTTATCTCGTATCTCCTTCTATATACGTGCGCATGCAAC
CCAAACCAGAAATCCCATTATATTCTTTAAAGGCTCAAACACTATGATAGATACCTACGTTTAGTGTTAT
>aburDev_TRINITY_DN15109_c0_g1_i1
CACCATCAGAAGCATATGCAGGGAAAGGGCAGTTACTGGGCTTCTGGGCTGCTTAGTCCCTGGCTTGGCAGGAAGGGTAG
GGAAGATGGATGGGGCTCATTGTTTGGCATTGATGATGTCCACGAATTCGGGCTTGAGGGAAGCACCACCCACAAGGAAG
CCATCCACATCAGGCTGGCTGGCCAGCTCCTTGCAGGTTGCCCCAGTCACAGAGCCTCCATAAATGATACGGGTGCTCTG
AGCCACCGCATCAGAGACGTTGGACTTCCGCCATCCTCGGAGC
>aburDev_TRINITY_DN15199_c0_g1_i1
TAAAAGTAGAGAAGTAGAGAGGACTCTTGCTGCAGCATTTTAAATGTTCATTTCTAACAAGTCGGCGTATATCTAGCGAT
GCTATCAAGGTCTGTCTTCTTACTCCCATTGCCAACTCTAGGCCTCATTATGGTCTCAGTGGTCTCTTCCAGCCTACAGC
AGCTTGGGCCTTAAGGCACGGTCTTCTCCCACCTGTCCCTTGCAAGTCTTAGCTTTTCACAGCCTCTCTACTCTGTCAGC
TATCAGGTGCCAAGCACAGCTCCCACCACTCACATTTTCAGTCTTTATGGCTCTTTGTTCTCTGTCAGCCATAAGTAGCC
CTGAGCCAAGTCAGATGTGTTTTCCACTTAGCCATCACCATGAACCAGTTGTTAGAACCTCTGTTGACTTTTCTGATTCA
TAAGCGCATAATGTGTCTCCCTTGCACTCATAAGGAAAGAGAAGGGTTTAACTCTGACTAAATGGTAAATGATTCAAATG
AAAAAAATGTGTTAAACAGGAAGTGAATTCAGAA
>aburDev_TRINITY_DN99372_c0_g1_i1
CAAGCGCCTTGGTATACTCTACCAGTCCACCTGTGTCGGTTTCGGGTACGGTCGTACGCGGAGGCTATTTCCTGGGACCC
CTTCACCGCCCGAGCAATCCGTTAAGCTCGAACGATACACGGCATCCGTCACCATCCGCTGGCGGGGGAATGTTGACCCC
CTTCCCATCGACTACGCCTTTCGGCCTCGCCTTAGGGGCCGGCTAACCC
>aburDev_TRINITY_DN99389_c0_g1_i1
GTTCAAACCAAGCAGCTGCATTAATTTCTTCCCAGTGTAGAGACAGGGGAAGTTAAATTATAAAAGAGATTAAGAATGAG
TTTACATTAAAGTCTCCAGCATGAATAAGTGGCTGGTTGGTGGAGGGCAAGGGTAAAAAGAAAAGGAGAGTTGGGGCACA
AGTGGACACATCCCAATGTGTGAATATGCTAAGATGAAAAAGTGAGCTTTTCCTTTCATTTTTTTTTAAACTTTTTGGTT
TTTCTTTTCTTTCTTTTCTTTTTTCTTTTTTGGCCAAACCACAGCTTGATAAAGCCAAACACACGAGCGAGGGTGTGTGC
TTACATTGTGGCTGAAGTGTTAGGCACTGCAAAAAAGAGCATGAGATTGTTTTACATGTTTCTGATTCTAAACACAGTAA
GGCAATTTGATTATGGTTGAATGACAGCAATGTAAGTTCCCAGCCTTTTCTCTCACGATCAACAAATGCTCAATTTAGAC
TCAGGCAAGAAATAACACTTGGGTTTTTTTGTTGTTCTTGTTGTTTTTTTGTTGTTGTTTTTTTTACCTGTGGCAGT
>aburDev_TRINITY_DN99363_c0_g1_i1
TGCTTTTGTTATCCGTTCAATCCTTTTTATTGCAATTAAAGGCCAGACAGTCAAGAGAAAATGAAACAATGTTTAAAAGT
GACTTAATGTCTTCTGATATCATCGTGACATTTCATTTTTTATGCAGAAGTTTCACTCATCAGTTGCACCTATCAGTGGA
ACATGTGTAGACTTTAACGTTGGGAACGGAGGTCAAAGCAAAGGCATCAGCTCCCCTCATGCATCTTTTGAAATATGAGT
ATTTGGGAAATGTAAAGATGACATAGGCACAGACGTCATCTTTTCCTTGGCAGGTCTCCACTAGGTTGGTGCACCCACCA
CCAGCTGTTATTGGAACACAGCGGTTACACCGCAGAGCCTCACTGCTGATGAAGATCATGAGGAGGATGACAGCAAGTGC
AAAGGTTTTCATTTTCTTCTGTTTTAGGAGAGTTGGTCTCTTGTGCTTAGATCCTCAGCTCCCAGTCTGTGTCCTGTGTC
TTGGAGGAAAGTGTTGGCTTTACA
>aburDev_TRINITY_DN99370_c0_g2_i1
GTGCTTGTGTGAATGAATTAATTGTATAAAAAGCGCTTTGAGTGCTCAGATAGAGTAGAAAAGCGCTCCATTCAGTCCGT
ATTAGAAAAAAGTATCAGTTCACTACCTTCTATCGTGTAGAGGTACTATGATTATTATTTAGAAGTTACACTAAAGTCTA
ATGTATTGAAATCAAAACACCCTGCGCAGTGACAATGATAACTGTGCTCCCTTGATGAAGCATAGCATTCCTCTGCCTTC
AGCCATGTGGCTGCAGTCACAAGACCATGTTCATACTATTCTGGGTGACGTGGGTGACTAAGACTACGTCCACACTAGCC
CAGATACATTTGAAAACGGCGTTTTCGTCTGAAAATGCCCCGCATCCACACGAGCATTTT
>aburDev_TRINITY_DN99363_c0_g2_i1
CGGGTATCTTTGTTGGCCTTCAGACATCAATTCTGACGGCTGAAGAACCAAACAGGACAGACAAAAATAAAAAACAGTCC
TTACACACACAATTATCCTTTTGTTATCCTTTCAATCCTTTTTATTGAAATGAAAGGCCAGACAGTCAAAAGAAAATAAA
ACAGTGGTTAAAAGTGACTCCATGTCTTCTGATATCATTGCGACATCTTCATGCAGAAGTTTCCCTCATCAGTTGCACCG
ATCATCAGTACATGTGAAGACGTTAAAGCTGGAAATGGACTTCAAAGCAAAGGCATCAGCTCTCCTCATGCACCTTTTGA
AGTACGAGTATCTGGGAAATGTGCTGATGACATAGGCACAGACCTCATCAGGTCTCTGGCAGGTCTCCACTGTGTTGGTG
CAGCTGCCACCAGCTGTTATTGGAACGCAGCGGTTACACCGCAGAGCCTCACTGCTGATGAAGATCATGAGGAGGATGAC
AGCAAGTGCAAAGGCTTTCATTTTCTTCTCTTGCAGGAGAGTTGGTCTCTGCAAAGATTACTTGGATTACAATATACTCA
CTCATATGACCAAATGCTGCTGAGTGTGAATCAAAAACAAGGCTCTGAGAAAGCATCAGCTTTTTCCCTTTCTTCAAACA
CAGAAATCCTTCATTTCTTATTGTGTCTTATTTTTGTTCCCATGTCCAGGCGTCTCTGTCTGTGTCGTCCTCTCCCAGTC
CTTTCCCAGTCCTTTCCCAGTCCTCCTGCTGCTGATGCTGCCAAACCCTCACCACGAACAGCCCACATGTCTCTGTGATC
ACACGCTTGCACCAAAGAACAGTTAAAAAGGACATTTCGATTTAGAAAGTGAAGAATTACCTGATGATGTTTCCTTTAGC
AAAGGTACAGCTTCACTAGACTGAGCGCTTCACTCAGGAATTTATAGTCTGCTGAGACGTTACACAAACACTGGATATTC
CATTTTAATGAAAGCCGACTACAGAAGCTTGCAACATCATGTTAATGAGCTACCACTCTGCAAAGAAACAACGCAAACAC
ACAATTTCACTCCAAGCAAAATTTCCCAGAGAGTAGAAAAGCGCTGTATAAGAATCAGTCC
>aburDev_TRINITY_DN99363_c0_g2_i2
CGGGTATCTTTGTTGGCCTTCAGACATCAATTCTGACGGCTGAAGAACCAAACAGGACAGACAAAAATAAAAAACAGTCC
TTACACACACAATTATCCTTTTGTTATCCTTTCAATCCTTTTTATTGAAATGAAAGGCCAGACAGTCAAAAGAAAATAAA
ACAGTGGTTAAAAGTGACTCCATGTCTTCTGATATCATTGCGACATCTTCATGCAGAAGTTTCCCTCATCAGTTGCACCG
ATCATCAGTACATGTGAAGACGTTAAAGCTGGAAATGGACTTCAAAGCAAAGGCATCAGCTCTCCTCATGCACCTTTTGA
AGTACGAGTATCTGGGAAATGTGCTGATGACATAGGCACAGACCTCATCAGGTCTCTGGCAGGTCTCCACTGTGTTGGTG
CAGCTGCCACCAGCTGTTATTGGAACGCAGCGGTTACACCGCAGAGCCTCACTGCTGATGAAGATCATGAGGAGGATGAC
AGCAAGTGCAAAGGCTTTCATTTTCTTCTCTTGCAGGAGAGTTGGTCTCTGATGATGTTTCCTTTAGCAAAGGTACAGCT
TCACTAGACTGAGCGCTTCACTCAGGAATTTATAGTCTGCTGAGACGTTACACAAACACTGGATATTCCATTTTAATGAA
AGCCGACTACAGAAGCTTGCAACATCATGTTAATGAGCTACCACTCTGCAAAGAAACAACGCAAACACACAATTTCACTC
CAAGCAAAATTTCCCAGAGAGTAGAAAAGCGCTGTATAAGAATCAGTCC
>aburDev_TRINITY_DN32388_c0_g2_i1
CTTAGGGACTAGTAAAGCGCTATACAAATGCAGGCCATTTACCATTTCCCTCCTCTCGGATGCAATCGTGGTACCAGAGA
ACTAGCAGGAGTCACTTTTCATCAGTGTTATCAATCTTTTTATTTGGAAGAGCAGAGACTGCTTGGGATTCACTCACGTA
CTCATAAATTCCTTTACAGTCTGCACATGTCTGTTTTAAGGATTCACTGAGCTAACGTCCAAACCTTCACAGCATGTCGG
GGGGGGGGGGGGCCCATACACCCAGGAACTTTTTAAGTGTGAT
>aburDev_TRINITY_DN48704_c0_g1_i1
CTTGGTAGACATCTTGGTCAGGATGTGGCTCTTGAAAGCGTGCTTGTGCTTGTAGCCAGCAGCAGTTTTCAGAAAACGCT
TGGCTGCACCGCTTTTGGTTTTCATTTTTGGCATGTTTAGTACTCCGCATTCATTAACAACTGATAACCATCAGGCCTGC
CAGTGCCCGGGAGGTTATTTACGCTTCTTGGGAGCGATGACCATCATCAGCTGGCGTCCTTCCAGCTTAGGATGCTGTTC
GACGGCACCGTATTCGACGAGGTCGGCTTCGACCCGCTTCAACAGCTCCATACCCAGCTCCTGGTGGGCCATCTCACGAC
CGCGGAATCGCAAGGATACCTTGGCCTTGTCCCCATCTTGTAGGAAACGTACCAGGTTGCGTAGTTTTACCTGGTAATCC
CCTTCTTCCGTCCCTGGACGAAACTTGATTTCTTTAATCTGCTGCTGGTGCTGATTCTTCTTGGCAATCGCAGCTTGCTT
CTTCTTCTCAAACAGGTGCTTGCCGTAATCCATGATTCGGCAAACAGGCGGCACTGCGTCTGCTGAGAT
>aburDev_TRINITY_DN48775_c0_g2_i1
CTACCTTATACCTTACTTATAATCAATAAAAAAACATTACATTTCTCCTCCTGGAAAACCAAAGGAATAACACATCCTAA
CCATGTCATCCAAAATTAAACTTTTTTTCAGTCTTCATAACTTATCCCTGATCTTTGGCACTGACAAAGTTTCTTCAGTA
CTTAAAAACTTAAAATTGATAATATTATCCAAACTAAGGAAAACCCAGATAAACCTAACTCCCCAAACCCAGTTCAAAAA
CTGCTGAATCTCACCAGCTAAAGAAAATCTAGAGTAAAGCATCTCTAAGCAACTCCATTCTCACAAATACTGAATACAGG
AACCAGCTGTGTAATAATAACGGTATTAAAACTACAAGTTTGAACTTGTAGCTCATACACTATAAATTATCCATAGAATA
CACTGCACATACTCAGGCCACGCATACGCCCACACTCACTCTCTCACTACACACACTCAGTACACAAAGTCACATCGCGC
TTGTATTATTTTCTTACCAGCTCTGTCTTGTCTGTAAGGTTCCTAATCAAACCTATCCGGCTCTATTCTGTATGCTGCAC
ACTTCATAATAATAATAATAATAATAATGATAATAATAAAGAAGCGTCTCTCCATAAT
>aburDev_TRINITY_DN48711_c0_g1_i1
CTTATGTTGTGATAGACCAAAGATGAGTAACTGCATCCAAGTAATGAGAAGTACAGAGGGTTTGGCATATGATCAACTAT
TGTTCTTAAAATTATATTTATTATTCTGATCAAAATACTTATTGAAGATTTATTGCTCAGCTATCTAGGATATTTCCAAT
TTTTGAAAACATGCATAAAACATTTAAAGTAAGATATAAAGAAGGTGATGTGTACATTGCTATTTCTTTCTGCGTGCATA
AATTGTATAGCATATTAGAAACTGGATTTGTAATTAAGCAGGTTCAAATGAATCTTCAGAGCATCATGATGCTTGATCAC
ATGTCTCGATCCCAGTAGACGGTCTTGGGCTCGGCCATACTGTCATGCTTAACTCTGCAGGCGTATGTATCAGTCTCAGT
GGGGGTGAATTCAGTGTGAGCCAGGATATAGAAAGACCAGTCCTTGCTGAAGGACATATCTGACATCTCTACTTTAGGAA
TTTTTTTCCCGTTCTTCAGCATTTGGATTTCAATGTGAGGCGGGTGGAACTGTGTTACGTAGCAGTTCAGTATGTTCGGC
TTCCCATTCTCCGGTGGGTGGCGTGAGTATACTTGAATTTGAGGGGTTTTCTGGATAGCATACAAGCCGGTCAGTGAGAC
AAGCACCAGAAAGACCAGGGTCACCGAGCGAGC
>aburDev_TRINITY_DN48711_c0_g2_i1
CCCAAATTCTAAGCAGAGTATGTAAATTGGAAGTTAACTTATGCACGCTTAACTATCTTAACAAGCTTTGAGTGCAAGAG
ATTGAAGAGTTCAAATCTGACCAAGATGTTGATGTTGGATAAGAGAATTCTCTGCTCCCCACCTCTAAGTTGCCAGCCCT
CCTAGAGCTACCTGTGGAGCAACCTGCTCAGATACATCAAACATGGAGACAGCACTCAAAGTAGAATTATAAAGAAGATC
ATGTCCATGTTAACATTATTATAACCCTACATTTTGTGCATAAAGTGTAAGTGTATAAGCATATCAATATTAAAAAGCAA
GCAAGCAGAATTTGGAATTCATCCAATCCAAATGCGGCATCTTCAAACCTCCATGATGCTGCTTACATGTCTCGATCCCA
CTTAACTATCTTGGGCTGTGACAAAGTCACATGGTTCACACGGCAGGCATACTCATCTTTTTCAGTGGGGGTGAATTCAG
TGTAGTACAAGAGATAGAAAGACCAGTCCTTGCTGAAAGACAAGTCTGAATGCTCCACTTTTTCAATTCTCTCTCCATTC
TTCAGTAAGTCAACTTCAATGTCGGATGGATGAAACCCAGACACATAGCAATTCAGGAAATTTGACTTTCCATTCTCTGC
TGGATGACGTGAGTAAACCTGAATCTTTGGAGTACGCTGGATAGCCTCCAGGCCAGAAAGAGAGAGTAGCGCGAGCACAG
CTAAGGCCACGGAGCGAGACATCTCGGCCCGAATGCTGTCAGCTTC
>aburDev_TRINITY_DN65992_c0_g1_i1
TCTTTCTCTGATATATCTGCTCTTTTTCTGTTTGATGCCAGCAACATGGTCCAGTAAAGTTTGAAGAAGAACGGACTAAA
TACAAAAATATCAATATCCAAAGTTTAACAATTAACTTTGGCTAAATCGAGGTGAAACCTATCAGGGTATAAATGTGACA
GGTCACCAGACAAATGCAGACCTGACATATAAGATAAAGATAAAGAGTCAGTTCAGACCTGCAGTTGGTCCTCG
>aburDev_TRINITY_DN6761_c0_g1_i1
CACATCAGGGCTTGCAAAATCGCTAGCCCGATGTCCTGGAGCTAGCGATATCTCTGGTCGGACGACCACAATCTATCTCA
GCCCTGCATCATTGCATTTATATGATTATTTTCTTAAAATATTTTTTTGCTTTTTACATTTCTTTTATTAATTTCTATTG
AATTTTTTTCAACTATTTTATGAGGTCAGCTTTGTTCTTTCTAACTAACCTCAGGCTCTTAACAGAAATTACTCCCTCGA
ATAGTTGCTATAGAGAACTGAGGTGCTTGGCTGGTGTGGTGCAAAATAATTGTCTTAATGTACTACTACCAAGTTTACTA
CCAAGTCATCAGGTCATATGTTAGTCAAGAGAATCCTCACTGGTAGTCTCTTCAATCACTCACAAGTTGAGAAAAACTTA
TGTGAGGTCCCGCTCACTTTGCATCCCCAGTGTTTATTTCTCCCGTAGTTGCCTGAAGTTATCACGCTGCTGTGAAGTGC
TTCCAGTGTGGACACAGCATTAGATCCCTGAAGGTTCTTATCTATATCAGATCTTATGATATTGTCACGTTGTCTAGCAA
CCACCTTTCAGTGGGCTAAAATGATCTGTTTTAAGAATTTATGCACGCACAATGCCTTATTAAAGCACACTGTCCTTTTT
AATTTTACGACAGTGGCATCCTGTTTACCTCCACAAAACTTCAACCGTGCATTATGCATTATGATATCATGAGGTTGCTC
AGCAACCACCTACCAATGGGCTACAATGAATGATTTTTTCCATTTCTATACTTAGAAGACCTTAAAAGGGATTGTCTCAT
TTTCTTTTCGTGACCTACAGCAAAACACAACAAAGAATACTGGAGCTTGGACATGTACCAGTTACATTTATATTAGCATT
GAATTTATTATCCAATTATTAATTATTAATTTATGTATTAATCATTTTATGTTGCATTTAATTCCA
>aburDev_TRINITY_DN6736_c0_g1_i1
GTGCTTTAACTGCAGACTGTCAGCTTTTATTTGAGGGTATTTACATCCAAATCAGGCGAACGGCATTACAACAGTTTACA
AATTACAATTACAACAGTTTACAAATGTGCCTCCCACTTATTAAGGGACCATTGAAAAACTATTGAAAAACAAAAGTTGT
ATCCAAGATGGCCGACTTCCAAATGGCCACCATGGTCACCACCCA
>aburDev_TRINITY_DN6715_c0_g1_i1
ACGCTCTTCCGATCTCACATACACACACACATATATAAAAACCAGCTAACCACAGACTGCACATGCATGCACAAATCCTC
CACTCAAAGGATACAGGGGGGGAAATGTAACTCATCGGACATGAGAAATTTTAATTGGCTGCCAACAGCTGGATGTGTGT
CTGCAGCCTATCTCACTGCCTGCACACTCGCCGCTTCTCACGTCCAGTTAATAAGCAGCACAAAAGGGCTGGCTTTACGG
AGACGCGAGGCTGCCGGAAAAGCTGGACACCAGGTGTACAATCTTTTGAATTAACAATGTCTTGGCTACTTCCTCTCTAA
ACTGAAGAACACAACTTGTCCTGAAAATCTATTTATCAGAAGAGAACACCCGTTTCAAAAGGCTCCAACGAATCTTAACT
GTTTATTTACTGAACTGAAAACGGTTCCATCTCACAGTGCCTCGGTCAATGAAATGATAAAAATGTATTTTAAGACATCC
CTTGTGTAGTAGAGTTTATCTTTTAGAGTCATGTTTTGTTAGTGTGATTTACCCCTGAGGGTTTCTCAAATGTGTTGAGA
AATGTGAATCTCGTAAGAAATAACAACTAAAAGCCTAGTTGCATATCATATACAGAACACACTGTTTTATGCTTTTACTG
AGAGGGTGCAGGGGAGGTCAGTCAAAGGCTTCCCACCTGGGTCACTGATGGCCAGCCAAGCTAAGTCAGGAGGAGACCGT
TTCAAGTTACCTACCAAACCTACCAAGACAAGGCTGTCCACCTAAACTCACAGGCCGAACAAGGAGAGCGCTGATCGGAA
ATGCAGCCAAGAGGCCCA
>aburDev_TRINITY_DN6769_c0_g1_i1
GACATGTGCAATGACAATAAAGTTGAATTCTATTCTATTCTATTTTTTAAAACAGGAAGATTACTTAATAGGACTAATTT
TGCAATCCCAAGTGATTCAGCTCAGTACTTGCTCCGAGTGGATTTTGAGGCATCTGTTCAGTTGGCTCCAAACAAACAGA
TAAATTACAATGTATGATGAATAGAGCAAAGACCAAAAGCGAAACTAAACAACAAAAACAGACAAAAGATAAAATCATGT
TGCTCAAATAAATGCTAAACTTTTTCCTTCTGCAGAGAACGTGTAAATAAGCAACTGTTTAACAGAACATATCAGTATAT
TTGTTGTTCCCACGGCTTGTTTTCGCTGCCCTTGGGTGTCCAAAAAACATCAGTTACTGCAACGGATTCGAAGGTGAATT
TGCCTTAAAACCAATTTGCATTTTCATAAATACTAAATTAGGGCTGCTTAATTAATCGAATTTTAATCACGATTACGATC
TGGGCTTTCAAC
>aburDev_TRINITY_DN91180_c0_g1_i1
TATTGGAGCCAGAAGATGTTCAAGTAAAAGATTTATTGCTGTACTCGTCTACCAGGATAACAGGAGGTTCATAAAGCTGT
GTAATACTTCAGCTTTCCATCATGGAGTAGTAGTTGTGTCCCTTTGTGTTTATTAGTGTGTTCACACGTCTGCTTTAACT
TCACTCTGTAATGAAAGGATTCAAATCACTGATAAATACATACATGCTGATTCTGAGTCT
>aburDev_TRINITY_DN91143_c0_g2_i1
GAGACTCAATCACTCCTAAACAACCTGAAGTCACTGAAACAGAAGGAAAATCTGTCATCACCAACAACAACTAATCTGTT
GGTGATTGGACATTTAAAGCAGCGCCATCATTGATGGTATCAGATCCATTTCACACGTTGTTGAAGTTCAGTCTGAAGTC
ACTTTAAGTCTCAAAGCTTCACTTTAACCTGCAAAGACCAACAACGTCTCATTTCCTACTGATTCTTCTCCCCACACTGC
ACCACTACACCGGATATCAGGACTCCCCACTCTCCAAACTCCCAGTGTTAAAATTCAGTCATGAAACATTTTGGCAGATA
CAAGAAGATTCTTCTACTGTTTTCTCTTCTTCAGTTTTTAAAGATGAACATCATGATCCACACTGACACACATTCATATT
CTTTGGTTCCCTGGATTAAAACGGAGCCTCTGCTCTTTATTTATCCTGTGCTTGTTTCTCGACTCACAGTTATGTCTGTT
AAACCTGCTTCCTGCAATAGGAGCAAATATCCACTGAAAGCAGCA
>aburDev_TRINITY_DN91170_c0_g1_i2
GGTGAATTGTGCAAAGCTACTCTAGTAGAGTCCAAGAATAAGAATATCATGTTGGAAATGAAGATGAGGATGATCAAAAC
GCATTTCCTCCAACAAATAAATGCTATGGAGAGCAGAGCTGCTTCAACATTTAAAAAAACAAACAAAAAAAACCAACGTC
TTTGGCTGAGCACAAACACAAGCGCTCAGGAATCCGATTAACCAACAACAGCCAAGATTTGTTTCAACAACTCAGAGTAA
AGAGTAATGAGCTAACACTGAGTAACTGTTGGCCAGTAAAATCAACAGTTACTAACTTTCACATTCAGCAGCTCATTACG
ACACTTAAAATAAATCTAATTAAGACATTTAAATGTTGGTTGTATTTTCCTTCCCGATGCATGCGACAGGTTAAGACTTA
CATCTCCAAATGTAGTGGAACTGATTTGAACCAGAGGACTCAGCCACACTGTTACTATGTACTGCATAAACACGTTTACC
GATGAAGGTAAAGCAGACGCTGTCCTGACTGTGTGGCTAAATTTTGTGCTGAAAGCATCAAATCAATTGAATATGATTAA
CTTGCTATGAGAGGTTTTAACTCCACGTGTGACTTTTTCTGGGTTCATAAACCTTTTTCAGGGTCCATTTTCAAACTTGG
CCAGCACAAAAAAGGATGCATATTTCACTTCGCATCACCTCAGTAAGACCATGTCAAAGGCCAAATTAATAAGTCTTCTC
ATC
>aburDev_TRINITY_DN91170_c0_g1_i1
GGTGAATTGTGCAAAGCTACTCTAGTAGAGTCCAAGAATAAGAATATCATGTTGGAAATGAAGATGAGGATGATCAAAAC
GCATTTCCTCCAACAAATAAATGCTATGGAGAGCAGAGCTGCTTCAACATTTAAAAAAACAAACAAAAAAAACCAACGTC
TTTGGCTGAGCACAAACACAAGCGCTCAGGAATCCGATTAACCAACAACAGCCAAGATTTGTTTCAACAACTCAGAGTAA
AGAGTAATGAGCTAACACTGAGTAACTGTTGGCCAGTAAAATCAACAGTTACTAACTTTCACATTCAGCAGCTCATTACG
ACACTTAAAATAAATCTAATTAAGACATTTAAATGTTGGTTGTATTTTCCTTCCCGATGCATGCGACAGGTTAAGACTTA
CATCTCCAAATGTAGTGGAACTGATTTGAACCAGAGGACTCAGCCACACTGTTACTATGTACTGCATAAACATGTTTACC
GATGAAGGTAAACCAGACGCTGTCCTGACTGTGTGCATCAAATTAATTTAATATGATTAACTTGCTATGAGAGGTTTTAA
CTCCACGTGTGACTTTTTCTGGGTTCATAAACCTTTTTCAGGGTCCATTTTCAAACTTGGCCAGCACAAAAAAGGATGCA
TATTTCACTTCGCATCACCTCAGTAAGACCATGTCAAAGGCCAAATTAATAAGTCTTCTCATC
>aburDev_TRINITY_DN91136_c0_g2_i1
CCTGTGATGACCTCGGGTACACAGCAGAACCCAGTCCAGCCTCCATCACGCTGTCTCTGCGTCCTCCTGAGCAGCGTCCT
GTTAGGCTGTGTGCCCCTCCCACCACCTTCGTGTAGTGTTGGCGGTCTTAATGTTGGCAGTCAAAGAAATCTGAATCTAG
TCCCTCCACCGCAGCACCTGCTGCGCATGCTTAGTGGTGAGTGTCTTGGTGTCGAGCCACTTTTACACGGTGACAGTTTG
AGGTTGCTCATGATATTGAAGACTTTGACCGGGCAGCAGTGCTGGTGCATCTTCACACAAAGGGAGGTTGTGCCAGGAGC
GCCCCCTCACCGAGCTCCTGTCCCCAGCACCACGGCAAGCAGGAC
>aburDev_TRINITY_DN91102_c0_g6_i1
CCATCCCCGCCCCCAGGCAGTTGCCCCGGTGACACATCAAGACAAGAACGAGGTAGTCTTTCAGCAACACAGTTACACAA
GGAACAGAACAGTCTCTCCCGCCCAGCCCTGCGGCACAAGGGATTGACACGCGTTCCCCAAATCCGATGTTTCTGCTTTG
TCGTGCTTGGCCCTTCCTGACTCTCCTCCGAACCCAGTGAGGGGCTGGTGGCTCCCCCGGCATGACCCCCTCAAAAACGA
AGGGGAGATGTTGCAAGAGCCATGGGAGCGCCAGATGGCAAGGCTTCTTTGGCAGTCTGAGAACCCCAGGTCCCCCAGGG
CCTGGGGGTGCTGGGCGGGCAGGAGCGGGCTGAGGGTGGGGGCCACTTGGGTGTTTGAGCATTGCCTTTGATTGCTGGGC
AGACAATACATTGTTTCCTGTGTCTTCTGGGGAGACAGATTTGGGAAGGAGTGGAGGGGAGGCCCCAAGGGGGGTGTGGA
GAAAGGAGCAGAAAGGGCAGCATTGGGGTTTCATAAGCCCAACGGGCAGAAAGGGACTTACCCCCGCATGGGTCTTCAAG
CAAGTGGACCAAGCTTCCTTTTTTAAAAAGTTATTTATTTATTCTTTTTTTTTTTTTTTTTTTTTTGT
>aburDev_TRINITY_DN91136_c0_g1_i1
CAGCACCACGGCAATCAGGACACCTTCTGCTCAAAAAACGGAATCGTTAAAATTGAAACGAGTTGAAAAAACATCACAGA
GTAACTTTATTCTACTTTTTCCTGTAAGATTTAAACGGGAATCAAGATTACATGTGACTTTAAAAAGCTTAGGACAAGGA
TGCAGAATGCCACACAATCCTGCAGAAAACTGTTCGTGAATATTGATATGTCAAAGACACAAGAAAACTCGCACTAGCAA
CACCAACATCTGAATACAATGAGACTGTGTCTGTGGAACTGTGTGAACTTTAACCATGAGTGGTATCCCCACATTATTGA
CCAGTTTAGTGCAGGCAGAATCCTAAAGTCACAGAAATCTTTTGAAATAGTCAAACACTTTGTTCATGACGCGATGCGTG
CACGTGGCTCCTCTCAAACAATTTAGTGACAATGGGGGAGAGTTTAATGACGATGACGTGAGAGACATGGCAGAAAATTT
CAACACAGAGGTAAAGACAACAGCTGCATACGGCCCATGGAGTAATGGACTGCTTGAGGAACGCAATCAAGAACTCCCAG
AAATAAAAATGTCAAGGCAAG
>aburDev_TRINITY_DN91155_c0_g1_i1
CTGTGTCGGTTTACAGTACGGGCGCTGCTTCTCATCGATAGAAGTTTTTCTTGGCAGTGTAGGATCTGCGACTTATGCAA
ATGCACTTCCCCGTCAGGTCTCACATTTAGACACGCGGATTTTCCTGCGTGTCCATGCTACGCCCTTAGAAAGACTATTC
CGTCAGTCTTCTCACATACCTTCCTGCGTCACTCCGTCTCTCAAGCGATAACAGCGGTACAGGAATA
>aburDev_TRINITY_DN91136_c0_g2_i2
TTTGGCGCCCCAGCTGCTGGAATATTACTGTTTTTTTAGGATTTTTTTTTACAGTGTAGTCTTTCTGCGGCCAAGTGACT
TTATGATTTACTTTGATGTGCAGGTGGGTAAAATAGTCAACGAACCCAAACGACAGACGGCAAACCAACTCAACGCTGGA
CAAGCCAGATGGTCTCCTTTTTTTCACACAATTTAACTTCACTATCGCTTCCAGACATGCGTCTTGTAACCCACAAAGAG
AGATGCCGTAACCCTCAATCGCCAGTATGTTCCCTCTAGTGTCCCTTCACAAGGTATCTACTCTGCACACACCAGCCATC
CTGGGAACAATCGCAACATACCCTCCTTCAGTTTGTTTTGGTGGTAAATTTTAGTTCAGGATGTTAAGGATTATGTGTAT
GTCTGTACCACATGTGCGCTCCTTCTGCTGACCTACTCTCCACATCGACGCTCCACTTCAGCTCCTGCCTGACTCGTTAC
TGGTAGAAGCCCTCCGCCCCTGTGATGACCTCGGGTACACAGCAGAACCCAGTCCAGCCTCCATCACGCTGTCTCTGCGT
CCTCCTGAGCAGCGTCCTGTTAGGCTGTGTGCCCCTCCCACCACCTTCGTGTAGTGTTGGCGGTCTTAATGTTGGCAGTC
AAAGAAATCTAAATTTGGAAAAAATGATCAGGTAAAGACAGAGCTGCGGGTTTAAAAGCCGGCTGAGCGTTTCACCTGAA
TCTAGTCCCTCCACCGCAGCACCTGCTGCGCATGCTTAGTGGTGAGTGTCTTGGTGTCGAGCCACTTTTACACGGTGACA
GTTTGAGGTTGCTCATGATATTGAAGACTTTGACCGGGCAGCAGTGCTGGTGCATCTTCACACAAAGGGAGGTTGTGCCA
GGAGCGCCCCCTCACCGAGCTCCTGTCCCCAGCACCACGGCAAGCAGGAC
>aburDev_TRINITY_DN39667_c0_g2_i1
AACAAAATATCACGATGCTACACAGTATCGATTTTTTCCCCCACCCCTACTCTCTATCCTATGGCTGGGATTTTAACACA
GGTACACACACAGCTGTGTTAACGGGTGCAGACGAACAATGCAACTGAACTTAATAACAAAGTTCAAATGACACAATTGT
TCTTTTCTTACTTAGTGCAACACAGAATGACTAATGTCTCATATTGTTAGGATATCAGGTTGGAAAATGTTGAAGTCAAA
GGTTTAAATGACCTCCAGAAAAGTCAGACAGTGTTGAAAGTAACGCTGTCAATGATGGCAGAAAGGCGCCAAAGCAGAGA
GGAAACAAACTCAGCACAGACCAGAACCAGGCTCAGGGAGGGGCGGGGCCATCTGCTGTGAGAGGGAAGACGGGATAAAG
ACATGC
>aburDev_TRINITY_DN23399_c0_g1_i1
TGAGAAATTAAAAAATAACTGAAATGAAATGTGTTACTTTCTTCAATAATACATTTCTGGTTTCAACAAGACTTTAGTGG
GCTTCAGTGTGCTTGCTGTGTGAGACTGTGTGAGTGAAGAGCTCCAAGCAATCAGTGACCACAGTGAATTGTCTAAAACC
ACATGGAGGGAGTTGCAGAGTGAATTCCAAAATTCCCACAGAAGG
>aburDev_TRINITY_DN23303_c0_g1_i1
GGAAGGCATTCCTTAACCCATCAGCACGCCTGATATCTGCTCTTTTGTGCAAAGAGGAACAGGATGACCTCTGCCCTCTA
CAGACTGATAATTTTCATTTCTGTCCAATGATGTGGCATCCTTTCTTTCCCGACCCAGTTCATGTCCAGCATGGTAATTT
TTTCCCCATTGTTTTTTTTGAAAATGTTGTTTTATTTTTTGAGCAGTCTATTTAGGAATGCACTTGTATTTAAAACAAAT
TCAAGAGTTTGATTTAGATGCATAAAGGTGCTCAAGAATGTATATACACACACATATTATTACCGTATCA
>aburDev_TRINITY_DN23318_c0_g1_i1
CGAGCATTATTTAATTTGAATGTTGTTAAGATGTAAATCACCATTCAGCTTAAGAAAAGCTTCTTTACTTAAGAAAAGCT
GGATAACTTAAACTGAGCTTTGTTTAGCATGACTCCCTGTATTTAGATGAGGCAACAGGTTTGAGTTAGATAACAGAGTT
CAAGAATAGTTCACCGTAACTGAAACATAAAAGTTAAGCAAAGTCTCACTTTCAAGATTCAAGAGAATCGTGCATTAGCG
TTGACTGATCCTTTTAGGGGTGTGACAAATGGAAAAAGTCTGAAAACTGGAAATGGATCAGTTAGAGCTACACATGTGTG
AGGGGCCTACATTTATGTTTAACTGCTAAGTCATTCAAATATCTAATCAGCCAATCACATTGCAGCAAATGAGTGCATTT
AGTATTGGAGATGATCTGCT
>aburDev_TRINITY_DN39657_c0_g1_i1
AAAATATCGAGATATGAATTTTGGGTCATATCGCCCAGCCCTAGTATAGACTACAGTATAGATAGGAGCAGATTCTCAGT
CCAGTAAATCAAATTTGAAAGGTTGAAATATGAATCATCAAATATACAGTTTCCTTTCTTAAATAGTACAATAGGAGCTT
TATATTCATTCTGATGTATTAGTACTTATTAATTTATATTTTTCGGGTACTATACTGGTACTAATTGTACAGAAAATACC
CATTATGACTTAGCACCTAATCAATTATGACACGGTGTTTTATTTTGAAAGGCGTGACCGGTAGTTTGACGATTTTTTCT
TTTTTTAATTGACAAGTTTGACGATTCTTTGTCAGTTTCCGGTTGTTCAGTCTGACGTCACTAGCCGTG
>aburDev_TRINITY_DN23355_c0_g1_i1
CGTGAGGAAGGGTTTTTGGTTTAAAAATAAATAAATAAATAAATCTGCCGACTCAAATACGAGGAGCTACTTGAAGTGTC
GATCCCTTGTGAATAAGAGATCAGACAAAAGTAGCCTTTAAAAAAATAAAAGAAATAAAATACAGAAATTAAAATAAACC
TGAAGTGACTATAATAATGAGATCCGTCTAACTAGTTCAGGTAAAGTTTGACAAATGATCTTACCTTCTTCTTTTTCTTG
TCTTTCTTCTTTTTCTTGCGATCGGGATC
>aburDev_TRINITY_DN91223_c0_g1_i1
TTTTCCATTTGCTTGTTAGATCTTCCTCCATCCTTTTATTTTGAGCGTATGTGTGTCTCTGCACGTGAGATGGGTTTCCT
GAATACAGCACACTGATGGGTCTTGACTCTTTATCCAATTTGTCAGTCTGTGTCTTTTAATTGGAGCATTTAGTCCATTT
ACATTTAAAGTTAATATTGTTATGTGTGAATTTGATCCTGTCATTATGATGTTAGCTGGTTATTTTGCTCGTTAGTTGAT
GCAGTTTCTTCCT
>aburDev_TRINITY_DN91219_c0_g1_i1
CTAAGCAGGGAAGATAAGGGAGAGGAGAGGAGAAAAGTGCGACCGCCTTCGCCAAGATCCAGAACTGCACATTGAACTGC
CTGGTGAATTGTCTTACAGTCAAAATGAACACACTTTTTTCACTAATAGTTCCGCATTTGCATCCTCTAATTCCATTCAC
CGTGACAATGAGAGGGTGCCCATAGCAACGGGCCAGACACCCCGTATTCTTGAAGGCCCTCCCACCACTCCGAGAGATAC
AGTCGAATGCCTAACCCTAACCCCAAGTCCAAAAACAATTAATGTAGACTGGCTGAGCAAACTCCTATGACCCTCTAGAG
TGAAAAAGCCCATCCAGGGTTCGGCAACTTCGATGAAAACTACATTGCTCCTCCCATATACTGTGTTCAACTAAAAGAGA
GTTTGTCTGTTCGTTGTACATCAGATACTTACATACTTAATCCTGAAACAACTGTGGGTTAATTTACGCCTTAATATTGC
ATAGCACAGTGCTGTACCAGTCTTGTGCATGACCACTTTGTCAACTAACTGTGTACGTTTGTTTTGTCATATACACACTA
GAGTCAGAAAAGGACAAACAGAAAACTGGTATCCCACATCCCTAACCCTAATGCTCCGATGTCAAAATTCTCTGAGGTTC
ACTGAATGTTTGAAAATGGTAAATGGTAAATGGCCTGTATTTGTATAGATCTTTACTAGTCCCTAAGGACCCCAAAG
>aburDev_TRINITY_DN56907_c0_g1_i1
AACACATGTCAAATGATTCAAAAGTCATTTGGTAATCTGTGCATGTGTTGTTTGTGTCTAGCTTCACAAAACCTGGGAGG
CTCTTGGTGAGTCTGAACACTGGGCCTAACAGTGGTAGAAGTTAGTAAATTTAGCAGGTGTCTTGCTGACCTGACAATTT
CTGAACTGTCTGCCTGTCAAACACAAGAATTGAGGAGTATGTTAAGAGTACTGTGTATTTAATCATACACTATGTAACAG
AAA
>aburDev_TRINITY_DN202_c0_g1_i1
CTTAGTTCTTTGGGGCGTTGGAGTTTGGTCCCATCTTCTTGGCACCAGCAACAACGTTGACGAAACGACGGTTGTACTGA
ATGCGCTTCTTGGCACGGCCACGCTTTTGCTTCTTGGTGTCTTCCTTCTTGGCGACCTTTGGGGTTTGGTTCTTGACCTT
ACCGGCACGAGACAAGGAACCGTGTACCTTACCACCACCACGTAGGCGCAATACCAAGTGCAAGGTGGATTCCTTTTGGA
TGTTGTAGTCGCTCAAGGTGCGGCCGTCTTCGAGCTGCTTGCCAGCGAAGATGAGGCGTTGCTGATCTGGAGGGATGCCT
TCCTTATCTTGGATCTTTTGCTTGACG
>aburDev_TRINITY_DN14214_c1_g1_i1
CATGAACACTGTGTTCTGTGCCCACATTTACAGTATTGTATTCTTTGCAGTCAGCAGAAAACGTCTGGTTGGTTTCTTTA
TAATTATGTTCTCAGTTTGTCTTATAGTTTTGTTACCCTTTGGAATCTACTTTCTGCTTGTGGTTGATATTTAATTCTTT
GTTTTTCAGTGTTTTGTGCCTCTCCTGTATTCTCTTGAATTATGTCAAGACTTTTTCTCTGTCTCTTATTTTTCCTTATC
ATGTTACTTCCTGTTTTATTTTGGTAGTCTTTTGTTCTTTGTGTCTTGTGGCTGTTTTACCTCCTTTTGTCATTATCGGT
GACTAGTTCCACATGTTCCCATCTTTTCCCTATTCCCTAGGCCCCTGTGTATATATAGCTCTGTCTTTGTTTTACTCCTT
ATAACTTCCTGAGAATAAACACCTTCAAGTTTGAAACTATTGCTTTCAGAAGGAATCCCTCCAAGTCAGGGATGCATTAC
AGCCAAGTGGAAGAGTTTAAATATCTT
>aburDev_TRINITY_DN205_c0_g1_i1
ACTTGCCCAAATTGCCAAGAGCTGCACAATTCAGGGCTAGGGTTAAAATGAAAACAAATTTAAGCTGCATGTAATTTACT
GGCAGGACAGGCACAGTTAATTATAATTTAAAAAAGGATATTAATATACAGTAACATACACGTGTACATTAAATATAGGT
CTACATTAACTCTGTCTGCCAGACAGAGTTACTATAATAGAAACATGCTTTCAGTAACTGACAGGTTCAAATGTAGGACT
GTAGCTGTGTGATATTTTGACCTCATGTTCAGTATAATTGTTGTATTAAGTCAACTTACATTGCAGTTCAAAAACAAATA
TTGATTTCCCACCTCTAACACTCAGTCTAGTTACCGTGCTCGCTTTCAAAAAACCATTAGTGCTTTTTTAATGCAAAAAC
GCAATTTGTGCATTAGTAAATTTGGCCCTTAATATGTAAAATTTGCATTAAATTAAAATCTGAGTATAATCCGACAAAAG
TTAAGGTAAAATGATGAACAAAATCCACTTTCTGTGTTATACAGAGAGCAATATTTGTAGCAGTTGGAACATAACTCAGT
GTTGGAAAACCCTGTAGTGAGGCGTTGTGGCTAAATCATTCATCAGCAGCATTGCTGACAGAACTTAAATTGATTAAGGA
TTTAATTGGTTGAAGTCAGCAGATTAACTATG
>aburDev_TRINITY_DN40615_c0_g1_i1
ATATTAAAAAAAAAAGAGGAAACATTTCTCTCCCTCCTGGCAGAAGGTAGGAGCTGACACCTTTCCCTGAGCGTCCTGGC
AAAGAAAACCCCTCTGTCTTTTTTTTGTTTGGTTTTTGAAGATGAGACTATTCCCTGTTTCCTCTCTCCCTTACTCCAGT
TTCCTTCTTCTTTTCGCCTTCCTCATTAGTTGGTGGGCAGAGCTGCAATTAGCACAAAAT
>aburDev_TRINITY_DN40636_c0_g2_i1
GTGAGGATAAAGGGCTGATACAGGACTCGGCTCCGGGGGCAGGGCGAGGAATGGAAGTTGGAGTACGTGGGATACAGGTC
ATGGGCAGAGCTCCTGGCCTCAGTGATGCCTCCTGATCTATCCATAGGCCTGGAAGATCAGCACTGGGATGACGATGAGC
AGAATGGTCATGAGGATGCCCAGAATCAGGGCCCAGATGTTCAGGCACTTGGCGGTGGAGGCATAGGCCTGGGCCCCGGT
CACGTCGCCAACCATCTTCCTGTCCCTAGACTTCACGGAGTAGGCGAATGCTATGAAGCCCAGGCAGCAGGGGTTCATGA
AGAGGGTGTTGAACAGGGACCAGACGACATGGTCGGGCACGGAGGTCTCGCTGCGGATGTGGATCACGGTGGACGTCGGG
GGAGCAGGGTTGTGGGGCGCCCCCAGCACAGCCACCTCGTGCTCCTCCTTGAGCATCTCATAGTTGGGGGGCTGGCCACT
GTTGACAGGAGAGAAGAAGGTTTGGACAGTGTGATTCATGGTGTCCAGCGAAGACCAGCGGCGGTCGG
>aburDev_TRINITY_DN82173_c0_g1_i1
CTCCAGTCTGAATTTCAAGTATCCTTGGGGAAAGTACTAACCCCAAGTTGCTCTCCGATGCATCAGAGTATGAATGTTAG
CTAGGAAGTACTAAAAAGCTTAGAATAACGTGAATGGGTGTGATTGTGTGATAAGTTGTATAAGCATCAGTTTGTTACTG
TGCTAATGTTAGCATGTAGCTTAAAACAAAGCTTCAATTCTTGACTGTTGAAGTGAACCATGATGGAAACAAAGAGGAGC
AGCTGTACCTCTCATCTTTGGTTTATTTTGGTTCTCCTTGATGACAATTTGTCCATAGCTAATGTCTTCTGTTCCCCCTG
CTGAGTAGACTGCAGCTGTATCACTATCTTCAGGTTTCCTGTGAACACGTCGTCTCACCAGCACAACTAGTAACACCAGC
AGAACCACAACACAGACTAATTCAACAGGCAACAACATATGGAGAACAAGAAAACGAGCA
>aburDev_TRINITY_DN82173_c0_g2_i1
TAGATGATGAAATATGATCTGTGGTGACATAAAAGAAAACATTTTACTTAATCAAAAGTTACAGATGTGTGTCAAAAAAT
GCACACATGTGGAAGAAGTGATAAACTTCATCATGTGTCCTGCCAAAACAGTGGTCTGCAGCCCAAGCGTTTGACTCACA
GCAATTACTGTGCACACACTGACCCAATTCTTTGAGATTTTGGTTTTGCTGATTTACCTTATTTTTTCAAATATAGCTCT
ATTTCCACTGTGTAGGAAATCAATAAATTCCTTATGAAATTATAGAAAAAAAAAGTTCAATATCCTGAGTTTTAGTCATG
ATGTGGTTTGCTTAGCTAAACATGTCTCTGTCCAAAGTTGGTGATAAAGAGAAGCTGTACCTCTTTTCCTCTAAGGTGTG
ATGGATGTTTGTCTATAACTGAAGTCTTGAGTTCTCACTGCTGAATAGATTACAGATGGATCACTTTCTGCAGAACAAAA
CACATAAATTATAGCGTTGTTG
>aburDev_TRINITY_DN82166_c0_g1_i1
TGAGACTTACTTGAGACTTGCAAAACAATGACTTGGTCCCACCTCTGGTAGGTACAGAGTTGGCTGCAAAAGGCATTGGA
GATATTATGGTTTTAAACGACTCAATGCCGGGAGCAGATTTGACTGTGAGTGGACTGCTGCTCCATAATCAGGGGCAAAC
ACAGAACACCTGCTCTGCTCTGAGTTTAAATCTAGAGTGGGGGACAGTCTGAAGCACTTGATCAAGAGGCAAACCATGAA
TGTTTCAAGATCATCCAAACAGGATGATCTTGAAATCTATTCTAAACCTTATTGGCAACTGATGGATGGAAGCTAAAACA
GGTTTATTTAGATCTCTTTTTCTGTGGGGAGTCTAGCACCAGCATTTTTGACAAGCTGGAGACAGGATAGAGAAAACTGA
CTGAAACTGTTGCGCTGTAAGAACTTGTAAGAAAGTAAGTAAGAACTTGCTTACTTTACAAACTTACTGTAAAGTAAACA
AGTTCTTAATGTGCTCAAGGGATATCACAATGCTATCCAGCCTACACCTAGCTTTAGCTTTGCCAGTGATAAGCAATGAT
CACTGGGGCTGCTTGGGTGGTGGGAGGAGGGTTTTACTACAAAGAAATTAATGTGAACGGAACCTTAAGCTAGAAATGAA
CATCTACAGTGTACATATGGCTAAAAGGAATTAATTATTAATATGACAACTAACTGAAGGCATGTTAACCCTTTAAGACC
TATCATAGAACCAAGTCCGCCAGAGCTTATATTATATTTTTACATGCTGTAGTTCCATTTTTG
>aburDev_TRINITY_DN82166_c0_g2_i1
GTGTCATTTGATCTTGGATGTAGTAAGCGACGTACGAAGAACGGGCCCCTGGGCACCTTCCAATCAGCCATGAACCTCTT
TGCATACCAAAGTAATCTAGACACTAACGTGAGGCCATCTGTCCGAGAGCTAGAGTTTGTCTGAAACTGAGTCATGCAGC
AGGACAATGACCCCGAGCACAGCAGTAAATTTACAGCAGAATAGCTGAGAAAGAGAAGAATCAACGTTTTATAACGGTCC
AGTCAAAGTGCAGAACTTAACTCGATTTGAATAGTTTGGAGGACTGTGCTCTCCATGAACAAAGCAACATTGTAACAAAG
AGTTCCTTCACGACAATGTGAGAGACTGATACAGAAAACGAGTACTTCACGTTATTGCCGATAAAGGCGGTTCTACAAGC
TACTGAAGTGAGTGCAGTTAGTTTTTCACAGGACTGCGTCGATCCTGTGAAAACTGCTTTTCACATGACTGTAAATCATG
TTGCTTTTTAAGTTCTCCAGCACAGCCGTGAGGTCTAGCTTCAGGCGGGATACAGGGGTTTTTGTGAAGTTGTTGTTAAT
AAGTGAAATTAATCAGCTGACAGTGAGACTCAGTGATGTAGTTTTAGTAGTGCATGACAAAGCGACTAATTAAAATGTCT
TTGTTATCACATTATTCCTTCATTACTTCACTTTGCACTAAAGACAAATTATACTCAGAAGTGATATGTGGTTCCTGAAC
AGGTCTTACAGCTCAGACTATTTAAAGCAGGGTTTTCTCTAAGTGACAGGAAAATTGCTGAAAGGTGTTTATAATGTGGC
TTAAATATGAACACTCATGCTTATGGACGAGTTAGCTGTATCACCACTCACTCTTTTAACCCTTTAAGACCTATCATAGA
ACCAAGTCCGCCAGAGCTTATATTATATTTTTACATGCTGTAGTTCCATTTTTG
>aburDev_TRINITY_DN82111_c0_g2_i1
AGCTCAAGGGAGGGTCCTCCTTGAAGGCTGTGTCAGATCCAGCAGTGCTGGTGAATGTGCCATTGTTGAACAGCCAACGA
CATCCACCTTACCAGGGGGAATTTTTGTGGAGTGCTGTCTTGTCACTTTGCCCAAGAAGCATCCTCATAGGTTACCTATA
TGGGTGAGAAATGAAACTGAGCATGACGTAACACTGCCTTCTAGATGTGTCATTGCAGAGCTCCATAGTCCTGCAAAGAT
ATATGACGAATCACCCATTTCAACCAAAAATGATGACACTGTGAAATGTTGTAATGTTACTGCACAGCCAGTCGATGAAC
CTGCTCACCCAGATTTGACATTTGACTTTGGCAATTCTCCTCTCCCGCAGGAGTGGAAAGAGAGGGTTACCCAGCGTCTA
AGTGCCTATGCTGATGTTTTTGCCCAGCATGATTTGGATCTTGGACATGTATCTAAAGTGAAACATCACATAAACTTAAA
GGACGAAGCACCCTTTAAGCAAAAGTCCAGGCCAATCCACCCAAATGATTATGAAGCTGTGAGGAAGCACTTGCAAGCAC
TCCTTGATGCAGGAGTAATCCGTGAATCAGAGTCCCCTTATGCTTCACCGATTGTGGTGGTTAAAAAGAAGAATGGAGAG
GTCCGTCTTTGTATTGATAATCGTAAGTAAGTAAGTAAAGTAAAATTTTATTTATATAGCACATTTCTAG
>aburDev_TRINITY_DN82111_c0_g3_i1
GCCACGCCCATGGTACTGCTTCAGGTGCGGCGAGGATGGTCATATTGCTCCCTCTTGCAGCAATGAACCAAACCCTGAAC
TAGTTGAAATGAAACGTAAGGAGTTCAACCAAAAACTACAAGTCTGGGAGGAACAGAATATGTCAGCTTTAAACTAAAAT
CAGTTTCTGGGGAGGGACTACCAGGAACTGAAAGTAATCATGAACGTCCCAAACCGGAACCTCAGAGCAAAGCATCTTCT
CTCTCTCGTGCAGCACAACCCCAGATTAGGTTACCCAAGGGACTTGTAGGACAGAAATGTACAGCAAATGTTACCGTGTC
GGGAGTCAATTGCAGTTGTCTCCTTGACACTGGGTCTCAAGTGACCACAGTGTCCGCTTGATTTTACAACACCAATCTTT
CAGAACATCCCATTCAGCCTATCAGTGGCCTGGATGTTGAGGCTGCTAGTGGCCAAAATGTTCCTTACTTGGGATACATA
CCCATCAGACTTAAGTTTCCAAAAAGCTTTATTGAAACTGAGCCTGAGGTTTCTAGCCTTGCTTTAGTAGTACCTGACTT
ACGCTCTAACTGTGACTTGCCTGTGCTGATTGGGACAAATGCAGTTGATGTTCTGTACGACGAATATTGTCAAGGTAAAG
ATCCCAATGATTTGTCGTCAGTCTATGGCTACAGGCAGATCCTCCGTACACTCAAGGTCAGGAGAGAGATAAACCTAGCC
GGAAACGATGGCTTTGTAACTCTTAAGGGCAAGGTGCAACACGTAGTACCAGCTCAAGGGAGGGTCCT
>aburDev_TRINITY_DN14322_c0_g1_i1
ATTGCATAGCCCAGCGGGCCTTTCGGCAGCATACCTTTAACAGCAAACTCCAGCGCACGGCCTGGGAATTTGTTTTGCAT
TTCGGTGAAGGTACGCTCATAGATACCGCCTGGGTGACCAGTGTGGCGGTAGTATTTCTTAGAGGTAAGTTTATCGCCAG
TAACGCGGATCTTGTCTGCGTTAACCACAACGATGTAATCGCCTGTATCGACGTGCGGAGTGTATTCAGCTTTATGTTTG
CCACGCAGGCGTTTGGCGATCTCGGCGGCGAGACGGCCCAGCACTAAGTCTGTGGCGTCCACAACGAACCACTCGCGCTT
AACCTCGTGCGGCTTGGCAGAAAAGGTTTTCATGACTGC
>aburDev_TRINITY_DN14322_c0_g2_i1
GAACGGCACCAGCTTGACCAGATTCACCGCCGCCGACTACGTTGACCATGATGTCGAACGATTCGAGGTTGTTAGTGAGT
TCCAGTGGCTGACGAACGATCATACGGCCAGTTTCACGGGCGAAGTATTGATCCAGACCTTTACCGTTTACTACGATATT
GCCAGTACCTTTAACCAGAAATACGCGAGCTACTGAGCTCTTGCGACGGCCGGTACCGTAATTGTATTTACCTACCATGA
TGCAATTCCTTTAAGTTCGCAGTAGCTTACAGAGCAAGGGTCTTAGGCTCTTGGGCTGCGTGCGGATGCTCGCTG
>aburDev_TRINITY_DN14333_c0_g1_i1
TATCAACTGAAATATGGTATTAAGTTACACAAGTTAACTGCTGTCATTTATGAGCAGTAACTCCGACAAGTCAGCTCTGA
CAAGTGTTCAGGGTTTTTTTGGTTTGTTTGTTTTGGGTTTTTAGTCCACGTTGTTTCAGTTTCTTCATGAACGTTGCCAA
CTTGTCACCATCTCATTGGTTGGTCCCGCCTTGAAGCTTTACTCTTAGTGCTTTTTTGCCTCTATCATCATCTTGGTGTT
TCCATAGTGAAT
>aburDev_TRINITY_DN14375_c0_g1_i1
ACAGGAAGCCTGTGGCCAGAAGGACGTCCCCCACCAGGTGTTTGATCTGAGTCTGAAACCCCGCGCTGCTGTCGGTCCAA
CGGACCTTTTCTCCTCCCAGGCCGTCGAGCAGAGCGCGTGCGTTGGCCATCTTCTGGCGGCAGGCCTGGGCGTCATCCTC
CAGGTCCTGCTTCTCCTTCATGGCAGCGTCGTAAAGCGCCAGTGACCATGAAGTTTGTATTTTCCCTCATTTCTTGTTAC
GGCTGCTGTTTAACC
>aburDev_TRINITY_DN14317_c0_g1_i1
CTGGGACTCCTCGAACACGTGGCCCCGCTTCCTGTTCAAAACCCCGTAGATGCCACCGACCACCTGCTCTGGACACTGGA
TCTCCACAAGGTAGATGGGCTCCATGAGGCGTGGCTGGGCGGTCAGCACACTGGCATAGAGGCAGCGCCGTGCTGTGGGG
ATGATCTGGCCCCCTCCGCGGTGGATGGCGTCGGCGTGCAGGGTGACGTCGTGGACGTCGAAG
>aburDev_TRINITY_DN98572_c0_g1_i1
CGGTGGTGTCGAGCCAAACGCACTTTAACGTGTGTTTGAACGAGCTGACGGCTCACTCGTTAAGCTGAAATTTAAACCAG
CTATTTAAACCAGGGCTATGCTGGAATCGTCAGAGAGACTGCTGTCAGTGCTGCAATGGCCACTTTCTCTCACTGAAGCT
TGGGTTTATTAAAAGCTGTTAGGCTACTGCTCATCATTGTTTGTAGATTTTGTTAAATTTCATAACACTCCCCACTGCTG
TTCAAAAAAAATCCAGACTATTCATCGATCTTTGAGGTCTGTCAGGTCTCCTCTTGTCATTTTCTGCTCTCATCTTGTGG
GGATTCTGGTTTTTGTAGAAATTGAGTGTAGCTTCCTTCTTTCCCAGAAGCCTCCCCCCTACAGATTGCTGGCATGTTAT
TTATCATTTTGTGCCTCAAGTTCAATCATTTAACTCAGTAGAAAGCAGATGTGTTGATTGTAGTTTGTAGCTTCTTTCTA
AAATCGGGCAACACCGTTTGATCATTGTATAACTTTGGCTTGTTACGATCCTAGCTTTATATCTATCACTATCAATTATT
AACAGTGTTGGGAAGGTTACTTTTAAAATGTAACCAAAATTGGATTTTATCATCTAAA
>aburDev_TRINITY_DN98572_c0_g1_i2
GCTCGGTTTGCAGTCCTGAATATCACGGCACAAGCAGGATTCACTGCACTCACTGAAGCTTGGGTTTATTAAAAGCTGTT
AGGCTACTGCTCATCATTGTTTGTAGATTTTGTTAAATTTCATAACACTCCCCACTGCTGTTCAAAAAAAATCCAGACTA
TTCATCGATCTTTGAGGTCTGTCAGGTCTCCTCTTGTCATTTTCTGCTCTCATCTTGCAGGGATTCTGGTTTTTGAGTGT
AGCTTCCTTCTTTCCCAGAAGCCTCCCCCCTACAGATTGCTGGCATGTTATTTATCATTTTGTGCCTCAAGTTCAATCAT
TTAACTCAGTAGAAAGCAGATGTGTTGATTGTAGTTTGTAGCTTCTTTCTAAAATCGGGCAACACCGTTTGATCATTGTA
TAACTTTGGCTTGTTACGATCCTAGCTTTATATCTATCACTATCAATTATTAACAGTGTTGGGAAGGTTACTTTTAAAAT
GTAACCAAAATTGGATTTTATCATCTAAA
>aburDev_TRINITY_DN31581_c0_g1_i1
CTTCCGATCTGTAGCCTATGAGGTTTATCCGAGGCGCGATTATTGCTAGTTGAGAACTTTACCCAATACCCCGCCTTGAC
GACTTGAAATATAGTCGGCAATGGCAATTTTTGACGGTCTCTAAGGAGACTCATCTTCTTGTTAAAAATGAACTCTAATC
AAACACATTCACCACTGTTGTATTGCTATAAATGTGTGGAATACTTCGAGAATGGCACGGTTAAAACTTTCTGGGTGAAT
GCGGGAGCCCTAAAGTGACGTACCGGGGCACGTCACTTCCGGTTACAAGTTATTTCCAGTACTTGTATTTATAATTTTTG
TTGGCGTGTTTTTGTTGTTGCTATTTAGTTACTCAGGCGGTTTGCCCGTGATTTTACACTCATTGATAACAAGCCATCAC
GTGCATTCACACGTGATGATGTTGTTTTGGATTACAAGGAGCGCTTTTTGTGTTTTGTTCATGATCAAAACATTGTCATT
TGCAAGGATTTTTATGTATATTTTTTTATTTTGGATATTCTGTGCAACTAATATTGTTTATAGCTATATATACGTCTAAT
TACAGCTCCATAAATCGTGCATGTTAAAGTCACGCCCACGGTTAAAACCCTAACAGAAAGGTGTAGGGCCCAGAGAGACT
ACCCTGTCGGCGAAGTAGCTCCTCAGC
>aburDev_TRINITY_DN31573_c0_g1_i1
CTTTGATTTAACCCTTTTGCCTCCTTGACTCCTTTTTCTAACCCGGTCACTTTTTGTTACTCCCCCCTCATCGCCTAGAC
TCCTCAGGGGAACGTAACACAGTTTCAGTAAGAATCCCACAAAAATAGAACACAACTAACTAAACTTTCAACACAGGAAA
TCCAGCTCAGAAAGTCTGTTTTTTCTTTACTTCCTCCCAAAGTTAAGTTCAGCTTCTTATTCAATGAAACTTTTTTCTAT
AAAAATAACATTGTTCCTGTTTTAAGCAGACTTTTTTCCTGCAGTCCAAGGACTCCTTTTCATAATAAAGAGTCTGGAGA
TTTCAAAAGGTTGCAGACAGCATGCCGAGATATTTTTACAGCAAAAGGGATTGAACAATCTCTTCGACAACTTAGCTGAT
GAAATCTGATCCATTTGTCATCAATCTCATCTGCTGCTGTCTTATAGGTGTGTGTTTAATGTTGGTGCCAACCAGGAATA
AAAAAAGGCACGGTTTAATTGTTGGGCATTGGGGCTGTTTTTTCAGTTATTATAGTCATTTTAAACCATATATGCACCAC
CACCACCACCTTTACCTGCAAGTGTCCTTCCTTTTCAAT
>aburDev_TRINITY_DN31543_c0_g1_i1
TCATATGATTGTTGGGTTTTCTCTGTATTATTGTAGGATCTACTGTACAATATAAAGCACCTCGAGGCTGCTGCTGTGAT
TTGGTGCTGCATGAATAAACCTGATCGACTGACCCAGCAGCTGAACGTCGCTTTGAGTGTGAAAACACGTCAGTCCCTGC
TTCAAAGCTGTGATGATGTACAAGAGGTCAATGTGTATACTGAAATTTTAAAACGGCCTAATGTGACAGCTTACAGGACT
TCATGTGATCGTGTAAAAGAAATAAAAGCAGCCTGTCGTCAGGCTGTGAGCTGGACAGCTGCCTTCTCGTCAGCTTGGAT
GGCGCTCGCTCAGAAAGCCGAAGAATTAAACTGAAAAATGTTTTTCTGCAGGAAAAAATGACCAAAATACTCAAAAACAC
TTCCTGTTAGGAACCTTTTCATCAACAGTCGAGCTCAGCATCACTCGAGTGTAGCTCGGTCTGATTTATAAAAACGTGCG
ATCAGACTCAGAGCGTCTGAACCGAGGACGGAGGTGAGTCACTGAGCTGTGTCCTCAGGCTAGCTTGCAACACAAAACTG
AGTTAATTCACTGCAGCCCCCCCC
>aburDev_TRINITY_DN47964_c0_g1_i1
CCCCGGTATTGCTGTTGCTACGAGGTTGGGGGGCAGCGATTGTCCTGTGGGAGCCACCGTTCTCCTGGGTCGGGGACCCT
CACTTCTTCTGGGGTGTGCTCAGCTTCTGCATGCCCCGGATCTTGTCCAGCAGGCCAGAAATGAAGGCCTCTGTGGGTTT
GTAACAGTCAACCAGCAGCTCCTTGACCCTGGCAGCCCGGGCATCGTCACTCTCCATGTCCAGGAGCTCATCCACGT
>aburDev_TRINITY_DN31571_c0_g1_i1
ACACACACACACACACACACACACACACACACACACAGACAAATGCATGCATTGGATAAATACTTAATTATATTCACTTA
TGTACTAAACAACAGTTAAAAATAACATTTAATAAAAAGGCCAGTCCATAAATGACCACAGATGAGTGACTAACAGCAGA
AATGAAGTGATTTGTGTAATTTGGCATTGACAGCCACTGTACACACTAGCTCTTGATCCACTAGTGAAACCAGTCTCTGC
AGAAAAGCAAAGTCATTTGCTGGTTATTAAAATAATTTATTACAACTCTCAATATTCTCTTAATTAAAATTCACTTATCG
CAGTTGGGGACTTGAGAGCTGGACTATTAAGGAGAGCTCCACTGAATGCATGTAAAGGAATATGTGCATATGTAAATATC
CAAGCATTTGTGTGTGTGTGTGTATGAGTGAGTGTGTATACAGCCGCCCATGTGCCCAAACATGGCTTTTAATCACCAGT
TTTCTTGATTAAGCAATACTGTGGGGTAATTCGTTTAAAAAAATATTATATCCGCCATGAGGCAGCCGAAGCGTCTGGAC
TTCTTTAAGTTGCTTGAAGACGTTTCACCTCTCATCCAAG
>aburDev_TRINITY_DN47927_c0_g1_i1
CACTGGCAGCTGGGAGATGATGGTAAAAGGCTGCTGTACCTCTGACTGGCACTTCTGGCTTGCTGTTGTCCTTGGAGAAG
TCTGGGCCTGGGACAGAGGAGGGATGTAATCTGAACACTCCTTTGTCACAGGTCACCAGGGTGTGCTTGAGGGGACGGTA
GACATAAACGGAATTCAGAGGCAGGGAAGACTGCAGAGTAGAAAGGTGATGTGCCACAAGCT
>aburDev_TRINITY_DN47994_c0_g1_i1
CGAGAGATCATTGCTTTCTACAAAAGACCACAGATTGATTGGGCAGGACCTTTTCGTTGTTCTTTACAAGGTAATGCTTA
TGGTGAAGCATAGATTCAGTCAGTTTCTTTAAAGGCTGTTTAACATTCCAACTTGGTAAATGAGAATTTTCCATTAAAGG
GTGCTGTAAAGCAGTTTGTAACTTTACTTGTGTTGTTGTCTTTTTCTTTTTCCCAATTTTAAAATAGGTGACACAGCTGT
TGGCACTGGGGTCCAGAGACATTTTTTCAGCATGGCAATGCTAAAGTTGCAACATGGCTTTAACATCCATAGCGGTATGT
TTCTATATCCTTTTCTTAATTAATGTGAGATGAGTTTTTTAAATAATCCATCAAGAAATTTACTCCAGATATTAAAAAAA
AAAAAAAAGATTGAAGTATTTGCATCATGTTTGACAACTTCATTAATCAACTACTTACGTCAACAGATAAAGCTATACCT
TTTTTATTTTGCTTGTACTGTTCTTCTCCAGGTGCAGCCAACATGACCCTTCTCTTTGAGGGACAAGAGAACCATCTAGT
GCCTTCTACTTCTCAGATTTTGGCAGACAGTGACTTATTTGTGGTAGCAGGCAGAATGATTGGGCATTCATTTTTGAACG
ATGGGCCACGATTGCATGGCCTCAGCAAGGCTATTATTCACATGTTGGTCCATGCTGATAGAGACACTGTCACTGTCCAG
CTCGATGATGTGCCAGATCTAGATATTCGTTCTACAATTTGCATGGTGAATACTAATTTACTTCAAGCCTTTGTGAAATC
ATAATCTAAATTAAGTAATTTTTATATAAGTGTAAATACCCCCTCCCCCCCAAAAAAATGCAGATTTTTTATGCAATATA
TTTGCA
>aburDev_TRINITY_DN47995_c0_g1_i1
CTAAAGTCCTTAGGGACTAGTAAAGTGCTATATAAATACAGGCCATTTACCGTTTTTATTTATTTAAGTGTGGAAATGTA
GCGGCGTGTTGGCTTATTCTGAAAACTAGAACGCAGTTTAGCTTTGCCTGATTCAAAGACATGTAGTTAGTTTAGTATGA
AATCCAGCTGCTTGTTGTCTTTGCTCAATTTGAAAACTAGCAGCCATTTGTACCTGTTTATTTTGAAAGCTTAGTTTAAA
ACTAGCCTCCAGTCAGTTTTGCTAAACAGGAAGTTATTTTATTTTGAAACCGGTCCAGAGTTTTGACAGTTGTGCTTTAG
CTTTTAAAGCCCAATGTCTTCAGCAGCCTGTGTGTTTGGTGCTTGAGACTTGGACAGTTACCCTTTCCCATTTTTGGCAA
CTGAAGCTAATGAGCTGCAGCCAATCCGGTTGTTCAGTCTGACGTCACTAGCCGTGTCTGGACCTAA
>aburDev_TRINITY_DN89429_c0_g1_i1
CACACACACACACACACACATAAACATAGAGTACTGAACACCTCCATTTGCCAACCGCAACTCCCAATCAGGGGCTGCAT
GGGACTGCTTATCCTGTCAGCGGAGGAGGAAACATGTCAGTCCCTGCTGAAGATGAGCTTTTATGGCAATCACTTGAACA
ATCACTGTGTCCTAATGAGGAAGATTCTACAGATTCTACTCCCACATATCCCCCACCCCCGCCATGGGCCTGGGCTCCTG
ATGCTTAAGTGTAGCCCTACAGAAGGAACTAATGATTTCCCTAGTTGTCAGGCCAAATGGTAGATAGGACATGTTCTCCT
CCTATGTATGTACCAGTAGGACTGTAGAGGGAGAGAGAAAGACTGACACAAAGAGGGAAAGGGAGGAGATACTGTCACTG
TGATGCTTGTCAGCTACCGTCTGCAAGAACAGACTTCACACAGTACGTCGGATTGCTTTCTGCAAAGTCTACTTCAGTTG
GAGTAAGGGTCAGAGGTTGATGAATTCGAGCTGCAACTGTGTTGGTTTTTTATCAGTGGTGGAAGAAGTCAGATCCATTA
CTTTTGTTTACGGAAATGTACAAAAATGTAAAAAGGTTCCAGGTCTGCAGTTAATATTATACATGGAATCACAGTGATCA
CAAAATATACGAAAGCAGGAAAAGTAAAATCATTTTTTTCTGCCAAAAAAAGAATGAATGATATTTAACAAATTATCATA
TGATACCAAATACTAACCACATTCTGTTACTGACAAACACACAATTTTGTCTAATT
>aburDev_TRINITY_DN89421_c0_g3_i1
CCTCACTGTAAATGTTCCACTGATATGAATGCATTATTATTTCTACAGTTAATACACAGTTATCATGTCTGACAGCGTCA
GCATTAGAAGCAAGAAAGCAAAAGAAAAGTAAAGAAAACAACCTTTTTTATTCAAAAAAATAAAAAAATTCCCCAAACAT
TTACACCTAATAATTGCGTAATACATTCATCTGTGCCCCATTATGTGTAGAGTATAGAGCTCATGATTACTTCACTTGTT
TAAATTACTTAGGTTGGTGCTACTCACTGTGTTGCCATGATAATGAGGATTAAACATATGTGATGACACAGTTTCTTCTC
ACACCAGCAACAAGCTCCCCTCCACAGCTTGAGACTAAACACAGACACACAGGTGAGCTGCTTCCTGGAACGAGGAGGGA
CTCTAC
>aburDev_TRINITY_DN89407_c0_g1_i1
GAGTCTCGGTTGATGTCCTTTCCTCCGGCTACTTAGATGTTTCAGTTCGCCGGGTTCGCTTCTCCCACCTATGTATTCAG
TGGAAGATACCGCCGAAGCGGTGGGTTGCCCCATTCGGAAATCCACGGATCAATGCCTGCTCGCGGCTCCCCATGGCTTA
TCGCAACGTGCTGCGTCCTTCATCGCCTCTCAGTGCCAAGGCATCCACCAGATGCCCTTCATACGCTTGATTTCATCGGC
GCTTACCCGACGGGTAAGTCGCC
>aburDev_TRINITY_DN73157_c0_g1_i1
CATGACTAATCGTTGACATTCTTAAGATGAACTGGATGCTGCAACAGCTGCCCTCTTGGGTTTAGGTGTTGTTCCTTCAC
GGAATCCATGCCTGAATCTGCGGTATACAATTTTTAGGTGCCTCATTCGACCAGTTCCGGTGGTATTTCGTCTTTTAGCC
TTGGCACTCCAGTTATACTTTCTCTTGCGCTTGGCAGGGTAGCCACATTTGCCACAGGTCGACTTCTGAAGGTGGTAGGC
CTTAGAGCCACAGCGGCGGCACAACGTGTGCGTCTTATTGCGACGCTTTCCAAACGATGACGTTCCCTTCGTCATCTCGC
TTCTGCGGCCG
>aburDev_TRINITY_DN73157_c0_g2_i1
CATTTATTTTATGACTGATTGAAATCCTTAAGAAGAACTGGATGCTGCGACAGCTGCCCTCTTGGGTTTCGGCGTTGTTC
CCTCACGGAATCCATGTCTGAATCTGCGGTAGACAATCTTTAGGTGCCTCATCCGACCAGTCCCGGTAGTGTTTCGTCTC
TTAGCCTTGGCACTCCAGTTATACTTTCTCTTGCGCTTGGCAGGGTAGCCACATTTGCCACAGGTCGACTTCTGAAGGTG
GTAGGCCTTAGAGCCACAGCGGCGGCACAACGTGTGCGTCTTATTGCGACGCTTTCCAAACGATGACGTTCCCTTCGTCA
TCTCGCTTCTGCGGCCG
>aburDev_TRINITY_DN73174_c0_g1_i1
ATCTCAAGGATAAAGGACACTCTTGGAAGGAAAGTGACTGAACTTCTGTAAGTTTCTTGTAGATGTTTCACCTCTCATAG
ACCCAACTGTATATCTGCAACAAATGATAAAGGTGACTCTTCAGAGCTTGGTTTGAAAGATGGTTAAAAGGTGAGCGAAA
GAGGCCATCCATGTCCACTGTGAATTACCATCACCGAAAAGGTGGCTTTTCACCAACTGTCAGCCACCCACAATGCAGTC
CTAAAACCCGTCCCAGGCGCCTGGTTAAGCCCCTGTCAATAGAAAATTGTACTTAGTAGTCAGTCTAATCTTTTAATAAT
ATAAGTTT
>aburDev_TRINITY_DN31574_c0_g2_i1
CCAGTGGCTATAGCGATGTCTGCGATTTCACGACTGGCAACTATCTGGTAATGCGATTAACTGTAGTACGGAACTCTACG
TAGTCTCTCAAGAAAGTATTTAAGGATAACAATTTAACAGACAGACACAATGTACACGATAACATTTACACCATACCTAG
AAATTCTGACCTTTTTAATTCACATTTTATTTAGGAAAATAAATCTAAGCACACATTAAATATGTTATTTATTTCCATGT
TTTTATTTTTCATTGTTTTGAAATGAAACAGTTCCGTGCGAAACAGTGCTGTCGGGAAGACACCAAACACGTAACCCTCT
GAATAAACTCTGCAATCCAGTCGTTGGGTATAGGTCGAAATTTCTAAGGCATTCTCTTAGACCTTTTAAAGGGAGTTTCA
ATGTAAGCCTACTTAAAACAACAAAGCATAATCAAACAGATACGGGGATTCTCATAAGTGTTCACTGTTTTTTTGTTCTC
TCACATTTTCAACAAAGACCAACGAAGGTGAATACTTTGCCAAAAGAAACTTTCTGATTCATCAATCCGGAAAATATTTG
GGCTTTTTGCAAATTATATAAATATTAATATACATTTTTGTTTGCTTTGATTTTAGTTTAAAAAAAACACACAATCTCGG
CGCTCTTTCACAAACGCTTAACTTTGACTTTAACACACAGAAAAAAACTTTAATATTAAATCAATGGTTTCCAGTGTGCA
GTGAGTCCGTGTGAGCACTTCGGACATATCGCAAAGTTTAATATGTCTTCAATAAAAAGTAAATTGTGGTTCCACTTGTT
TCTCCTGCGTATGTTTATTCTCCCGCGTGGTCAAAGTCAAGGCTAAAACACTAAGGCTACTGACTAAGTTCATTATTATT
ATTATTATTATTATTATTATTATTATTATTAT
>aburDev_TRINITY_DN73114_c1_g1_i1
ATGATTTTGAGGTATGTAATCCTCTTGGGACATCTCGAAAAAAGCACAAAGTCACAGCTGTCTATTGGGTGTTGGGAAAC
ATTCCGGTGCAGTTACGTTCCACATTGACATCAATCTACCTTGCAATTCTGTGTAAGGCTGAAGACACCAAGCAGTTTGG
ATTCCAGCGAGTTTTAGAGCCACTGTTAACAGATATCCAAAGCGTGGAAAAAG
>aburDev_TRINITY_DN73145_c0_g1_i1
AAAGAAAAGAAAAGGAAAGGAAAGGAACAAAATCCAAAATCCAGACAGCTTAACAAACATCAAATGCAAAAAGGCCGTTA
CATCTACCATCTAATTATATCCACCGTTTCATTATTCTCCCAAAAGGTTTCAAAGAGTTTTTTTTATGGAATATCACCTG
AACATTACTAAACTTGTTCCACAGTTTTACTCCACAAATGGAAATTTAAAAAAAACTGTTGTTAATGCATTAGGATTAAC
AACAGTTTTCTTTTCCCCCTACCTAAGCGTAGGGGGAAAAGTTCAACTTTTTTAAAGTTAAA
>aburDev_TRINITY_DN90386_c0_g1_i1
CTGAGTTTCTCCAGCTGGTTTTTAAATGCGGTTGGAGCGCATTGCTCTGTGTTTACATGTCAGAATCATGGTGCGAAGAG
AGGGACTCGAACCCTCACACCCGGGGGGCACTAACACCTGAAGCTAGCGCGTCTACCAATTCCGCCACCTTCGCACATTC
GGGTTTTCTAGTTGTATTTACATGCTGCTGAATCAGCATGGCAGTATTGGTGCGAAGAGAGGGACTCGAACCCTCACATC
CGTGGGACACTAACACCTGAAGCTAGCGCGTCTACCAATTCCGCCACCTTCGC
>aburDev_TRINITY_DN90314_c0_g1_i1
GGGGAATCTCGGTTGATTTCTTTTCCTCGGGGTACTTAGATGTTTCAGTTCCCCCGGTTCGCTTCATTACGCTATGTATT
CACGTAATGATAGTGTGACGAATCACACTGGGTTTCCCCATTCGGAAATCGCCGGTTATAACGGTTCATATCACCTTACC
GACGCTTATCGCAGATTAGCACGTCCTTCATCGCCTCTGACTGCCAGGGCATCCACCGTGTACGCTTAGT
>aburDev_TRINITY_DN90385_c0_g2_i1
GTCAGCATCTATTCTTGGGCACCGGGAGGAGCCACTCTCTGGAATCTTAAATTACCAGGTAGGAGTGAGAATGCTGATTA
GCTGTAGAGCTGAAGGCACGGCTGCCAGGCCCCTCCGGGTCCTTCTCTAGTTCTCCAGGCCCGGTGTATCGAAGGCAGTG
GAGAGGAAGGGCCTGTGGGAGCCAGGGCCAGCTCAGCAGCCTAGCCAGTCGGATTTGATGCTTCCAAACTTCACGCTCTT
CAGACTTTG
>aburDev_TRINITY_DN90300_c0_g1_i1
AGGGACATCTGAGGCCCTCCAAGGTATGGAGGCCTATCTCCAACAATCCAGGAACCAACCCCCAAATGACCAAATAGTCC
ATCTCAAAAGTCCCAGAGGCTCAACCGCGACTCCAGCGGAGGCACAAAACAGTTCAATAACCCCCCAAAACCGTGGCATG
AGAAAACCAGTTCAGGCGGCCAGTAACTATAACACAAGAGTTCAGGTGGCCTACCTCGGGTCCCGTGATAGCAACGGAAT
ACCTCAGGCGCCCTACCACGGGTCCGGTGGCGGCAGCGTCGCAACAGCTCCGAC
>aburDev_TRINITY_DN90319_c0_g1_i1
CAAACGATCCATCCTTTTTACGGAAGACCAACTCGTTTGTGTAACCTTGATGAAACAATTAAAGAAATAAAACAATCTTT
TTACTTCACTGCTATTCAACTTGCATCTGACTCTTATCAATTAGAAACAATTTTGAGGCGCTCTGTGTGTCTATTTTGTC
ACCAAAGAATTCATGTACATCTGTGAGAGCCTACCAGTTTTTATATGTTGGAGAGCTTCATTACGTTTTGC
>aburDev_TRINITY_DN90353_c2_g1_i1
CCCTCGAGGACTGGAGTTTGACAACTGTGCTCTAGGGGAATACCCAGGCATTCCCATGGTAGCCAATAGATCTAATTTCT
CCTGTCATACTTGTCTGTGCCCTGAGGCCTCCTGCCAGTCTGACATGCCAGGAGAGGTCTACTTAAGAGTTCTACTTAAA
GCACATTGTAAATGACTGAGGTCCTCACCCTATCTCTAAGAGTGGGCCCAGACACCCTGTGAAGGATACTTTTTTCAGCC
ACTTGTATCTGCAAATCTTATTCTTTTGGTCACTACCACCAGCCCATATAAATAAACGAGCATAACAAGGTAGACTGACC
AGGAAATCGACAGCTTTGCTTCTGCGGTCAGCTTTGTGGTCACTTTCATGCTCGGGTGAGTATTCCTCAACTTCCTACCA
AAACTTAGGCTCCTTCCCCATTAAAGATGTCCCCACATCCCTTACAGCAAAAAAGCCAACAACTAGACTATCAGTACTTG
TGACTTTGACTGGCGCCCAATCCAGAAAACACTTTCCCTCTACAGGTAGTTGACCCATGGTACAATAGACCTTTTGGGCT
TGTTTTAGTTGAGCTCCACAAGAATTTATGGCCCAGCCACCTGGTGCACACAATCAAGCTCCAGAGTGGCTTATTAACTC
TTGTCATCATAATACATTAAGTTAATCTTAATTACTGTATTACTGTACTTATTTATCAGTTGCAGTAGAAAGTGCCTTTA
AAAAATGTCAGTTTAATTGTATCTGGTGGGTGAAAGTATTAAGAGGTATATATGTGTACACACAATTTGTATTTGATAGT
TTGTCATCATCTGCATAAAAAAGTATAAAGTATAAAAATGCTGAAGAAGTGTAAAAATAAACCTACCTAAGAGCGATGAG
ACAACAACCAGCGAT
>aburDev_TRINITY_DN90337_c0_g1_i1
GTTATGTGTTCCCTCCTCAGTGTCACCTCTCCTTCACCATTTTCAATCTAATTCAGAAACACAAAGATGTTCATGTAAAG
ATATGTTCTACACTTATAGCACAATAATACAGTTTCTGAATAGTAGGAGGTATTTAAACTCTTATGTCAGCATTGCTTTA
TATGGAAAGGCTAAATCTTAAGTATAAATATGGGCTCACCGGCACTCTCTGAAGAGAGTCTGGAAAAC
>aburDev_TRINITY_DN38878_c0_g1_i1
CAGAGTGACTGTTTCTAACTGTAACATGAAGAGAGAACAGGAAGTAAACAGAACCAGGTCAACAACATCAAATAATTTCC
CTTAAAATGTTAAAAATCACAAATCTAACATGATAAATAAAGTTGCTCACAGCGTGTTAAGATTCCAGCCAGAATCAGCA
GATACAGCACTCCCAGGGTCACTTCAAACGCTCTGAAACAGCTG
>aburDev_TRINITY_DN38859_c0_g1_i1
AACACACTGAACAACTCATAGAAGTGGCTTTAAGCGTATATGTTCTACTTCAAAACAATGCATGTGTTTTCTTTCACCGG
GTCGCCCTCAGTTACTGTCTCAGTGCAAAGAAAGTTAGACGAGATAAGACAGCTTTTAAGTATCTGACATTTATCATTTA
TAAAGTCAGTTTATATATATGTGCCACTGTTATATTTTCAACTTCTTTGTCTC
>aburDev_TRINITY_DN38810_c0_g1_i1
GGTCAATATTGGCACCATCCTCCTCTTGGTCATTAGGATCAACATCCAGGAGCTCGATGACGTTGGAGACAAGGTACGGC
AGGGTCTTGTTCACTTTGATTTTCTCACTGTTCTCTTTTATCTTGTCCTTCATGGCTTGGAGCTCATGGGTGACTCTCAA
CACTTCACTCTTCATGATCTTGATCTCGCTGTCTAACAGCCGTGTGCGCTGGACAATCTCTTCCGTGGACATCTTGAGCA
CCTCCTCCCCAATTCCATCTTGCTCGGCCTCATCCCACACGGTCGCCATCTTC
>aburDev_TRINITY_DN38824_c0_g1_i1
GCGGCATACAGGTCTTCCTCAATCGATTCGATGTGGATGTCTTTACCACTGACATGCACAGTAACCTCGGCTTTGTGCTG
CAGTTTATCAACCGCCAGAATGACCGTTGCATCGATCACGTTGTCAAAATGACGAATCACGCGTTCGATTTTACTGCTCA
CGTAATCGCGGATAGCTGGAGTAACTTCAAGATGATGACCGCTGATATTGAGGTTCATATTATTGCTCCTTCGTTTTTAT
GCGCCCATTACAGGCTTTTGCGCTGACTGGCAGGCGCGATACCTAACGCCTCCCGATATTTAGCAACGGTGCGCCGCGCA
ACTGCCACACCCTGCTTTGCG
>aburDev_TRINITY_DN89535_c0_g1_i1
CTCTGAGTATATTACAGCCACTGAGAGCACTCAGGACTGCCTCACCTGCCTGGAAAGGAGATCACCAATTTACAACATCA
CTTTACTTTATGTTTTTAGCAATTATTTAATTTTATATTAAGACTTAACACTATGACTGTATAATATTTAAAAAAAATAG
GATCATAAAATAATAATTAACAATATATTGCAATTAATTGACTCGAACAACTTTGATACATGGTAAGCAGCGTCTAGTTC
GAGGTTGTCAAATGTACAGCCCGCAGGCTGAGATCATTTCCAATGCCCATTAATGGTATTAATGGCCCGTCAGGATGTGG
ATGTGCAGACGGGGGTGGGGCTTTATCTCACATGTAAAGGCAGACGTCCCGAAAACAGCCCAGTAGACGGAGAGATGGGC
GAGTCAGATTTAAATGCAAGCTTGTCAGGAAAAGTAAAGAGAGGAGTGAAAATGTAAAATGAGCAGCGTGTGGCTGCATT
TCAATGATATTGGAGACTGAAAGCAGAGTGCAGAATTGATCGAATTGGCAGTGGGATTAGGTAATACAAGTTTTTATTCC
CAACCATTTTCCGTTGTGGATGACAAAAGGTTTCAAACTTGATCACTATAGAAATTTCTGGGGATTTTTACCATTATGGA
TGAAAGAAAAAACTAAAAACTGGACAGTCTGGGCAATGAGCTACCAGAACTTTTTACACATTTATTCCTTAGAATTTAAG
TCCACAGAGTCGTACTGAGTGATTTCTTTTCTTAACACAGTGTTGTTACACTGACAGGAACGTTAAAGTTTCACCCCTGG
TCTAGTTGCAGCTCATTCTCACACATGCCCAATATAGTGCAACTTCCCCTGAAAACTCTGCTCTATTTAAATAACAATCC
ATCCATTTCAAACCAGCTGAACACCAGTTTGTCTCAGAGCTTTTACCATCTCCCAGAAATAAAGGGCCATCTCACTGCGG
TTCTGCAGTAC
>aburDev_TRINITY_DN89598_c0_g1_i1
CGCACCCATCGACATATTTACAGAATGTGAACTTATTTATCTGTGAGTTTCTGTAACTTTATAAATCAATACAAAACAGC
AGCATTTAAAACCTGCTCAGCCTTACCTGCAGAGCCCAACGAGACGCGGATGACCAGTAAACTCAAGCAGAGACCCAAAT
ATGTCCCAGCACTCATGGCGTTGTTGTGAGTCTTTCTTCTTCGACAGTAAAACGTTTTATATTTTATATGCGATAGATCC
CCCGCGATAAATAAGTTTAAAAAAATATTATTACTAAAAAGTGAAAAAAAAACTTCCCTGCGCCTATCCTCCGTGCGTCG
TCCTTAATGTCGATGGGTCCACTGAAAACCGGTGAAAACTGGATCTTCACAAGTTCCGCATACTTACACTTAAACCAATC
AGC
>aburDev_TRINITY_DN89598_c0_g1_i2
GTTGAGTCTTGGCAGTAGGAGATATATTTATCATTGTCTTTATATTTTTCAAGTCTTTTTAGCCATACAGATGTGGTGTC
AGTGGGAACCTGAAATGTCAGATTGACACTCATCCCAGGATGTCGTAAGATCTGCTGGTCTGAAGCTGCAGAGCCCAACG
AGACGCGGATGACCAGTAAACTCAAGCAGAGACCCAAATATGTCCCAGCACTCATGGCGTTGTTGTGAGTCTTTCTTCTT
CGACAGTAAAACGTTTTATATTTTATATGCGATAGATCCCCCGCGATAAATAAGTTTAAAAAAATATTATTACTAAAAAG
TGAAAAAAAAACTTCCCTGCGCCTATCCTCCGTGCGTCGTCCTTAATGTCGATGGGTCCACTGAAAACCGGTGAAAACTG
GATCTTCACAAGTTCCGCATACTTACACTTAAACCAATCAGC
>aburDev_TRINITY_DN89598_c0_g2_i1
GTTGAGTCTTGGCAGTAGGAGATATATTTATCATTGTCTTTATATTTTTCAAGTCTTTTTAGCCATACAGATGTGGTGTC
AGTGGGAACCTGAAATGTCAGATTGACACTCATCCCAGGATGTCGTAAGATCTGCTGGTCTGAAGCTGAGGAAAAGAAAA
GAAAAGAAAACAGAGTGAGGACTCATCACCTTCACAGCAGCCAATCTGTTTCTGTTCAGAACCACCCACCAAACTACTGA
GCCAAACTTTAACACTAGAAGTGATTCGCTCGCTGTAAATCACTTTTAAGCAGACATCTGATGACCCTCTAATGTACTTG
TACTGAAAAATGCCCACTTTATGTTGCCGGCACTGCACAACCAAATATTGTTCACCTTGTGTGGTGTAAGTCACCATGTT
GTTGGGGATCACTTCCAGTGTGTATAAGGCTTCAGTGCAGGGTTAAGAGACAGGATGTGCTTACCCTGTGACCAAAACGC
ATTTCCAAAATAGTCATCTACCTCCCATTTAAAACTCTGAATTAGAATCCCAAAATACCGCACTAACCAATAAATCTCTC
TTTGAGGTGACACCGCACAGGTCTCAGTGGATCATGTCATTTAGACTGAGATCCTACTATTCATATTTTTTAGGCCCAAT
AGCTGTGTTTTACACAGGAACAGCCACAGACTCGAAACGGTTTCCGTGACTCGCCGTCAGGAGCTGTCCACTGAACCAGT
GACATTAGAAACAGGACTGTAAACAATGTACATAGTCTTTAGTGATCGTGTGTTGAGCCACGGGTAACTTTGCGGATTTT
ACCTGTTACCACATGTGGGGACCGGTCTATAGTTATTTTTTCTAGACGTTTCCTTTTCCACTAATTTTAGGAGAACAGTT
TGATACGTTTTAAAGCCTGAGTCTACTCCTCAGATTTGCATACGTTTCTAATTGGTTCAGTCCAGCTTTACTTCTGACGT
TAAACCTGTCCGGTGTTCCAGATCTACTGGCGCCTAGATCAACTGGCGTTGGCCGAACAGA
>aburDev_TRINITY_DN22547_c0_g1_i1
CTCATTTTTAATTGACAATCTTGGAATGAGAGGTCACAAAAGGGCACTAATTTCTATTTTTCAACTGCAGCCAAGCAAAA
TAAACATGTGTTGTGGCTCTATATACCCCACTCTTTAAGCTACCTGCCAGGAAGAAGAATTTCCTCATAAATACTAAGCA
ACTTTTTCATTACACTGAAATAAATTGAAGAAAACGGAGATTTATTTATTCAATCAGTTTACTTTCTGCAAAGGTGGTCA
TTGTCATTGGTCATCTTAAACCTAAACTGTTGTATTGAAAAATATTTAAAATCAATTAAAACTTGAGGATTGTAAGTAAA
ATAAATATTCTGAAGGATAAGGAGGCCAGGCACTTAAGACCATATATACAATGCTGATGCAGGATCAGCCATTACTTCAA
GAGTCTCAGGATCAACTTCAAACAGTCAAAGTTCTTGTGAATGGCGGTGGTCATTGATGGTGGTGCTCATTGTCGATGTG
TCTTGGCTTACTTTACACAAAACAAACTGGCCCAATTTCAACGCCGAATTCCTGGTCTGTGCCGCCAACATCCACAGGAG
[truncated: 7,619,761 more chars]
