# Supplementary material for: Time matters! Developmental shift in gene expression between the head and the trunk region of the cichlid fish Astatotilapia burtoni
Source: BMC Genomics. 2019 Jan 14;20:39. doi: 10.1186/s12864-018-5321-6 (PMC6332847; doi:10.1186/s12864-018-5321-6)
Supplement: Supplementary file 5 — Data S3. Gene Ontology, Blast, taxonomy and module annotation for hybrid reference assembly and corresponding gene/transcript IDs of the current A. burtoni reference genome. (TXT 48686 kb) [file 12864_2018_5321_MOESM5_ESM.txt]

SequenceName	AstBur1.0ReferenceTranscriptID	AstBur1.0ReferenceGeneID	AstBur1.0ReferenceBiotype	BlastTopHitTaxonomyName	BlastTopHitDescriptionHSP	AnnotationGOID	ModuleAssigned	TaxonAnnotation
454_contig00399	DenovoEntry	DenovoEntry	DenovoEntry	NA	NA	NA	NA	NA
454_contig00409	DenovoEntry	DenovoEntry	DenovoEntry	NA	NA	NA	NA	NA
454_contig00572	DenovoEntry	DenovoEntry	DenovoEntry	NA	NA	NA	NA	NA
454_contig00604	DenovoEntry	DenovoEntry	DenovoEntry	Larimichthys crocea	KKF32808.1hypothetical protein EH28_03396 [Larimichthys crocea]	NA	NA	cellular organisms; Eukaryota; Opisthokonta; Metazoa; Eumetazoa; Bilateria; Deuterostomia; Chordata; Craniata; Vertebrata; Gnathostomata; Teleostomi; Euteleostomi; Actinopterygii; Actinopteri; Neopterygii; Teleostei; Osteoglossocephalai; Clupeocephala; Euteleosteomorpha; Neoteleostei; Eurypterygia; Ctenosquamata; Acanthomorphata; Euacanthomorphacea; Percomorphaceae; Eupercaria; Eupercaria incerta…
454_contig00739	DenovoEntry	DenovoEntry	DenovoEntry	NA	NA	NA	NA	NA
454_contig00799	DenovoEntry	DenovoEntry	DenovoEntry	Oreochromis niloticus	XP_019212840.1PREDICTED: protein NLRC3 isoform X1 [Oreochromis niloticus]	GO:0005488	NA	cellular organisms; Eukaryota; Opisthokonta; Metazoa; Eumetazoa; Bilateria; Deuterostomia; Chordata; Craniata; Vertebrata; Gnathostomata; Teleostomi; Euteleostomi; Actinopterygii; Actinopteri; Neopterygii; Teleostei; Osteoglossocephalai; Clupeocephala; Euteleosteomorpha; Neoteleostei; Eurypterygia; Ctenosquamata; Acanthomorphata; Euacanthomorphacea; Percomorphaceae; Ovalentaria; Cichlomorphae; Ci…
454_contig00836	DenovoEntry	DenovoEntry	DenovoEntry	NA	NA	NA	NA	NA
454_contig00837	DenovoEntry	DenovoEntry	DenovoEntry	NA	NA	NA	NA	NA
454_contig00892	DenovoEntry	DenovoEntry	DenovoEntry	Oreochromis niloticus	XP_019220803.1PREDICTED: uncharacterized protein LOC109204415 [Oreochromis niloticus]	NA	darkturquoise	cellular organisms; Eukaryota; Opisthokonta; Metazoa; Eumetazoa; Bilateria; Deuterostomia; Chordata; Craniata; Vertebrata; Gnathostomata; Teleostomi; Euteleostomi; Actinopterygii; Actinopteri; Neopterygii; Teleostei; Osteoglossocephalai; Clupeocephala; Euteleosteomorpha; Neoteleostei; Eurypterygia; Ctenosquamata; Acanthomorphata; Euacanthomorphacea; Percomorphaceae; Ovalentaria; Cichlomorphae; Ci…
454_contig00944	DenovoEntry	DenovoEntry	DenovoEntry	NA	NA	NA	NA	NA
454_contig01059	DenovoEntry	DenovoEntry	DenovoEntry	NA	NA	NA	NA	NA
454_contig01447	DenovoEntry	DenovoEntry	DenovoEntry	Maylandia zebra	XP_014270002.1PREDICTED: protein NETWORKED 1D-like [Maylandia zebra]	NA	NA	cellular organisms; Eukaryota; Opisthokonta; Metazoa; Eumetazoa; Bilateria; Deuterostomia; Chordata; Craniata; Vertebrata; Gnathostomata; Teleostomi; Euteleostomi; Actinopterygii; Actinopteri; Neopterygii; Teleostei; Osteoglossocephalai; Clupeocephala; Euteleosteomorpha; Neoteleostei; Eurypterygia; Ctenosquamata; Acanthomorphata; Euacanthomorphacea; Percomorphaceae; Ovalentaria; Cichlomorphae; Ci…
454_contig01612	DenovoEntry	DenovoEntry	DenovoEntry	Maylandia zebra	XP_014268183.1PREDICTED: uncharacterized protein LOC105940686 isoform X2 [Maylandia zebra]	NA	NA	cellular organisms; Eukaryota; Opisthokonta; Metazoa; Eumetazoa; Bilateria; Deuterostomia; Chordata; Craniata; Vertebrata; Gnathostomata; Teleostomi; Euteleostomi; Actinopterygii; Actinopteri; Neopterygii; Teleostei; Osteoglossocephalai; Clupeocephala; Euteleosteomorpha; Neoteleostei; Eurypterygia; Ctenosquamata; Acanthomorphata; Euacanthomorphacea; Percomorphaceae; Ovalentaria; Cichlomorphae; Ci…
454_contig01791	DenovoEntry	DenovoEntry	DenovoEntry	NA	NA	NA	NA	NA
454_contig01905	DenovoEntry	DenovoEntry	DenovoEntry	NA	NA	NA	NA	NA
454_contig02388	DenovoEntry	DenovoEntry	DenovoEntry	NA	NA	NA	green	NA
454_contig02647	DenovoEntry	DenovoEntry	DenovoEntry	NA	NA	NA	NA	NA
454_contig02653	DenovoEntry	DenovoEntry	DenovoEntry	Maylandia zebra	XP_014268535.1PREDICTED: V-set domain containing T-cell activation inhibitor 1-like [Maylandia zebra]	NA	NA	cellular organisms; Eukaryota; Opisthokonta; Metazoa; Eumetazoa; Bilateria; Deuterostomia; Chordata; Craniata; Vertebrata; Gnathostomata; Teleostomi; Euteleostomi; Actinopterygii; Actinopteri; Neopterygii; Teleostei; Osteoglossocephalai; Clupeocephala; Euteleosteomorpha; Neoteleostei; Eurypterygia; Ctenosquamata; Acanthomorphata; Euacanthomorphacea; Percomorphaceae; Ovalentaria; Cichlomorphae; Ci…
454_contig02961	DenovoEntry	DenovoEntry	DenovoEntry	Poecilia formosa	XP_007572476.2PREDICTED: chromosome partition protein Smc-like [Poecilia formosa]	NA	brown	cellular organisms; Eukaryota; Opisthokonta; Metazoa; Eumetazoa; Bilateria; Deuterostomia; Chordata; Craniata; Vertebrata; Gnathostomata; Teleostomi; Euteleostomi; Actinopterygii; Actinopteri; Neopterygii; Teleostei; Osteoglossocephalai; Clupeocephala; Euteleosteomorpha; Neoteleostei; Eurypterygia; Ctenosquamata; Acanthomorphata; Euacanthomorphacea; Percomorphaceae; Ovalentaria; Atherinomorphae; …
454_contig03547	DenovoEntry	DenovoEntry	DenovoEntry	NA	NA	NA	NA	NA
454_contig03835	DenovoEntry	DenovoEntry	DenovoEntry	Neolamprologus brichardi	XP_006809570.1PREDICTED: class I histocompatibility antigen F10 alpha chain-like [Neolamprologus brichardi]	NA	NA	cellular organisms; Eukaryota; Opisthokonta; Metazoa; Eumetazoa; Bilateria; Deuterostomia; Chordata; Craniata; Vertebrata; Gnathostomata; Teleostomi; Euteleostomi; Actinopterygii; Actinopteri; Neopterygii; Teleostei; Osteoglossocephalai; Clupeocephala; Euteleosteomorpha; Neoteleostei; Eurypterygia; Ctenosquamata; Acanthomorphata; Euacanthomorphacea; Percomorphaceae; Ovalentaria; Cichlomorphae; Ci…
454_contig04035	DenovoEntry	DenovoEntry	DenovoEntry	NA	NA	NA	cyan	NA
454_contig04111	DenovoEntry	DenovoEntry	DenovoEntry	NA	NA	NA	NA	NA
454_contig04283	DenovoEntry	DenovoEntry	DenovoEntry	NA	NA	NA	NA	NA
454_contig05343	DenovoEntry	DenovoEntry	DenovoEntry	Tatlockia micdadei	KTD27398.1hypothetical protein Lmic_2333 [Tatlockia micdadei]	NA	NA	cellular organisms; Bacteria; Proteobacteria; Gammaproteobacteria; Legionellales; Legionellaceae; Tatlockia;
454_contig05372	DenovoEntry	DenovoEntry	DenovoEntry	NA	NA	NA	NA	NA
454_contig05410	DenovoEntry	DenovoEntry	DenovoEntry	NA	NA	NA	NA	NA
454_contig05414	DenovoEntry	DenovoEntry	DenovoEntry	Pundamilia nyererei/Maylandia zebra	XP_004556920.1PREDICTED: histone H1-like [Maylandia zebra]/lcl|XP_005753322.1 PREDICTED: histone H1-like [Pundamilia nyererei]	GO:0000786,GO:0003677,GO:0005634,GO:0006334	lightyellow	cellular organisms; Eukaryota; Opisthokonta; Metazoa; Eumetazoa; Bilateria; Deuterostomia; Chordata; Craniata; Vertebrata; Gnathostomata; Teleostomi; Euteleostomi; Actinopterygii; Actinopteri; Neopterygii; Teleostei; Osteoglossocephalai; Clupeocephala; Euteleosteomorpha; Neoteleostei; Eurypterygia; Ctenosquamata; Acanthomorphata; Euacanthomorphacea; Percomorphaceae; Ovalentaria; Cichlomorphae; Ci…
454_contig05442	DenovoEntry	DenovoEntry	DenovoEntry	NA	NA	NA	NA	NA
454_contig06087	DenovoEntry	DenovoEntry	DenovoEntry	NA	NA	NA	NA	NA
454_contig06953	DenovoEntry	DenovoEntry	DenovoEntry	Termitomyces sp. J132	KNZ79331.1RNA-binding protein rnc1 [Termitomyces sp. J132]	GO:0003723	NA	cellular organisms; Eukaryota; Opisthokonta; Fungi; Dikarya; Basidiomycota; Agaricomycotina; Agaricomycetes; Agaricomycetidae; Agaricales; Lyophyllaceae; Termitomyces;
454_contig07173	DenovoEntry	DenovoEntry	DenovoEntry	NA	NA	NA	NA	NA
454_contig07240	DenovoEntry	DenovoEntry	DenovoEntry	NA	NA	NA	NA	NA
454_contig07816	DenovoEntry	DenovoEntry	DenovoEntry	NA	NA	NA	NA	NA
454_contig08333	DenovoEntry	DenovoEntry	DenovoEntry	Oreochromis niloticus	XP_013129749.2PREDICTED: uncharacterized protein LOC102082017 [Oreochromis niloticus]	NA	NA	cellular organisms; Eukaryota; Opisthokonta; Metazoa; Eumetazoa; Bilateria; Deuterostomia; Chordata; Craniata; Vertebrata; Gnathostomata; Teleostomi; Euteleostomi; Actinopterygii; Actinopteri; Neopterygii; Teleostei; Osteoglossocephalai; Clupeocephala; Euteleosteomorpha; Neoteleostei; Eurypterygia; Ctenosquamata; Acanthomorphata; Euacanthomorphacea; Percomorphaceae; Ovalentaria; Cichlomorphae; Ci…
454_contig08497	DenovoEntry	DenovoEntry	DenovoEntry	Nothobranchius furzeri	XP_015811979.1PREDICTED: uncharacterized protein LOC107383711 isoform X1 [Nothobranchius furzeri]	NA	turquoise	cellular organisms; Eukaryota; Opisthokonta; Metazoa; Eumetazoa; Bilateria; Deuterostomia; Chordata; Craniata; Vertebrata; Gnathostomata; Teleostomi; Euteleostomi; Actinopterygii; Actinopteri; Neopterygii; Teleostei; Osteoglossocephalai; Clupeocephala; Euteleosteomorpha; Neoteleostei; Eurypterygia; Ctenosquamata; Acanthomorphata; Euacanthomorphacea; Percomorphaceae; Ovalentaria; Atherinomorphae; …
454_contig08615	DenovoEntry	DenovoEntry	DenovoEntry	NA	NA	NA	NA	NA
454_contig09012	DenovoEntry	DenovoEntry	DenovoEntry	NA	NA	NA	NA	NA
454_contig09148	DenovoEntry	DenovoEntry	DenovoEntry	Haplochromis burtoni	XP_014186886.1PREDICTED: uncharacterized protein LOC102299281 [Haplochromis burtoni]	NA	NA	cellular organisms; Eukaryota; Opisthokonta; Metazoa; Eumetazoa; Bilateria; Deuterostomia; Chordata; Craniata; Vertebrata; Gnathostomata; Teleostomi; Euteleostomi; Actinopterygii; Actinopteri; Neopterygii; Teleostei; Osteoglossocephalai; Clupeocephala; Euteleosteomorpha; Neoteleostei; Eurypterygia; Ctenosquamata; Acanthomorphata; Euacanthomorphacea; Percomorphaceae; Ovalentaria; Cichlomorphae; Ci…
454_contig09329	DenovoEntry	DenovoEntry	DenovoEntry	NA	NA	NA	NA	NA
454_contig09413	DenovoEntry	DenovoEntry	DenovoEntry	Oreochromis niloticus	lcl|XP_019212261.1 PREDICTED: uncharacterized protein LOC102082456 [Oreochromis niloticus]/XP_019212260.1PREDICTED: uncharacterized protein LOC102082456 [Oreochromis niloticus]	GO:0016021,GO:0019031	NA	cellular organisms; Eukaryota; Opisthokonta; Metazoa; Eumetazoa; Bilateria; Deuterostomia; Chordata; Craniata; Vertebrata; Gnathostomata; Teleostomi; Euteleostomi; Actinopterygii; Actinopteri; Neopterygii; Teleostei; Osteoglossocephalai; Clupeocephala; Euteleosteomorpha; Neoteleostei; Eurypterygia; Ctenosquamata; Acanthomorphata; Euacanthomorphacea; Percomorphaceae; Ovalentaria; Cichlomorphae; Ci…
454_contig09719	DenovoEntry	DenovoEntry	DenovoEntry	NA	NA	NA	NA	NA
454_contig11040	DenovoEntry	DenovoEntry	DenovoEntry	Maylandia zebra	XP_014263092.1PREDICTED: uncharacterized protein LOC105940625 isoform X3 [Maylandia zebra]	NA	NA	cellular organisms; Eukaryota; Opisthokonta; Metazoa; Eumetazoa; Bilateria; Deuterostomia; Chordata; Craniata; Vertebrata; Gnathostomata; Teleostomi; Euteleostomi; Actinopterygii; Actinopteri; Neopterygii; Teleostei; Osteoglossocephalai; Clupeocephala; Euteleosteomorpha; Neoteleostei; Eurypterygia; Ctenosquamata; Acanthomorphata; Euacanthomorphacea; Percomorphaceae; Ovalentaria; Cichlomorphae; Ci…
454_contig11432	DenovoEntry	DenovoEntry	DenovoEntry	NA	NA	NA	NA	NA
454_contig11678	DenovoEntry	DenovoEntry	DenovoEntry	NA	NA	NA	NA	NA
454_contig12111	DenovoEntry	DenovoEntry	DenovoEntry	Neolamprologus brichardi	XP_006804283.1PREDICTED: sterile alpha motif domain-containing protein 9-like isoform X1 [Neolamprologus brichardi]/lcl|XP_006804284.1 PREDICTED: sterile alpha motif domain-containing protein 9-like isoform X2 [Neolamprologus brichardi]	NA	NA	cellular organisms; Eukaryota; Opisthokonta; Metazoa; Eumetazoa; Bilateria; Deuterostomia; Chordata; Craniata; Vertebrata; Gnathostomata; Teleostomi; Euteleostomi; Actinopterygii; Actinopteri; Neopterygii; Teleostei; Osteoglossocephalai; Clupeocephala; Euteleosteomorpha; Neoteleostei; Eurypterygia; Ctenosquamata; Acanthomorphata; Euacanthomorphacea; Percomorphaceae; Ovalentaria; Cichlomorphae; Ci…
454_contig12200	DenovoEntry	DenovoEntry	DenovoEntry	NA	NA	NA	NA	NA
454_contig12345	DenovoEntry	DenovoEntry	DenovoEntry	Larimichthys crocea	KKF21941.1hypothetical protein EH28_08893 [Larimichthys crocea]	NA	NA	cellular organisms; Eukaryota; Opisthokonta; Metazoa; Eumetazoa; Bilateria; Deuterostomia; Chordata; Craniata; Vertebrata; Gnathostomata; Teleostomi; Euteleostomi; Actinopterygii; Actinopteri; Neopterygii; Teleostei; Osteoglossocephalai; Clupeocephala; Euteleosteomorpha; Neoteleostei; Eurypterygia; Ctenosquamata; Acanthomorphata; Euacanthomorphacea; Percomorphaceae; Eupercaria; Eupercaria incerta…
454_contig13226	DenovoEntry	DenovoEntry	DenovoEntry	NA	NA	NA	NA	NA
454_contig13444	DenovoEntry	DenovoEntry	DenovoEntry	NA	NA	NA	NA	NA
454_contig14354	DenovoEntry	DenovoEntry	DenovoEntry	NA	NA	NA	NA	NA
454_contig14417	DenovoEntry	DenovoEntry	DenovoEntry	Oreochromis niloticus	XP_019204054.1PREDICTED: uncharacterized protein LOC109195786 [Oreochromis niloticus]	NA	white	cellular organisms; Eukaryota; Opisthokonta; Metazoa; Eumetazoa; Bilateria; Deuterostomia; Chordata; Craniata; Vertebrata; Gnathostomata; Teleostomi; Euteleostomi; Actinopterygii; Actinopteri; Neopterygii; Teleostei; Osteoglossocephalai; Clupeocephala; Euteleosteomorpha; Neoteleostei; Eurypterygia; Ctenosquamata; Acanthomorphata; Euacanthomorphacea; Percomorphaceae; Ovalentaria; Cichlomorphae; Ci…
454_contig14531	DenovoEntry	DenovoEntry	DenovoEntry	NA	NA	NA	NA	NA
454_contig14761	DenovoEntry	DenovoEntry	DenovoEntry	NA	NA	NA	NA	NA
454_contig14958	DenovoEntry	DenovoEntry	DenovoEntry	NA	NA	NA	NA	NA
454_contig15512	DenovoEntry	DenovoEntry	DenovoEntry	NA	NA	NA	NA	NA
454_contig15557	DenovoEntry	DenovoEntry	DenovoEntry	NA	NA	NA	green	NA
454_contig16500	DenovoEntry	DenovoEntry	DenovoEntry	Scleropages formosus	XP_018602925.1PREDICTED: LOW QUALITY PROTEIN: general transcription factor II-I repeat domain-containing protein 2-like [Scleropages formosus]	NA	NA	cellular organisms; Eukaryota; Opisthokonta; Metazoa; Eumetazoa; Bilateria; Deuterostomia; Chordata; Craniata; Vertebrata; Gnathostomata; Teleostomi; Euteleostomi; Actinopterygii; Actinopteri; Neopterygii; Teleostei; Osteoglossocephalai; Osteoglossocephala; Osteoglossomorpha; Osteoglossiformes; Osteoglossidae; Scleropages;
454_contig16741	DenovoEntry	DenovoEntry	DenovoEntry	NA	NA	NA	NA	NA
454_contig17312	DenovoEntry	DenovoEntry	DenovoEntry	NA	NA	NA	NA	NA
454_contig17656	DenovoEntry	DenovoEntry	DenovoEntry	NA	NA	NA	NA	NA
454_contig18870	DenovoEntry	DenovoEntry	DenovoEntry	Phlebia radiata	YP_007374857.1cytochrome c oxidase subunit 1 (mitochondrion) [Phlebia radiata]/lcl|CCE89158.1 cytochrome c oxidase subunit 1 (mitochondrion) [Phlebia radiata]	GO:0004129,GO:0005506,GO:0005507,GO:0005743,GO:0005886,GO:0006119,GO:0009060,GO:0016021,GO:0020037,GO:0022900,GO:0070469,GO:1902600	NA	cellular organisms; Eukaryota; Opisthokonta; Fungi; Dikarya; Basidiomycota; Agaricomycotina; Agaricomycetes; Agaricomycetes incertae sedis; Polyporales; Meruliaceae; Phlebia;
454_contig19134	DenovoEntry	DenovoEntry	DenovoEntry	NA	NA	NA	NA	NA
454_contig19151	DenovoEntry	DenovoEntry	DenovoEntry	NA	NA	NA	NA	NA
454_contig19342	DenovoEntry	DenovoEntry	DenovoEntry	Oreochromis niloticus	XP_019222250.1PREDICTED: interferon-induced double-stranded RNA-activated protein kinase isoform X1 [Oreochromis niloticus]	GO:0000166,GO:0004672,GO:0006468,GO:0006950,GO:0048523	NA	cellular organisms; Eukaryota; Opisthokonta; Metazoa; Eumetazoa; Bilateria; Deuterostomia; Chordata; Craniata; Vertebrata; Gnathostomata; Teleostomi; Euteleostomi; Actinopterygii; Actinopteri; Neopterygii; Teleostei; Osteoglossocephalai; Clupeocephala; Euteleosteomorpha; Neoteleostei; Eurypterygia; Ctenosquamata; Acanthomorphata; Euacanthomorphacea; Percomorphaceae; Ovalentaria; Cichlomorphae; Ci…
454_contig19501	DenovoEntry	DenovoEntry	DenovoEntry	NA	NA	NA	NA	NA
454_contig19531	DenovoEntry	DenovoEntry	DenovoEntry	Pundamilia nyererei	XP_013765563.1PREDICTED: E3 ubiquitin-protein ligase RNF213-like [Pundamilia nyererei]	NA	NA	cellular organisms; Eukaryota; Opisthokonta; Metazoa; Eumetazoa; Bilateria; Deuterostomia; Chordata; Craniata; Vertebrata; Gnathostomata; Teleostomi; Euteleostomi; Actinopterygii; Actinopteri; Neopterygii; Teleostei; Osteoglossocephalai; Clupeocephala; Euteleosteomorpha; Neoteleostei; Eurypterygia; Ctenosquamata; Acanthomorphata; Euacanthomorphacea; Percomorphaceae; Ovalentaria; Cichlomorphae; Ci…
454_contig19716	DenovoEntry	DenovoEntry	DenovoEntry	Maylandia zebra	XP_004576250.1PREDICTED: sterile alpha motif domain-containing protein 9-like [Maylandia zebra]	NA	NA	cellular organisms; Eukaryota; Opisthokonta; Metazoa; Eumetazoa; Bilateria; Deuterostomia; Chordata; Craniata; Vertebrata; Gnathostomata; Teleostomi; Euteleostomi; Actinopterygii; Actinopteri; Neopterygii; Teleostei; Osteoglossocephalai; Clupeocephala; Euteleosteomorpha; Neoteleostei; Eurypterygia; Ctenosquamata; Acanthomorphata; Euacanthomorphacea; Percomorphaceae; Ovalentaria; Cichlomorphae; Ci…
454_contig19887	DenovoEntry	DenovoEntry	DenovoEntry	NA	NA	NA	NA	NA
454_contig20357	DenovoEntry	DenovoEntry	DenovoEntry	Maylandia zebra	XP_014270002.1PREDICTED: protein NETWORKED 1D-like [Maylandia zebra]	NA	NA	cellular organisms; Eukaryota; Opisthokonta; Metazoa; Eumetazoa; Bilateria; Deuterostomia; Chordata; Craniata; Vertebrata; Gnathostomata; Teleostomi; Euteleostomi; Actinopterygii; Actinopteri; Neopterygii; Teleostei; Osteoglossocephalai; Clupeocephala; Euteleosteomorpha; Neoteleostei; Eurypterygia; Ctenosquamata; Acanthomorphata; Euacanthomorphacea; Percomorphaceae; Ovalentaria; Cichlomorphae; Ci…
454_contig20841	DenovoEntry	DenovoEntry	DenovoEntry	NA	NA	NA	NA	NA
454_contig20939	DenovoEntry	DenovoEntry	DenovoEntry	Oreochromis niloticus	XP_019211522.1PREDICTED: protein NYNRIN-like isoform X2 [Oreochromis niloticus]	NA	NA	cellular organisms; Eukaryota; Opisthokonta; Metazoa; Eumetazoa; Bilateria; Deuterostomia; Chordata; Craniata; Vertebrata; Gnathostomata; Teleostomi; Euteleostomi; Actinopterygii; Actinopteri; Neopterygii; Teleostei; Osteoglossocephalai; Clupeocephala; Euteleosteomorpha; Neoteleostei; Eurypterygia; Ctenosquamata; Acanthomorphata; Euacanthomorphacea; Percomorphaceae; Ovalentaria; Cichlomorphae; Ci…
454_contig21001	DenovoEntry	DenovoEntry	DenovoEntry	NA	NA	NA	black	NA
454_contig21027	DenovoEntry	DenovoEntry	DenovoEntry	NA	NA	NA	NA	NA
454_contig21116	DenovoEntry	DenovoEntry	DenovoEntry	Phlebia centrifuga	OKY61737.1Heat shock protein 16 [Phlebia centrifuga]	NA	NA	cellular organisms; Eukaryota; Opisthokonta; Fungi; Dikarya; Basidiomycota; Agaricomycotina; Agaricomycetes; Agaricomycetes incertae sedis; Polyporales; Meruliaceae; Phlebia;
454_contig21464	DenovoEntry	DenovoEntry	DenovoEntry	NA	NA	NA	cyan	NA
454_contig21491	DenovoEntry	DenovoEntry	DenovoEntry	NA	NA	NA	NA	NA
454_contig21590	DenovoEntry	DenovoEntry	DenovoEntry	NA	NA	NA	NA	NA
454_contig21720	DenovoEntry	DenovoEntry	DenovoEntry	Pundamilia nyererei	XP_005755515.1PREDICTED: interferon-induced protein 44-like [Pundamilia nyererei]	GO:0005525	NA	cellular organisms; Eukaryota; Opisthokonta; Metazoa; Eumetazoa; Bilateria; Deuterostomia; Chordata; Craniata; Vertebrata; Gnathostomata; Teleostomi; Euteleostomi; Actinopterygii; Actinopteri; Neopterygii; Teleostei; Osteoglossocephalai; Clupeocephala; Euteleosteomorpha; Neoteleostei; Eurypterygia; Ctenosquamata; Acanthomorphata; Euacanthomorphacea; Percomorphaceae; Ovalentaria; Cichlomorphae; Ci…
454_contig21852	DenovoEntry	DenovoEntry	DenovoEntry	NA	NA	NA	NA	NA
454_contig21934	DenovoEntry	DenovoEntry	DenovoEntry	NA	NA	NA	NA	NA
454_contig22502	DenovoEntry	DenovoEntry	DenovoEntry	NA	NA	NA	NA	NA
454_contig22646	DenovoEntry	DenovoEntry	DenovoEntry	NA	NA	NA	NA	NA
454_contig22719	DenovoEntry	DenovoEntry	DenovoEntry	Pundamilia nyererei	XP_013771383.1PREDICTED: matrix metalloproteinase-25-like [Pundamilia nyererei]	GO:0008237,GO:0046872,GO:0097374	NA	cellular organisms; Eukaryota; Opisthokonta; Metazoa; Eumetazoa; Bilateria; Deuterostomia; Chordata; Craniata; Vertebrata; Gnathostomata; Teleostomi; Euteleostomi; Actinopterygii; Actinopteri; Neopterygii; Teleostei; Osteoglossocephalai; Clupeocephala; Euteleosteomorpha; Neoteleostei; Eurypterygia; Ctenosquamata; Acanthomorphata; Euacanthomorphacea; Percomorphaceae; Ovalentaria; Cichlomorphae; Ci…
454_contig22851	DenovoEntry	DenovoEntry	DenovoEntry	NA	NA	NA	NA	NA
454_contig22862	DenovoEntry	DenovoEntry	DenovoEntry	Ancylostoma ceylanicum	EPB75900.1enhancer of rudimentary [Ancylostoma ceylanicum]	GO:0001649,GO:0006221,GO:0007049,GO:0008327,GO:0016020,GO:0030496,GO:0034709,GO:0045747	NA	cellular organisms; Eukaryota; Opisthokonta; Metazoa; Eumetazoa; Bilateria; Protostomia; Ecdysozoa; Nematoda; Chromadorea; Rhabditida; Rhabditina; Rhabditomorpha; Strongyloidea; Ancylostomatidae; Ancylostomatinae; Ancylostoma;
454_contig22903	DenovoEntry	DenovoEntry	DenovoEntry	Phlebia centrifuga	OKY63066.1hypothetical protein PHLCEN_3258 [Phlebia centrifuga]	GO:0016020	NA	cellular organisms; Eukaryota; Opisthokonta; Fungi; Dikarya; Basidiomycota; Agaricomycotina; Agaricomycetes; Agaricomycetes incertae sedis; Polyporales; Meruliaceae; Phlebia;
454_contig22918	DenovoEntry	DenovoEntry	DenovoEntry	Phlebia centrifuga	OKY68417.1hypothetical protein PHLCEN_11511 [Phlebia centrifuga]	NA	NA	cellular organisms; Eukaryota; Opisthokonta; Fungi; Dikarya; Basidiomycota; Agaricomycotina; Agaricomycetes; Agaricomycetes incertae sedis; Polyporales; Meruliaceae; Phlebia;
454_contig23087	DenovoEntry	DenovoEntry	DenovoEntry	NA	NA	NA	NA	NA
454_contig23245	DenovoEntry	DenovoEntry	DenovoEntry	NA	NA	NA	NA	NA
454_contig23255	DenovoEntry	DenovoEntry	DenovoEntry	NA	NA	NA	NA	NA
454_contig23283	DenovoEntry	DenovoEntry	DenovoEntry	NA	NA	NA	NA	NA
454_contig23351	DenovoEntry	DenovoEntry	DenovoEntry	NA	NA	NA	NA	NA
454_contig23570	DenovoEntry	DenovoEntry	DenovoEntry	Oreochromis niloticus	XP_019217764.1PREDICTED: RNA-directed DNA polymerase from mobile element jockey-like partial [Oreochromis niloticus]	NA	NA	cellular organisms; Eukaryota; Opisthokonta; Metazoa; Eumetazoa; Bilateria; Deuterostomia; Chordata; Craniata; Vertebrata; Gnathostomata; Teleostomi; Euteleostomi; Actinopterygii; Actinopteri; Neopterygii; Teleostei; Osteoglossocephalai; Clupeocephala; Euteleosteomorpha; Neoteleostei; Eurypterygia; Ctenosquamata; Acanthomorphata; Euacanthomorphacea; Percomorphaceae; Ovalentaria; Cichlomorphae; Ci…
454_contig23850	DenovoEntry	DenovoEntry	DenovoEntry	NA	NA	NA	NA	NA
454_contig23945	DenovoEntry	DenovoEntry	DenovoEntry	NA	NA	NA	NA	NA
454_contig24840	DenovoEntry	DenovoEntry	DenovoEntry	NA	NA	NA	NA	NA
454_contig25145	DenovoEntry	DenovoEntry	DenovoEntry	Haplochromis burtoni	XP_014186499.1PREDICTED: protein NLRC5-like [Haplochromis burtoni]	NA	NA	cellular organisms; Eukaryota; Opisthokonta; Metazoa; Eumetazoa; Bilateria; Deuterostomia; Chordata; Craniata; Vertebrata; Gnathostomata; Teleostomi; Euteleostomi; Actinopterygii; Actinopteri; Neopterygii; Teleostei; Osteoglossocephalai; Clupeocephala; Euteleosteomorpha; Neoteleostei; Eurypterygia; Ctenosquamata; Acanthomorphata; Euacanthomorphacea; Percomorphaceae; Ovalentaria; Cichlomorphae; Ci…
454_contig25296	DenovoEntry	DenovoEntry	DenovoEntry	NA	NA	NA	NA	NA
454_contig25303	DenovoEntry	DenovoEntry	DenovoEntry	NA	NA	NA	NA	NA
454_contig25528	DenovoEntry	DenovoEntry	DenovoEntry	NA	NA	NA	NA	NA
454_contig25610	DenovoEntry	DenovoEntry	DenovoEntry	NA	NA	NA	NA	NA
454_contig25615	DenovoEntry	DenovoEntry	DenovoEntry	Larimichthys crocea	KKF18553.1putative transposase element L1Md-A101/L1Md-A102/L1Md-A2 [Larimichthys crocea]	NA	NA	cellular organisms; Eukaryota; Opisthokonta; Metazoa; Eumetazoa; Bilateria; Deuterostomia; Chordata; Craniata; Vertebrata; Gnathostomata; Teleostomi; Euteleostomi; Actinopterygii; Actinopteri; Neopterygii; Teleostei; Osteoglossocephalai; Clupeocephala; Euteleosteomorpha; Neoteleostei; Eurypterygia; Ctenosquamata; Acanthomorphata; Euacanthomorphacea; Percomorphaceae; Eupercaria; Eupercaria incerta…
454_contig25757	DenovoEntry	DenovoEntry	DenovoEntry	NA	NA	NA	NA	NA
454_contig26362	DenovoEntry	DenovoEntry	DenovoEntry	NA	NA	NA	NA	NA
454_contig26532	DenovoEntry	DenovoEntry	DenovoEntry	NA	NA	NA	NA	NA
454_contig26574	DenovoEntry	DenovoEntry	DenovoEntry	NA	NA	NA	NA	NA
454_contig26953	DenovoEntry	DenovoEntry	DenovoEntry	NA	NA	NA	NA	NA
454_contig26960	DenovoEntry	DenovoEntry	DenovoEntry	Phlebia centrifuga	OKY56713.1hypothetical protein PHLCEN_10047 [Phlebia centrifuga]	NA	NA	cellular organisms; Eukaryota; Opisthokonta; Fungi; Dikarya; Basidiomycota; Agaricomycotina; Agaricomycetes; Agaricomycetes incertae sedis; Polyporales; Meruliaceae; Phlebia;
454_contig26962	DenovoEntry	DenovoEntry	DenovoEntry	Oreochromis niloticus	XP_019201985.1PREDICTED: RNA-directed DNA polymerase from mobile element jockey-like [Oreochromis niloticus]	NA	NA	cellular organisms; Eukaryota; Opisthokonta; Metazoa; Eumetazoa; Bilateria; Deuterostomia; Chordata; Craniata; Vertebrata; Gnathostomata; Teleostomi; Euteleostomi; Actinopterygii; Actinopteri; Neopterygii; Teleostei; Osteoglossocephalai; Clupeocephala; Euteleosteomorpha; Neoteleostei; Eurypterygia; Ctenosquamata; Acanthomorphata; Euacanthomorphacea; Percomorphaceae; Ovalentaria; Cichlomorphae; Ci…
454_contig27227	DenovoEntry	DenovoEntry	DenovoEntry	NA	NA	NA	NA	NA
454_contig27237	DenovoEntry	DenovoEntry	DenovoEntry	NA	NA	NA	NA	NA
454_contig27380	DenovoEntry	DenovoEntry	DenovoEntry	Maylandia zebra	XP_014268885.1PREDICTED: NXPE family member 3-like isoform X2 [Maylandia zebra]	GO:0016021	NA	cellular organisms; Eukaryota; Opisthokonta; Metazoa; Eumetazoa; Bilateria; Deuterostomia; Chordata; Craniata; Vertebrata; Gnathostomata; Teleostomi; Euteleostomi; Actinopterygii; Actinopteri; Neopterygii; Teleostei; Osteoglossocephalai; Clupeocephala; Euteleosteomorpha; Neoteleostei; Eurypterygia; Ctenosquamata; Acanthomorphata; Euacanthomorphacea; Percomorphaceae; Ovalentaria; Cichlomorphae; Ci…
454_contig27384	DenovoEntry	DenovoEntry	DenovoEntry	NA	NA	NA	NA	NA
454_contig27629	DenovoEntry	DenovoEntry	DenovoEntry	NA	NA	NA	NA	NA
454_contig27842	DenovoEntry	DenovoEntry	DenovoEntry	NA	NA	NA	NA	NA
454_contig27924	DenovoEntry	DenovoEntry	DenovoEntry	NA	NA	NA	NA	NA
454_contig27949	DenovoEntry	DenovoEntry	DenovoEntry	Oreochromis niloticus	XP_019204031.1PREDICTED: uncharacterized protein LOC106097125 isoform X1 [Oreochromis niloticus]	NA	NA	cellular organisms; Eukaryota; Opisthokonta; Metazoa; Eumetazoa; Bilateria; Deuterostomia; Chordata; Craniata; Vertebrata; Gnathostomata; Teleostomi; Euteleostomi; Actinopterygii; Actinopteri; Neopterygii; Teleostei; Osteoglossocephalai; Clupeocephala; Euteleosteomorpha; Neoteleostei; Eurypterygia; Ctenosquamata; Acanthomorphata; Euacanthomorphacea; Percomorphaceae; Ovalentaria; Cichlomorphae; Ci…
454_contig28657	DenovoEntry	DenovoEntry	DenovoEntry	Oreochromis niloticus	XP_019209392.1PREDICTED: uncharacterized protein LOC102081728 [Oreochromis niloticus]	NA	NA	cellular organisms; Eukaryota; Opisthokonta; Metazoa; Eumetazoa; Bilateria; Deuterostomia; Chordata; Craniata; Vertebrata; Gnathostomata; Teleostomi; Euteleostomi; Actinopterygii; Actinopteri; Neopterygii; Teleostei; Osteoglossocephalai; Clupeocephala; Euteleosteomorpha; Neoteleostei; Eurypterygia; Ctenosquamata; Acanthomorphata; Euacanthomorphacea; Percomorphaceae; Ovalentaria; Cichlomorphae; Ci…
454_contig28737	DenovoEntry	DenovoEntry	DenovoEntry	NA	NA	NA	NA	NA
454_contig28876	DenovoEntry	DenovoEntry	DenovoEntry	Pundamilia nyererei	XP_005741539.1PREDICTED: uncharacterized protein LOC102209579 isoform X1 [Pundamilia nyererei]	NA	NA	cellular organisms; Eukaryota; Opisthokonta; Metazoa; Eumetazoa; Bilateria; Deuterostomia; Chordata; Craniata; Vertebrata; Gnathostomata; Teleostomi; Euteleostomi; Actinopterygii; Actinopteri; Neopterygii; Teleostei; Osteoglossocephalai; Clupeocephala; Euteleosteomorpha; Neoteleostei; Eurypterygia; Ctenosquamata; Acanthomorphata; Euacanthomorphacea; Percomorphaceae; Ovalentaria; Cichlomorphae; Ci…
454_contig28886	DenovoEntry	DenovoEntry	DenovoEntry	NA	NA	NA	NA	NA
454_contig28989	DenovoEntry	DenovoEntry	DenovoEntry	Phlebia centrifuga	OKY62091.1hypothetical protein PHLCEN_4253 [Phlebia centrifuga]	GO:0005741,GO:0006820,GO:0008308,GO:0055085,GO:1903959	NA	cellular organisms; Eukaryota; Opisthokonta; Fungi; Dikarya; Basidiomycota; Agaricomycotina; Agaricomycetes; Agaricomycetes incertae sedis; Polyporales; Meruliaceae; Phlebia;
454_contig29017	DenovoEntry	DenovoEntry	DenovoEntry	Phlebia centrifuga	OKY68947.1hypothetical protein PHLCEN_10986 [Phlebia centrifuga]	NA	NA	cellular organisms; Eukaryota; Opisthokonta; Fungi; Dikarya; Basidiomycota; Agaricomycotina; Agaricomycetes; Agaricomycetes incertae sedis; Polyporales; Meruliaceae; Phlebia;
454_contig29248	DenovoEntry	DenovoEntry	DenovoEntry	Austrofundulus limnaeus	XP_013867620.1PREDICTED: RNA-directed DNA polymerase from mobile element jockey-like [Austrofundulus limnaeus]	NA	green	cellular organisms; Eukaryota; Opisthokonta; Metazoa; Eumetazoa; Bilateria; Deuterostomia; Chordata; Craniata; Vertebrata; Gnathostomata; Teleostomi; Euteleostomi; Actinopterygii; Actinopteri; Neopterygii; Teleostei; Osteoglossocephalai; Clupeocephala; Euteleosteomorpha; Neoteleostei; Eurypterygia; Ctenosquamata; Acanthomorphata; Euacanthomorphacea; Percomorphaceae; Ovalentaria; Atherinomorphae; …
454_contig29546	DenovoEntry	DenovoEntry	DenovoEntry	NA	NA	NA	NA	NA
454_contig30042	DenovoEntry	DenovoEntry	DenovoEntry	NA	NA	NA	NA	NA
454_contig30140	DenovoEntry	DenovoEntry	DenovoEntry	NA	NA	NA	NA	NA
454_contig30527	DenovoEntry	DenovoEntry	DenovoEntry	Oreochromis niloticus	XP_019206302.1PREDICTED: C-type lectin domain family 4 member E-like [Oreochromis niloticus]	NA	NA	cellular organisms; Eukaryota; Opisthokonta; Metazoa; Eumetazoa; Bilateria; Deuterostomia; Chordata; Craniata; Vertebrata; Gnathostomata; Teleostomi; Euteleostomi; Actinopterygii; Actinopteri; Neopterygii; Teleostei; Osteoglossocephalai; Clupeocephala; Euteleosteomorpha; Neoteleostei; Eurypterygia; Ctenosquamata; Acanthomorphata; Euacanthomorphacea; Percomorphaceae; Ovalentaria; Cichlomorphae; Ci…
454_contig31452	DenovoEntry	DenovoEntry	DenovoEntry	NA	NA	NA	NA	NA
454_contig31468	DenovoEntry	DenovoEntry	DenovoEntry	Pundamilia nyererei	XP_005754569.1PREDICTED: sialoadhesin-like [Pundamilia nyererei]	NA	NA	cellular organisms; Eukaryota; Opisthokonta; Metazoa; Eumetazoa; Bilateria; Deuterostomia; Chordata; Craniata; Vertebrata; Gnathostomata; Teleostomi; Euteleostomi; Actinopterygii; Actinopteri; Neopterygii; Teleostei; Osteoglossocephalai; Clupeocephala; Euteleosteomorpha; Neoteleostei; Eurypterygia; Ctenosquamata; Acanthomorphata; Euacanthomorphacea; Percomorphaceae; Ovalentaria; Cichlomorphae; Ci…
454_contig31690	DenovoEntry	DenovoEntry	DenovoEntry	NA	NA	NA	NA	NA
454_contig31778	DenovoEntry	DenovoEntry	DenovoEntry	NA	NA	NA	NA	NA
454_contig32309	DenovoEntry	DenovoEntry	DenovoEntry	NA	NA	NA	NA	NA
454_contig33172	DenovoEntry	DenovoEntry	DenovoEntry	NA	NA	NA	NA	NA
454_contig33410	DenovoEntry	DenovoEntry	DenovoEntry	NA	NA	NA	turquoise	NA
454_contig33441	DenovoEntry	DenovoEntry	DenovoEntry	NA	NA	NA	NA	NA
454_contig33682	DenovoEntry	DenovoEntry	DenovoEntry	Pundamilia nyererei	XP_005754959.1PREDICTED: major histocompatibility complex class I-related gene protein-like isoform X1 [Pundamilia nyererei]	NA	NA	cellular organisms; Eukaryota; Opisthokonta; Metazoa; Eumetazoa; Bilateria; Deuterostomia; Chordata; Craniata; Vertebrata; Gnathostomata; Teleostomi; Euteleostomi; Actinopterygii; Actinopteri; Neopterygii; Teleostei; Osteoglossocephalai; Clupeocephala; Euteleosteomorpha; Neoteleostei; Eurypterygia; Ctenosquamata; Acanthomorphata; Euacanthomorphacea; Percomorphaceae; Ovalentaria; Cichlomorphae; Ci…
454_contig34049	DenovoEntry	DenovoEntry	DenovoEntry	Oreochromis niloticus	XP_019202747.1PREDICTED: uncharacterized protein LOC109195256 [Oreochromis niloticus]	NA	NA	cellular organisms; Eukaryota; Opisthokonta; Metazoa; Eumetazoa; Bilateria; Deuterostomia; Chordata; Craniata; Vertebrata; Gnathostomata; Teleostomi; Euteleostomi; Actinopterygii; Actinopteri; Neopterygii; Teleostei; Osteoglossocephalai; Clupeocephala; Euteleosteomorpha; Neoteleostei; Eurypterygia; Ctenosquamata; Acanthomorphata; Euacanthomorphacea; Percomorphaceae; Ovalentaria; Cichlomorphae; Ci…
454_contig34431	DenovoEntry	DenovoEntry	DenovoEntry	Oreochromis niloticus	XP_005463819.2PREDICTED: protein NLRC3-like isoform X1 [Oreochromis niloticus]	NA	NA	cellular organisms; Eukaryota; Opisthokonta; Metazoa; Eumetazoa; Bilateria; Deuterostomia; Chordata; Craniata; Vertebrata; Gnathostomata; Teleostomi; Euteleostomi; Actinopterygii; Actinopteri; Neopterygii; Teleostei; Osteoglossocephalai; Clupeocephala; Euteleosteomorpha; Neoteleostei; Eurypterygia; Ctenosquamata; Acanthomorphata; Euacanthomorphacea; Percomorphaceae; Ovalentaria; Cichlomorphae; Ci…
454_contig34611	DenovoEntry	DenovoEntry	DenovoEntry	NA	NA	NA	NA	NA
454_contig34909	DenovoEntry	DenovoEntry	DenovoEntry	NA	NA	NA	NA	NA
454_contig35151	DenovoEntry	DenovoEntry	DenovoEntry	Phlebiopsis gigantea 11061_1 CR5-6	KIP12630.1glycoside hydrolase family 3 protein [Phlebiopsis gigantea 11061_1 CR5-6]	GO:0004553,GO:0005975	NA	cellular organisms; Eukaryota; Opisthokonta; Fungi; Dikarya; Basidiomycota; Agaricomycotina; Agaricomycetes; Agaricomycetes incertae sedis; Polyporales; Phanerochaetaceae; Phlebiopsis; Phlebiopsis gigantea;
454_contig35175	DenovoEntry	DenovoEntry	DenovoEntry	NA	NA	NA	NA	NA
454_contig35182	DenovoEntry	DenovoEntry	DenovoEntry	NA	NA	NA	NA	NA
454_contig35643	DenovoEntry	DenovoEntry	DenovoEntry	NA	NA	NA	green	NA
454_contig35777	DenovoEntry	DenovoEntry	DenovoEntry	NA	NA	NA	NA	NA
454_contig35852	DenovoEntry	DenovoEntry	DenovoEntry	NA	NA	NA	NA	NA
454_contig35902	DenovoEntry	DenovoEntry	DenovoEntry	NA	NA	NA	NA	NA
454_contig36176	DenovoEntry	DenovoEntry	DenovoEntry	NA	NA	NA	NA	NA
454_contig36694	DenovoEntry	DenovoEntry	DenovoEntry	Ostertagia xizangensis	ALR73717.1cytochrome c oxidase subunit I partial (mitochondrion) [Ostertagia xizangensis]	NA	NA	cellular organisms; Eukaryota; Opisthokonta; Metazoa; Eumetazoa; Bilateria; Protostomia; Ecdysozoa; Nematoda; Chromadorea; Strongylida; Trichostrongyloidea; Haemonchidae; Ostertagia;
454_contig36786	DenovoEntry	DenovoEntry	DenovoEntry	Maylandia zebra	XP_012771481.1PREDICTED: tumor necrosis factor receptor superfamily member 14-like isoform X1 [Maylandia zebra]	NA	NA	cellular organisms; Eukaryota; Opisthokonta; Metazoa; Eumetazoa; Bilateria; Deuterostomia; Chordata; Craniata; Vertebrata; Gnathostomata; Teleostomi; Euteleostomi; Actinopterygii; Actinopteri; Neopterygii; Teleostei; Osteoglossocephalai; Clupeocephala; Euteleosteomorpha; Neoteleostei; Eurypterygia; Ctenosquamata; Acanthomorphata; Euacanthomorphacea; Percomorphaceae; Ovalentaria; Cichlomorphae; Ci…
454_contig36792	DenovoEntry	DenovoEntry	DenovoEntry	NA	NA	NA	NA	NA
454_contig36887	DenovoEntry	DenovoEntry	DenovoEntry	NA	NA	NA	NA	NA
454_contig37268	DenovoEntry	DenovoEntry	DenovoEntry	Exaiptasia pallida	lcl|XP_020917342.1 doublesex- and mab-3-related transcription factor A2-like isoform X2 [Exaiptasia pallida]/lcl|XP_020917343.1 doublesex- and mab-3-related transcription factor A2-like isoform X2 [Exaiptasia pallida]/lcl|KXJ28268.1 Doublesex- and mab-3-related transcription factor A2 [Exaiptasia pallida]/XP_020917340.1doublesex- and mab-3-related transcription factor A2-like isoform X2 [Exaiptas…	NA	NA	cellular organisms; Eukaryota; Opisthokonta; Metazoa; Eumetazoa; Cnidaria; Anthozoa; Hexacorallia; Actiniaria; Aiptasiidae; Exaiptasia;
454_contig37291	DenovoEntry	DenovoEntry	DenovoEntry	Triticum urartu	EMS51178.1ABC transporter I family member 19 [Triticum urartu]	GO:0005886	NA	cellular organisms; Eukaryota; Viridiplantae; Streptophyta; Streptophytina; Embryophyta; Tracheophyta; Euphyllophyta; Spermatophyta; Magnoliophyta; Mesangiospermae; Liliopsida; Petrosaviidae; commelinids; Poales; Poaceae; BOP clade; Pooideae; Triticodae; Triticeae; Triticinae; Triticum;
454_contig37426	DenovoEntry	DenovoEntry	DenovoEntry	Maylandia zebra	XP_012771917.1PREDICTED: uncharacterized protein LOC105940669 [Maylandia zebra]	NA	NA	cellular organisms; Eukaryota; Opisthokonta; Metazoa; Eumetazoa; Bilateria; Deuterostomia; Chordata; Craniata; Vertebrata; Gnathostomata; Teleostomi; Euteleostomi; Actinopterygii; Actinopteri; Neopterygii; Teleostei; Osteoglossocephalai; Clupeocephala; Euteleosteomorpha; Neoteleostei; Eurypterygia; Ctenosquamata; Acanthomorphata; Euacanthomorphacea; Percomorphaceae; Ovalentaria; Cichlomorphae; Ci…
454_contig37559	DenovoEntry	DenovoEntry	DenovoEntry	NA	NA	NA	NA	NA
454_contig37585	DenovoEntry	DenovoEntry	DenovoEntry	NA	NA	NA	NA	NA
454_contig37706	DenovoEntry	DenovoEntry	DenovoEntry	NA	NA	NA	NA	NA
454_contig37846	DenovoEntry	DenovoEntry	DenovoEntry	bacterium 2013Ark19i	WP_092403714.1hypothetical protein [bacterium 2013Ark19i]	NA	NA	cellular organisms; Bacteria; unclassified Bacteria; unclassified Bacteria (miscellaneous);
454_contig38104	DenovoEntry	DenovoEntry	DenovoEntry	Stegastes partitus	XP_008299434.1PREDICTED: uncharacterized protein LOC103371768 isoform X3 [Stegastes partitus]	NA	NA	cellular organisms; Eukaryota; Opisthokonta; Metazoa; Eumetazoa; Bilateria; Deuterostomia; Chordata; Craniata; Vertebrata; Gnathostomata; Teleostomi; Euteleostomi; Actinopterygii; Actinopteri; Neopterygii; Teleostei; Osteoglossocephalai; Clupeocephala; Euteleosteomorpha; Neoteleostei; Eurypterygia; Ctenosquamata; Acanthomorphata; Euacanthomorphacea; Percomorphaceae; Ovalentaria; Ovalentaria incer…
454_contig38247	DenovoEntry	DenovoEntry	DenovoEntry	Phlebia centrifuga	OKY58687.1hypothetical protein PHLCEN_7809 [Phlebia centrifuga]	NA	NA	cellular organisms; Eukaryota; Opisthokonta; Fungi; Dikarya; Basidiomycota; Agaricomycotina; Agaricomycetes; Agaricomycetes incertae sedis; Polyporales; Meruliaceae; Phlebia;
454_contig38454	DenovoEntry	DenovoEntry	DenovoEntry	NA	NA	NA	NA	NA
454_contig38455	DenovoEntry	DenovoEntry	DenovoEntry	Macleaya cordata	OVA14903.1Multi antimicrobial extrusion protein [Macleaya cordata]	NA	NA	cellular organisms; Eukaryota; Viridiplantae; Streptophyta; Streptophytina; Embryophyta; Tracheophyta; Euphyllophyta; Spermatophyta; Magnoliophyta; Mesangiospermae; eudicotyledons; early-diverging eudicotyledons; Ranunculales; Papaveraceae; Papaveroideae; Macleaya;
454_contig38624	DenovoEntry	DenovoEntry	DenovoEntry	NA	NA	NA	NA	NA
454_contig39230	DenovoEntry	DenovoEntry	DenovoEntry	Phlebia centrifuga	OKY64317.1Protein phosphatase PP2A regulatory subunit B [Phlebia centrifuga]	GO:0000159,GO:0000329,GO:0001100,GO:0005634,GO:0005829,GO:0005934,GO:0005935,GO:0006470,GO:0010971,GO:0031030,GO:0034260,GO:0043332,GO:0061586,GO:0072686,GO:0090266,GO:1900182	NA	cellular organisms; Eukaryota; Opisthokonta; Fungi; Dikarya; Basidiomycota; Agaricomycotina; Agaricomycetes; Agaricomycetes incertae sedis; Polyporales; Meruliaceae; Phlebia;
454_contig39804	DenovoEntry	DenovoEntry	DenovoEntry	Oreochromis niloticus	XP_019220997.1PREDICTED: Down syndrome cell adhesion molecule homolog isoform X7 [Oreochromis niloticus]	NA	NA	cellular organisms; Eukaryota; Opisthokonta; Metazoa; Eumetazoa; Bilateria; Deuterostomia; Chordata; Craniata; Vertebrata; Gnathostomata; Teleostomi; Euteleostomi; Actinopterygii; Actinopteri; Neopterygii; Teleostei; Osteoglossocephalai; Clupeocephala; Euteleosteomorpha; Neoteleostei; Eurypterygia; Ctenosquamata; Acanthomorphata; Euacanthomorphacea; Percomorphaceae; Ovalentaria; Cichlomorphae; Ci…
454_contig40150	DenovoEntry	DenovoEntry	DenovoEntry	Maylandia zebra	XP_014267277.1PREDICTED: uncharacterized protein LOC106676023 [Maylandia zebra]	NA	NA	cellular organisms; Eukaryota; Opisthokonta; Metazoa; Eumetazoa; Bilateria; Deuterostomia; Chordata; Craniata; Vertebrata; Gnathostomata; Teleostomi; Euteleostomi; Actinopterygii; Actinopteri; Neopterygii; Teleostei; Osteoglossocephalai; Clupeocephala; Euteleosteomorpha; Neoteleostei; Eurypterygia; Ctenosquamata; Acanthomorphata; Euacanthomorphacea; Percomorphaceae; Ovalentaria; Cichlomorphae; Ci…
454_contig40246	DenovoEntry	DenovoEntry	DenovoEntry	Larimichthys crocea	KKF20425.1Retrovirus-related Pol polyprotein from type-1 retrotransposable element [Larimichthys crocea]	NA	NA	cellular organisms; Eukaryota; Opisthokonta; Metazoa; Eumetazoa; Bilateria; Deuterostomia; Chordata; Craniata; Vertebrata; Gnathostomata; Teleostomi; Euteleostomi; Actinopterygii; Actinopteri; Neopterygii; Teleostei; Osteoglossocephalai; Clupeocephala; Euteleosteomorpha; Neoteleostei; Eurypterygia; Ctenosquamata; Acanthomorphata; Euacanthomorphacea; Percomorphaceae; Eupercaria; Eupercaria incerta…
454_contig40253	DenovoEntry	DenovoEntry	DenovoEntry	NA	NA	NA	NA	NA
454_contig40399	DenovoEntry	DenovoEntry	DenovoEntry	NA	NA	NA	NA	NA
454_contig40405	DenovoEntry	DenovoEntry	DenovoEntry	NA	NA	NA	NA	NA
454_contig40461	DenovoEntry	DenovoEntry	DenovoEntry	Serpula lacrymans var. lacrymans S7.9/Serpula lacrymans var. lacrymans S7.3	lcl|EGO25028.1 hypothetical protein SERLADRAFT_391099 [Serpula lacrymans var. lacrymans S7.9]/lcl|EGN99472.1 hypothetical protein SERLA73DRAFT_137787 [Serpula lacrymans var. lacrymans S7.3]/XP_007319047.1hypothetical protein SERLADRAFT_391099 [Serpula lacrymans var. lacrymans S7.9]	GO:0005524,GO:0005759,GO:0042026,GO:0045041,GO:0051082,GO:0051087,GO:0051131	NA	cellular organisms; Eukaryota; Opisthokonta; Fungi; Dikarya; Basidiomycota; Agaricomycotina; Agaricomycetes; Agaricomycetidae; Boletales; Coniophorineae; Serpulaceae; Serpula; Serpula lacrymans; Serpula lacrymans var. lacrymans;
454_contig40851	DenovoEntry	DenovoEntry	DenovoEntry	NA	NA	NA	NA	NA
454_contig40961	DenovoEntry	DenovoEntry	DenovoEntry	Oreochromis niloticus	XP_019206749.1PREDICTED: NACHT LRR and PYD domains-containing protein 3-like [Oreochromis niloticus]	NA	NA	cellular organisms; Eukaryota; Opisthokonta; Metazoa; Eumetazoa; Bilateria; Deuterostomia; Chordata; Craniata; Vertebrata; Gnathostomata; Teleostomi; Euteleostomi; Actinopterygii; Actinopteri; Neopterygii; Teleostei; Osteoglossocephalai; Clupeocephala; Euteleosteomorpha; Neoteleostei; Eurypterygia; Ctenosquamata; Acanthomorphata; Euacanthomorphacea; Percomorphaceae; Ovalentaria; Cichlomorphae; Ci…
454_contig41043	DenovoEntry	DenovoEntry	DenovoEntry	Phanerochaete carnosa HHB-10118-sp/Phlebiopsis gigantea 11061_1 CR5-6	lcl|EKM54689.1 hypothetical protein PHACADRAFT_258701 [Phanerochaete carnosa HHB-10118-sp]/lcl|KIP06991.1 hypothetical protein PHLGIDRAFT_106303 [Phlebiopsis gigantea 11061_1 CR5-6]/XP_007397372.1hypothetical protein PHACADRAFT_258701 [Phanerochaete carnosa HHB-10118-sp]	GO:0003735,GO:0006412,GO:0022627	NA	cellular organisms; Eukaryota; Opisthokonta; Fungi; Dikarya; Basidiomycota; Agaricomycotina; Agaricomycetes; Agaricomycetes incertae sedis; Polyporales; Phanerochaetaceae; Phanerochaete; Phanerochaete carnosa;
454_contig41199	DenovoEntry	DenovoEntry	DenovoEntry	NA	NA	NA	NA	NA
454_contig41228	DenovoEntry	DenovoEntry	DenovoEntry	NA	NA	NA	lightyellow	NA
454_contig41235	DenovoEntry	DenovoEntry	DenovoEntry	Maylandia zebra	XP_012771789.1PREDICTED: major histocompatibility complex class I-related gene protein partial [Maylandia zebra]	NA	NA	cellular organisms; Eukaryota; Opisthokonta; Metazoa; Eumetazoa; Bilateria; Deuterostomia; Chordata; Craniata; Vertebrata; Gnathostomata; Teleostomi; Euteleostomi; Actinopterygii; Actinopteri; Neopterygii; Teleostei; Osteoglossocephalai; Clupeocephala; Euteleosteomorpha; Neoteleostei; Eurypterygia; Ctenosquamata; Acanthomorphata; Euacanthomorphacea; Percomorphaceae; Ovalentaria; Cichlomorphae; Ci…
454_contig41510	DenovoEntry	DenovoEntry	DenovoEntry	NA	NA	NA	NA	NA
454_contig41618	DenovoEntry	DenovoEntry	DenovoEntry	Pundamilia nyererei	XP_005743421.1PREDICTED: plexin-C1-like [Pundamilia nyererei]	NA	NA	cellular organisms; Eukaryota; Opisthokonta; Metazoa; Eumetazoa; Bilateria; Deuterostomia; Chordata; Craniata; Vertebrata; Gnathostomata; Teleostomi; Euteleostomi; Actinopterygii; Actinopteri; Neopterygii; Teleostei; Osteoglossocephalai; Clupeocephala; Euteleosteomorpha; Neoteleostei; Eurypterygia; Ctenosquamata; Acanthomorphata; Euacanthomorphacea; Percomorphaceae; Ovalentaria; Cichlomorphae; Ci…
454_contig42047	DenovoEntry	DenovoEntry	DenovoEntry	NA	NA	NA	NA	NA
454_contig42114	DenovoEntry	DenovoEntry	DenovoEntry	Pundamilia nyererei/Maylandia zebra	XP_004571307.1PREDICTED: sodium/potassium-transporting ATPase subunit alpha-1 [Maylandia zebra]/lcl|XP_005749506.1 PREDICTED: sodium/potassium-transporting ATPase subunit alpha-1 [Pundamilia nyererei]	GO:0005391,GO:0005524,GO:0006813,GO:0006814,GO:0010248,GO:0016021,GO:0046872,GO:0090662	NA	cellular organisms; Eukaryota; Opisthokonta; Metazoa; Eumetazoa; Bilateria; Deuterostomia; Chordata; Craniata; Vertebrata; Gnathostomata; Teleostomi; Euteleostomi; Actinopterygii; Actinopteri; Neopterygii; Teleostei; Osteoglossocephalai; Clupeocephala; Euteleosteomorpha; Neoteleostei; Eurypterygia; Ctenosquamata; Acanthomorphata; Euacanthomorphacea; Percomorphaceae; Ovalentaria; Cichlomorphae; Ci…
454_contig42134	DenovoEntry	DenovoEntry	DenovoEntry	Haplochromis burtoni	XP_005951832.1PREDICTED: class I histocompatibility antigen F10 alpha chain-like partial [Haplochromis burtoni]	NA	NA	cellular organisms; Eukaryota; Opisthokonta; Metazoa; Eumetazoa; Bilateria; Deuterostomia; Chordata; Craniata; Vertebrata; Gnathostomata; Teleostomi; Euteleostomi; Actinopterygii; Actinopteri; Neopterygii; Teleostei; Osteoglossocephalai; Clupeocephala; Euteleosteomorpha; Neoteleostei; Eurypterygia; Ctenosquamata; Acanthomorphata; Euacanthomorphacea; Percomorphaceae; Ovalentaria; Cichlomorphae; Ci…
454_contig42150	DenovoEntry	DenovoEntry	DenovoEntry	Maylandia zebra	XP_014264879.1PREDICTED: uncharacterized protein LOC106675255 isoform X2 [Maylandia zebra]	NA	blue	cellular organisms; Eukaryota; Opisthokonta; Metazoa; Eumetazoa; Bilateria; Deuterostomia; Chordata; Craniata; Vertebrata; Gnathostomata; Teleostomi; Euteleostomi; Actinopterygii; Actinopteri; Neopterygii; Teleostei; Osteoglossocephalai; Clupeocephala; Euteleosteomorpha; Neoteleostei; Eurypterygia; Ctenosquamata; Acanthomorphata; Euacanthomorphacea; Percomorphaceae; Ovalentaria; Cichlomorphae; Ci…
454_contig42444	DenovoEntry	DenovoEntry	DenovoEntry	Neolamprologus brichardi	XP_006808615.1PREDICTED: uncharacterized protein LOC102795734 [Neolamprologus brichardi]	NA	brown	cellular organisms; Eukaryota; Opisthokonta; Metazoa; Eumetazoa; Bilateria; Deuterostomia; Chordata; Craniata; Vertebrata; Gnathostomata; Teleostomi; Euteleostomi; Actinopterygii; Actinopteri; Neopterygii; Teleostei; Osteoglossocephalai; Clupeocephala; Euteleosteomorpha; Neoteleostei; Eurypterygia; Ctenosquamata; Acanthomorphata; Euacanthomorphacea; Percomorphaceae; Ovalentaria; Cichlomorphae; Ci…
454_contig42570	DenovoEntry	DenovoEntry	DenovoEntry	Maylandia zebra	XP_004556910.1PREDICTED: complement C1q tumor necrosis factor-related protein 3-like [Maylandia zebra]	NA	turquoise	cellular organisms; Eukaryota; Opisthokonta; Metazoa; Eumetazoa; Bilateria; Deuterostomia; Chordata; Craniata; Vertebrata; Gnathostomata; Teleostomi; Euteleostomi; Actinopterygii; Actinopteri; Neopterygii; Teleostei; Osteoglossocephalai; Clupeocephala; Euteleosteomorpha; Neoteleostei; Eurypterygia; Ctenosquamata; Acanthomorphata; Euacanthomorphacea; Percomorphaceae; Ovalentaria; Cichlomorphae; Ci…
454_contig42775	DenovoEntry	DenovoEntry	DenovoEntry	NA	NA	NA	NA	NA
454_contig42934	DenovoEntry	DenovoEntry	DenovoEntry	NA	NA	NA	NA	NA
454_contig43219	DenovoEntry	DenovoEntry	DenovoEntry	NA	NA	NA	NA	NA
454_contig43264	DenovoEntry	DenovoEntry	DenovoEntry	NA	NA	NA	NA	NA
454_contig43459	DenovoEntry	DenovoEntry	DenovoEntry	Oreochromis niloticus	XP_019218152.1PREDICTED: alpha-tectorin [Oreochromis niloticus]	GO:0007160,GO:0016020	NA	cellular organisms; Eukaryota; Opisthokonta; Metazoa; Eumetazoa; Bilateria; Deuterostomia; Chordata; Craniata; Vertebrata; Gnathostomata; Teleostomi; Euteleostomi; Actinopterygii; Actinopteri; Neopterygii; Teleostei; Osteoglossocephalai; Clupeocephala; Euteleosteomorpha; Neoteleostei; Eurypterygia; Ctenosquamata; Acanthomorphata; Euacanthomorphacea; Percomorphaceae; Ovalentaria; Cichlomorphae; Ci…
454_contig44249	DenovoEntry	DenovoEntry	DenovoEntry	Pundamilia nyererei	XP_013763370.1PREDICTED: uncharacterized protein LOC102201228 [Pundamilia nyererei]	NA	NA	cellular organisms; Eukaryota; Opisthokonta; Metazoa; Eumetazoa; Bilateria; Deuterostomia; Chordata; Craniata; Vertebrata; Gnathostomata; Teleostomi; Euteleostomi; Actinopterygii; Actinopteri; Neopterygii; Teleostei; Osteoglossocephalai; Clupeocephala; Euteleosteomorpha; Neoteleostei; Eurypterygia; Ctenosquamata; Acanthomorphata; Euacanthomorphacea; Percomorphaceae; Ovalentaria; Cichlomorphae; Ci…
454_contig44760	DenovoEntry	DenovoEntry	DenovoEntry	NA	NA	NA	NA	NA
454_contig44969	DenovoEntry	DenovoEntry	DenovoEntry	NA	NA	NA	NA	NA
454_contig45033	DenovoEntry	DenovoEntry	DenovoEntry	NA	NA	NA	salmon	NA
454_contig45106	DenovoEntry	DenovoEntry	DenovoEntry	NA	NA	NA	NA	NA
454_contig45137	DenovoEntry	DenovoEntry	DenovoEntry	NA	NA	NA	NA	NA
454_contig45143	DenovoEntry	DenovoEntry	DenovoEntry	NA	NA	NA	green	NA
454_contig45996	DenovoEntry	DenovoEntry	DenovoEntry	Oreochromis niloticus	XP_019203228.1PREDICTED: serine/threonine-protein kinase pim-2-like isoform X1 [Oreochromis niloticus]	GO:0004672	NA	cellular organisms; Eukaryota; Opisthokonta; Metazoa; Eumetazoa; Bilateria; Deuterostomia; Chordata; Craniata; Vertebrata; Gnathostomata; Teleostomi; Euteleostomi; Actinopterygii; Actinopteri; Neopterygii; Teleostei; Osteoglossocephalai; Clupeocephala; Euteleosteomorpha; Neoteleostei; Eurypterygia; Ctenosquamata; Acanthomorphata; Euacanthomorphacea; Percomorphaceae; Ovalentaria; Cichlomorphae; Ci…
454_contig46110	DenovoEntry	DenovoEntry	DenovoEntry	NA	NA	NA	NA	NA
454_contig46174	DenovoEntry	DenovoEntry	DenovoEntry	Oreochromis niloticus	XP_019208687.1PREDICTED: uncharacterized protein LOC109197626 [Oreochromis niloticus]	NA	salmon	cellular organisms; Eukaryota; Opisthokonta; Metazoa; Eumetazoa; Bilateria; Deuterostomia; Chordata; Craniata; Vertebrata; Gnathostomata; Teleostomi; Euteleostomi; Actinopterygii; Actinopteri; Neopterygii; Teleostei; Osteoglossocephalai; Clupeocephala; Euteleosteomorpha; Neoteleostei; Eurypterygia; Ctenosquamata; Acanthomorphata; Euacanthomorphacea; Percomorphaceae; Ovalentaria; Cichlomorphae; Ci…
454_contig46399	DenovoEntry	DenovoEntry	DenovoEntry	NA	NA	NA	NA	NA
454_contig46478	DenovoEntry	DenovoEntry	DenovoEntry	NA	NA	NA	NA	NA
454_contig46483	DenovoEntry	DenovoEntry	DenovoEntry	Maylandia zebra	XP_014268409.1PREDICTED: desmoplakin-like isoform X1 [Maylandia zebra]	NA	NA	cellular organisms; Eukaryota; Opisthokonta; Metazoa; Eumetazoa; Bilateria; Deuterostomia; Chordata; Craniata; Vertebrata; Gnathostomata; Teleostomi; Euteleostomi; Actinopterygii; Actinopteri; Neopterygii; Teleostei; Osteoglossocephalai; Clupeocephala; Euteleosteomorpha; Neoteleostei; Eurypterygia; Ctenosquamata; Acanthomorphata; Euacanthomorphacea; Percomorphaceae; Ovalentaria; Cichlomorphae; Ci…
454_contig46571	DenovoEntry	DenovoEntry	DenovoEntry	NA	NA	NA	NA	NA
454_contig46605	DenovoEntry	DenovoEntry	DenovoEntry	Oreochromis niloticus	XP_019208833.1PREDICTED: protein NLRC3-like [Oreochromis niloticus]/lcl|XP_019208837.1 PREDICTED: protein NLRC3-like [Oreochromis niloticus]	NA	NA	cellular organisms; Eukaryota; Opisthokonta; Metazoa; Eumetazoa; Bilateria; Deuterostomia; Chordata; Craniata; Vertebrata; Gnathostomata; Teleostomi; Euteleostomi; Actinopterygii; Actinopteri; Neopterygii; Teleostei; Osteoglossocephalai; Clupeocephala; Euteleosteomorpha; Neoteleostei; Eurypterygia; Ctenosquamata; Acanthomorphata; Euacanthomorphacea; Percomorphaceae; Ovalentaria; Cichlomorphae; Ci…
454_contig46665	DenovoEntry	DenovoEntry	DenovoEntry	NA	NA	NA	NA	NA
454_contig46769	DenovoEntry	DenovoEntry	DenovoEntry	NA	NA	NA	NA	NA
454_contig47009	DenovoEntry	DenovoEntry	DenovoEntry	NA	NA	NA	NA	NA
454_contig47148	DenovoEntry	DenovoEntry	DenovoEntry	NA	NA	NA	NA	NA
454_contig47312	DenovoEntry	DenovoEntry	DenovoEntry	NA	NA	NA	NA	NA
454_contig47657	DenovoEntry	DenovoEntry	DenovoEntry	Maylandia zebra	XP_014264845.1PREDICTED: alpha-2-macroglobulin-like partial [Maylandia zebra]	NA	NA	cellular organisms; Eukaryota; Opisthokonta; Metazoa; Eumetazoa; Bilateria; Deuterostomia; Chordata; Craniata; Vertebrata; Gnathostomata; Teleostomi; Euteleostomi; Actinopterygii; Actinopteri; Neopterygii; Teleostei; Osteoglossocephalai; Clupeocephala; Euteleosteomorpha; Neoteleostei; Eurypterygia; Ctenosquamata; Acanthomorphata; Euacanthomorphacea; Percomorphaceae; Ovalentaria; Cichlomorphae; Ci…
454_contig47767	DenovoEntry	DenovoEntry	DenovoEntry	NA	NA	NA	NA	NA
454_contig48326	DenovoEntry	DenovoEntry	DenovoEntry	NA	NA	NA	NA	NA
454_contig48474	DenovoEntry	DenovoEntry	DenovoEntry	NA	NA	NA	NA	NA
454_contig48671	DenovoEntry	DenovoEntry	DenovoEntry	NA	NA	NA	turquoise	NA
454_contig48838	DenovoEntry	DenovoEntry	DenovoEntry	Pundamilia nyererei	XP_005743708.1PREDICTED: transmembrane protein 186 [Pundamilia nyererei]	GO:0016021	NA	cellular organisms; Eukaryota; Opisthokonta; Metazoa; Eumetazoa; Bilateria; Deuterostomia; Chordata; Craniata; Vertebrata; Gnathostomata; Teleostomi; Euteleostomi; Actinopterygii; Actinopteri; Neopterygii; Teleostei; Osteoglossocephalai; Clupeocephala; Euteleosteomorpha; Neoteleostei; Eurypterygia; Ctenosquamata; Acanthomorphata; Euacanthomorphacea; Percomorphaceae; Ovalentaria; Cichlomorphae; Ci…
454_contig48897	DenovoEntry	DenovoEntry	DenovoEntry	NA	NA	NA	NA	NA
454_contig49045	DenovoEntry	DenovoEntry	DenovoEntry	Oreochromis niloticus	XP_005465278.1PREDICTED: Fc receptor-like B isoform X3 [Oreochromis niloticus]	NA	NA	cellular organisms; Eukaryota; Opisthokonta; Metazoa; Eumetazoa; Bilateria; Deuterostomia; Chordata; Craniata; Vertebrata; Gnathostomata; Teleostomi; Euteleostomi; Actinopterygii; Actinopteri; Neopterygii; Teleostei; Osteoglossocephalai; Clupeocephala; Euteleosteomorpha; Neoteleostei; Eurypterygia; Ctenosquamata; Acanthomorphata; Euacanthomorphacea; Percomorphaceae; Ovalentaria; Cichlomorphae; Ci…
454_contig49169	DenovoEntry	DenovoEntry	DenovoEntry	NA	NA	NA	NA	NA
454_contig49245	DenovoEntry	DenovoEntry	DenovoEntry	Oreochromis niloticus	XP_019221981.1PREDICTED: uncharacterized protein LOC109204756 [Oreochromis niloticus]	NA	cyan	cellular organisms; Eukaryota; Opisthokonta; Metazoa; Eumetazoa; Bilateria; Deuterostomia; Chordata; Craniata; Vertebrata; Gnathostomata; Teleostomi; Euteleostomi; Actinopterygii; Actinopteri; Neopterygii; Teleostei; Osteoglossocephalai; Clupeocephala; Euteleosteomorpha; Neoteleostei; Eurypterygia; Ctenosquamata; Acanthomorphata; Euacanthomorphacea; Percomorphaceae; Ovalentaria; Cichlomorphae; Ci…
aburDev_TRINITY_DN100005_c0_g2_i1	DenovoEntry	DenovoEntry	DenovoEntry	NA	NA	NA	NA	NA
aburDev_TRINITY_DN100023_c0_g1_i1	DenovoEntry	DenovoEntry	DenovoEntry	NA	NA	NA	NA	NA
aburDev_TRINITY_DN100023_c0_g1_i2	DenovoEntry	DenovoEntry	DenovoEntry	NA	NA	NA	NA	NA
aburDev_TRINITY_DN100042_c0_g2_i1	DenovoEntry	DenovoEntry	DenovoEntry	Oncorhynchus mykiss	CDQ95089.1unnamed protein product [Oncorhynchus mykiss]	NA	cyan	cellular organisms; Eukaryota; Opisthokonta; Metazoa; Eumetazoa; Bilateria; Deuterostomia; Chordata; Craniata; Vertebrata; Gnathostomata; Teleostomi; Euteleostomi; Actinopterygii; Actinopteri; Neopterygii; Teleostei; Osteoglossocephalai; Clupeocephala; Euteleosteomorpha; Protacanthopterygii; Salmoniformes; Salmonidae; Salmoninae; Oncorhynchus;
aburDev_TRINITY_DN100070_c0_g1_i1	DenovoEntry	DenovoEntry	DenovoEntry	Callithrix jacchus	XP_002745952.2PREDICTED: 60S ribosomal protein L9 isoform X1 [Callithrix jacchus]	GO:0002181,GO:0003735,GO:0005730,GO:0005925,GO:0016021,GO:0019843,GO:0022625,GO:0031012	saddlebrown	cellular organisms; Eukaryota; Opisthokonta; Metazoa; Eumetazoa; Bilateria; Deuterostomia; Chordata; Craniata; Vertebrata; Gnathostomata; Teleostomi; Euteleostomi; Sarcopterygii; Dipnotetrapodomorpha; Tetrapoda; Amniota; Mammalia; Theria; Eutheria; Boreoeutheria; Euarchontoglires; Primates; Haplorrhini; Simiiformes; Platyrrhini; Cebidae; Callitrichinae; Callithrix; Callithrix;
aburDev_TRINITY_DN100070_c0_g2_i1	DenovoEntry	DenovoEntry	DenovoEntry	Callithrix jacchus	XP_002745952.2PREDICTED: 60S ribosomal protein L9 isoform X1 [Callithrix jacchus]	GO:0002181,GO:0003735,GO:0005730,GO:0005925,GO:0016021,GO:0019843,GO:0022625,GO:0031012	NA	cellular organisms; Eukaryota; Opisthokonta; Metazoa; Eumetazoa; Bilateria; Deuterostomia; Chordata; Craniata; Vertebrata; Gnathostomata; Teleostomi; Euteleostomi; Sarcopterygii; Dipnotetrapodomorpha; Tetrapoda; Amniota; Mammalia; Theria; Eutheria; Boreoeutheria; Euarchontoglires; Primates; Haplorrhini; Simiiformes; Platyrrhini; Cebidae; Callitrichinae; Callithrix; Callithrix;
aburDev_TRINITY_DN100070_c0_g3_i1	DenovoEntry	DenovoEntry	DenovoEntry	Cricetulus griseus	ERE69447.160S ribosomal protein L9-like protein [Cricetulus griseus]	GO:0002181,GO:0003735,GO:0005730,GO:0005925,GO:0016020,GO:0019843,GO:0022625,GO:0031012	saddlebrown	cellular organisms; Eukaryota; Opisthokonta; Metazoa; Eumetazoa; Bilateria; Deuterostomia; Chordata; Craniata; Vertebrata; Gnathostomata; Teleostomi; Euteleostomi; Sarcopterygii; Dipnotetrapodomorpha; Tetrapoda; Amniota; Mammalia; Theria; Eutheria; Boreoeutheria; Euarchontoglires; Glires; Rodentia; Myomorpha; Muroidea; Cricetidae; Cricetinae; Cricetulus;
aburDev_TRINITY_DN100108_c0_g1_i1	DenovoEntry	DenovoEntry	DenovoEntry	NA	NA	NA	turquoise	NA
aburDev_TRINITY_DN100155_c0_g2_i1	DenovoEntry	DenovoEntry	DenovoEntry	NA	NA	NA	orange	NA
aburDev_TRINITY_DN100161_c0_g1_i1	DenovoEntry	DenovoEntry	DenovoEntry	NA	NA	NA	NA	NA
aburDev_TRINITY_DN100170_c0_g1_i1	DenovoEntry	DenovoEntry	DenovoEntry	Cyprinus carpio	XP_018925688.1PREDICTED: RNA-directed DNA polymerase from mobile element jockey-like [Cyprinus carpio]	NA	green	cellular organisms; Eukaryota; Opisthokonta; Metazoa; Eumetazoa; Bilateria; Deuterostomia; Chordata; Craniata; Vertebrata; Gnathostomata; Teleostomi; Euteleostomi; Actinopterygii; Actinopteri; Neopterygii; Teleostei; Osteoglossocephalai; Clupeocephala; Otomorpha; Ostariophysi; Otophysi; Cypriniphysae; Cypriniformes; Cyprinoidea; Cyprinidae; Cyprinus;
aburDev_TRINITY_DN100178_c0_g1_i1	DenovoEntry	DenovoEntry	DenovoEntry	Lates calcarifer	XP_018558694.1PREDICTED: tripartite motif-containing protein 35-like isoform X1 [Lates calcarifer]/lcl|XP_018558695.1 PREDICTED: tripartite motif-containing protein 35-like isoform X2 [Lates calcarifer]	NA	turquoise	cellular organisms; Eukaryota; Opisthokonta; Metazoa; Eumetazoa; Bilateria; Deuterostomia; Chordata; Craniata; Vertebrata; Gnathostomata; Teleostomi; Euteleostomi; Actinopterygii; Actinopteri; Neopterygii; Teleostei; Osteoglossocephalai; Clupeocephala; Euteleosteomorpha; Neoteleostei; Eurypterygia; Ctenosquamata; Acanthomorphata; Euacanthomorphacea; Percomorphaceae; Carangaria; Carangaria incerta…
aburDev_TRINITY_DN100185_c0_g1_i1	DenovoEntry	DenovoEntry	DenovoEntry	Aeromonas caviae	KGY61980.1hypothetical protein MC65_22220 [Aeromonas caviae]/lcl|KMY38999.1 hypothetical protein ACH48_06980 [Aeromonas caviae]/lcl|KGY74391.1 hypothetical protein MC65_00100 [Aeromonas caviae]	NA	green	cellular organisms; Bacteria; Proteobacteria; Gammaproteobacteria; Aeromonadales; Aeromonadaceae; Aeromonas;
aburDev_TRINITY_DN100185_c1_g1_i1	DenovoEntry	DenovoEntry	DenovoEntry	Aeromonas caviae	KGY61980.1hypothetical protein MC65_22220 [Aeromonas caviae]/lcl|KMY38999.1 hypothetical protein ACH48_06980 [Aeromonas caviae]/lcl|KGY74391.1 hypothetical protein MC65_00100 [Aeromonas caviae]	NA	NA	cellular organisms; Bacteria; Proteobacteria; Gammaproteobacteria; Aeromonadales; Aeromonadaceae; Aeromonas;
aburDev_TRINITY_DN100185_c1_g1_i4	DenovoEntry	DenovoEntry	DenovoEntry	NA	NA	NA	NA	NA
aburDev_TRINITY_DN100199_c0_g2_i1	DenovoEntry	DenovoEntry	DenovoEntry	Notothenia coriiceps	XP_010776391.1PREDICTED: LOW QUALITY PROTEIN: uncharacterized protein LOC104951437 partial [Notothenia coriiceps]	NA	NA	cellular organisms; Eukaryota; Opisthokonta; Metazoa; Eumetazoa; Bilateria; Deuterostomia; Chordata; Craniata; Vertebrata; Gnathostomata; Teleostomi; Euteleostomi; Actinopterygii; Actinopteri; Neopterygii; Teleostei; Osteoglossocephalai; Clupeocephala; Euteleosteomorpha; Neoteleostei; Eurypterygia; Ctenosquamata; Acanthomorphata; Euacanthomorphacea; Percomorphaceae; Eupercaria; Perciformes; Notot…
aburDev_TRINITY_DN100221_c0_g1_i1	DenovoEntry	DenovoEntry	DenovoEntry	Haemophilus influenzae	KIS36590.1hypothetical protein NTHI1209_00002 [Haemophilus influenzae]	NA	green	cellular organisms; Bacteria; Proteobacteria; Gammaproteobacteria; Pasteurellales; Pasteurellaceae; Haemophilus;
aburDev_TRINITY_DN100221_c0_g1_i2	DenovoEntry	DenovoEntry	DenovoEntry	Haemophilus influenzae	KIS36590.1hypothetical protein NTHI1209_00002 [Haemophilus influenzae]	NA	NA	cellular organisms; Bacteria; Proteobacteria; Gammaproteobacteria; Pasteurellales; Pasteurellaceae; Haemophilus;
aburDev_TRINITY_DN100222_c0_g2_i1	DenovoEntry	DenovoEntry	DenovoEntry	Poecilia formosa	XP_016522690.1PREDICTED: NACHT LRR and PYD domains-containing protein 12-like partial [Poecilia formosa]	NA	royalblue	cellular organisms; Eukaryota; Opisthokonta; Metazoa; Eumetazoa; Bilateria; Deuterostomia; Chordata; Craniata; Vertebrata; Gnathostomata; Teleostomi; Euteleostomi; Actinopterygii; Actinopteri; Neopterygii; Teleostei; Osteoglossocephalai; Clupeocephala; Euteleosteomorpha; Neoteleostei; Eurypterygia; Ctenosquamata; Acanthomorphata; Euacanthomorphacea; Percomorphaceae; Ovalentaria; Atherinomorphae; …
aburDev_TRINITY_DN100224_c0_g1_i1	DenovoEntry	DenovoEntry	DenovoEntry	NA	NA	NA	NA	NA
aburDev_TRINITY_DN100231_c1_g1_i1	DenovoEntry	DenovoEntry	DenovoEntry	Paenibacillus odorifer	OMD84010.1hypothetical protein BSK67_30130 partial [Paenibacillus odorifer]	NA	NA	cellular organisms; Bacteria; Terrabacteria group; Firmicutes; Bacilli; Bacillales; Paenibacillaceae; Paenibacillus;
aburDev_TRINITY_DN100246_c0_g2_i1	DenovoEntry	DenovoEntry	DenovoEntry	Mogurnda mogurnda	BAB21407.1cytochrome b (mitochondrion) [Mogurnda mogurnda]	NA	darkorange	cellular organisms; Eukaryota; Opisthokonta; Metazoa; Eumetazoa; Bilateria; Deuterostomia; Chordata; Craniata; Vertebrata; Gnathostomata; Teleostomi; Euteleostomi; Actinopterygii; Actinopteri; Neopterygii; Teleostei; Osteoglossocephalai; Clupeocephala; Euteleosteomorpha; Neoteleostei; Eurypterygia; Ctenosquamata; Acanthomorphata; Euacanthomorphacea; Percomorphaceae; Gobiaria; Gobiiformes; Eleotro…
aburDev_TRINITY_DN100249_c0_g3_i1	DenovoEntry	DenovoEntry	DenovoEntry	NA	NA	NA	turquoise	NA
aburDev_TRINITY_DN100250_c0_g1_i1	DenovoEntry	DenovoEntry	DenovoEntry	NA	NA	NA	NA	NA
aburDev_TRINITY_DN100256_c0_g1_i2	DenovoEntry	DenovoEntry	DenovoEntry	NA	NA	NA	NA	NA
aburDev_TRINITY_DN100263_c0_g1_i1	DenovoEntry	DenovoEntry	DenovoEntry	NA	NA	NA	NA	NA
aburDev_TRINITY_DN100263_c0_g1_i2	DenovoEntry	DenovoEntry	DenovoEntry	NA	NA	NA	NA	NA
aburDev_TRINITY_DN100263_c0_g1_i3	DenovoEntry	DenovoEntry	DenovoEntry	NA	NA	NA	green	NA
aburDev_TRINITY_DN100269_c0_g4_i2	DenovoEntry	DenovoEntry	DenovoEntry	NA	NA	NA	NA	NA
aburDev_TRINITY_DN100269_c0_g4_i3	DenovoEntry	DenovoEntry	DenovoEntry	NA	NA	NA	NA	NA
aburDev_TRINITY_DN100286_c0_g1_i1	DenovoEntry	DenovoEntry	DenovoEntry	Shigella flexneri 2a str. 301	AAN44146.1hypothetical protein SF2650 [Shigella flexneri 2a str. 301]	NA	NA	cellular organisms; Bacteria; Proteobacteria; Gammaproteobacteria; Enterobacterales; Enterobacteriaceae; Shigella; Shigella flexneri; Shigella flexneri 2a;
aburDev_TRINITY_DN100318_c0_g1_i1	DenovoEntry	DenovoEntry	DenovoEntry	NA	NA	NA	NA	NA
aburDev_TRINITY_DN100327_c0_g1_i1	DenovoEntry	DenovoEntry	DenovoEntry	Escherichia coli	PBT27376.1hypothetical protein A9815_24775 partial [Escherichia coli]	NA	green	cellular organisms; Bacteria; Proteobacteria; Gammaproteobacteria; Enterobacterales; Enterobacteriaceae; Escherichia;
aburDev_TRINITY_DN100353_c0_g1_i1	DenovoEntry	DenovoEntry	DenovoEntry	NA	NA	NA	NA	NA
aburDev_TRINITY_DN100355_c0_g1_i1	DenovoEntry	DenovoEntry	DenovoEntry	NA	NA	NA	steelblue	NA
aburDev_TRINITY_DN10036_c0_g1_i1	DenovoEntry	DenovoEntry	DenovoEntry	NA	NA	NA	NA	NA
aburDev_TRINITY_DN100369_c0_g2_i1	DenovoEntry	DenovoEntry	DenovoEntry	NA	NA	NA	NA	NA
aburDev_TRINITY_DN100369_c0_g3_i2	DenovoEntry	DenovoEntry	DenovoEntry	Pundamilia nyererei	XP_005751802.1PREDICTED: interferon-induced very large GTPase 1-like [Pundamilia nyererei]	NA	grey60	cellular organisms; Eukaryota; Opisthokonta; Metazoa; Eumetazoa; Bilateria; Deuterostomia; Chordata; Craniata; Vertebrata; Gnathostomata; Teleostomi; Euteleostomi; Actinopterygii; Actinopteri; Neopterygii; Teleostei; Osteoglossocephalai; Clupeocephala; Euteleosteomorpha; Neoteleostei; Eurypterygia; Ctenosquamata; Acanthomorphata; Euacanthomorphacea; Percomorphaceae; Ovalentaria; Cichlomorphae; Ci…
aburDev_TRINITY_DN100381_c0_g1_i1	DenovoEntry	DenovoEntry	DenovoEntry	NA	NA	NA	NA	NA
aburDev_TRINITY_DN100381_c0_g1_i2	DenovoEntry	DenovoEntry	DenovoEntry	NA	NA	NA	NA	NA
aburDev_TRINITY_DN100381_c0_g1_i3	DenovoEntry	DenovoEntry	DenovoEntry	NA	NA	NA	NA	NA
aburDev_TRINITY_DN100381_c0_g2_i1	DenovoEntry	DenovoEntry	DenovoEntry	NA	NA	NA	NA	NA
aburDev_TRINITY_DN100395_c0_g2_i1	DenovoEntry	DenovoEntry	DenovoEntry	Nothobranchius furzeri	XP_015817190.1PREDICTED: uncharacterized protein LOC107386980 [Nothobranchius furzeri]	NA	paleturquoise	cellular organisms; Eukaryota; Opisthokonta; Metazoa; Eumetazoa; Bilateria; Deuterostomia; Chordata; Craniata; Vertebrata; Gnathostomata; Teleostomi; Euteleostomi; Actinopterygii; Actinopteri; Neopterygii; Teleostei; Osteoglossocephalai; Clupeocephala; Euteleosteomorpha; Neoteleostei; Eurypterygia; Ctenosquamata; Acanthomorphata; Euacanthomorphacea; Percomorphaceae; Ovalentaria; Atherinomorphae; …
aburDev_TRINITY_DN100455_c0_g4_i1	DenovoEntry	DenovoEntry	DenovoEntry	NA	NA	NA	paleturquoise	NA
aburDev_TRINITY_DN100506_c0_g1_i2	DenovoEntry	DenovoEntry	DenovoEntry	NA	NA	NA	NA	NA
aburDev_TRINITY_DN100514_c2_g1_i1	DenovoEntry	DenovoEntry	DenovoEntry	NA	NA	NA	salmon	NA
aburDev_TRINITY_DN100514_c2_g4_i1	DenovoEntry	DenovoEntry	DenovoEntry	NA	NA	NA	green	NA
aburDev_TRINITY_DN100515_c0_g1_i3	DenovoEntry	DenovoEntry	DenovoEntry	Labrus bergylta	XP_020496235.1glutamate receptor ionotropic kainate 5-like isoform X2 [Labrus bergylta]	GO:0004970,GO:0005234,GO:0016021,GO:0030054,GO:0034220,GO:0035235,GO:0045211	blue	cellular organisms; Eukaryota; Opisthokonta; Metazoa; Eumetazoa; Bilateria; Deuterostomia; Chordata; Craniata; Vertebrata; Gnathostomata; Teleostomi; Euteleostomi; Actinopterygii; Actinopteri; Neopterygii; Teleostei; Osteoglossocephalai; Clupeocephala; Euteleosteomorpha; Neoteleostei; Eurypterygia; Ctenosquamata; Acanthomorphata; Euacanthomorphacea; Percomorphaceae; Eupercaria; Labriformes; Labri…
aburDev_TRINITY_DN100515_c0_g1_i6	DenovoEntry	DenovoEntry	DenovoEntry	Notothenia coriiceps	XP_010786643.1PREDICTED: glutamate receptor ionotropic kainate 5-like [Notothenia coriiceps]	GO:0005234,GO:0005783,GO:0015277,GO:0030054,GO:0031630,GO:0032983,GO:0034220,GO:0035235,GO:0035249,GO:0042734,GO:0045211,GO:0060079	NA	cellular organisms; Eukaryota; Opisthokonta; Metazoa; Eumetazoa; Bilateria; Deuterostomia; Chordata; Craniata; Vertebrata; Gnathostomata; Teleostomi; Euteleostomi; Actinopterygii; Actinopteri; Neopterygii; Teleostei; Osteoglossocephalai; Clupeocephala; Euteleosteomorpha; Neoteleostei; Eurypterygia; Ctenosquamata; Acanthomorphata; Euacanthomorphacea; Percomorphaceae; Eupercaria; Perciformes; Notot…
aburDev_TRINITY_DN100527_c0_g1_i1	DenovoEntry	DenovoEntry	DenovoEntry	Oncorhynchus mykiss	CDQ88935.1unnamed protein product [Oncorhynchus mykiss]	NA	darkgrey	cellular organisms; Eukaryota; Opisthokonta; Metazoa; Eumetazoa; Bilateria; Deuterostomia; Chordata; Craniata; Vertebrata; Gnathostomata; Teleostomi; Euteleostomi; Actinopterygii; Actinopteri; Neopterygii; Teleostei; Osteoglossocephalai; Clupeocephala; Euteleosteomorpha; Protacanthopterygii; Salmoniformes; Salmonidae; Salmoninae; Oncorhynchus;
aburDev_TRINITY_DN100533_c1_g1_i1	DenovoEntry	DenovoEntry	DenovoEntry	NA	NA	NA	turquoise	NA
aburDev_TRINITY_DN100536_c0_g1_i1	DenovoEntry	DenovoEntry	DenovoEntry	Austrofundulus limnaeus	XP_013856279.1PREDICTED: uncharacterized protein LOC106512146 [Austrofundulus limnaeus]	NA	royalblue	cellular organisms; Eukaryota; Opisthokonta; Metazoa; Eumetazoa; Bilateria; Deuterostomia; Chordata; Craniata; Vertebrata; Gnathostomata; Teleostomi; Euteleostomi; Actinopterygii; Actinopteri; Neopterygii; Teleostei; Osteoglossocephalai; Clupeocephala; Euteleosteomorpha; Neoteleostei; Eurypterygia; Ctenosquamata; Acanthomorphata; Euacanthomorphacea; Percomorphaceae; Ovalentaria; Atherinomorphae; …
aburDev_TRINITY_DN100636_c1_g2_i1	DenovoEntry	DenovoEntry	DenovoEntry	NA	NA	NA	cyan	NA
aburDev_TRINITY_DN100667_c0_g1_i1	DenovoEntry	DenovoEntry	DenovoEntry	NA	NA	NA	darkred	NA
aburDev_TRINITY_DN10071_c0_g1_i1	DenovoEntry	DenovoEntry	DenovoEntry	NA	NA	NA	NA	NA
aburDev_TRINITY_DN10071_c0_g2_i1	DenovoEntry	DenovoEntry	DenovoEntry	Maylandia zebra	XP_004555206.1PREDICTED: ETS translocation variant 3-like protein [Maylandia zebra]	NA	NA	cellular organisms; Eukaryota; Opisthokonta; Metazoa; Eumetazoa; Bilateria; Deuterostomia; Chordata; Craniata; Vertebrata; Gnathostomata; Teleostomi; Euteleostomi; Actinopterygii; Actinopteri; Neopterygii; Teleostei; Osteoglossocephalai; Clupeocephala; Euteleosteomorpha; Neoteleostei; Eurypterygia; Ctenosquamata; Acanthomorphata; Euacanthomorphacea; Percomorphaceae; Ovalentaria; Cichlomorphae; Ci…
aburDev_TRINITY_DN100754_c0_g1_i2	DenovoEntry	DenovoEntry	DenovoEntry	Neolamprologus brichardi	XP_006810291.1PREDICTED: zinc finger protein 277-like [Neolamprologus brichardi]	NA	NA	cellular organisms; Eukaryota; Opisthokonta; Metazoa; Eumetazoa; Bilateria; Deuterostomia; Chordata; Craniata; Vertebrata; Gnathostomata; Teleostomi; Euteleostomi; Actinopterygii; Actinopteri; Neopterygii; Teleostei; Osteoglossocephalai; Clupeocephala; Euteleosteomorpha; Neoteleostei; Eurypterygia; Ctenosquamata; Acanthomorphata; Euacanthomorphacea; Percomorphaceae; Ovalentaria; Cichlomorphae; Ci…
aburDev_TRINITY_DN100759_c0_g1_i1	DenovoEntry	DenovoEntry	DenovoEntry	NA	NA	NA	cyan	NA
aburDev_TRINITY_DN100763_c2_g1_i2	DenovoEntry	DenovoEntry	DenovoEntry	NA	NA	NA	NA	NA
aburDev_TRINITY_DN100853_c0_g1_i4	DenovoEntry	DenovoEntry	DenovoEntry	NA	NA	NA	NA	NA
aburDev_TRINITY_DN100878_c0_g1_i2	DenovoEntry	DenovoEntry	DenovoEntry	uncultured bacterium	AOE11684.1hypothetical protein [uncultured bacterium]	NA	NA	cellular organisms; Bacteria; environmental samples;
aburDev_TRINITY_DN100881_c0_g1_i1	DenovoEntry	DenovoEntry	DenovoEntry	NA	NA	NA	green	NA
aburDev_TRINITY_DN100944_c0_g1_i1	DenovoEntry	DenovoEntry	DenovoEntry	NA	NA	NA	NA	NA
aburDev_TRINITY_DN100944_c0_g2_i1	DenovoEntry	DenovoEntry	DenovoEntry	NA	NA	NA	green	NA
aburDev_TRINITY_DN101006_c0_g1_i1	DenovoEntry	DenovoEntry	DenovoEntry	Lactobacillus jensenii 269-3	EEQ24559.1hypothetical protein LACJE0001_1464 [Lactobacillus jensenii 269-3]	NA	NA	cellular organisms; Bacteria; Terrabacteria group; Firmicutes; Bacilli; Lactobacillales; Lactobacillaceae; Lactobacillus; Lactobacillus jensenii;
aburDev_TRINITY_DN101006_c0_g1_i3	DenovoEntry	DenovoEntry	DenovoEntry	Lactobacillus jensenii 269-3	EEQ24559.1hypothetical protein LACJE0001_1464 [Lactobacillus jensenii 269-3]	NA	lightyellow	cellular organisms; Bacteria; Terrabacteria group; Firmicutes; Bacilli; Lactobacillales; Lactobacillaceae; Lactobacillus; Lactobacillus jensenii;
aburDev_TRINITY_DN101007_c1_g1_i1	DenovoEntry	DenovoEntry	DenovoEntry	NA	NA	NA	turquoise	NA
aburDev_TRINITY_DN101069_c0_g1_i1	DenovoEntry	DenovoEntry	DenovoEntry	Homo sapiens	XP_016873761.1PREDICTED: neuroblast differentiation-associated protein AHNAK isoform X5 [Homo sapiens]/lcl|XP_016873762.1 PREDICTED: neuroblast differentiation-associated protein AHNAK isoform X6 [Homo sapiens]	GO:0005634,GO:0005765,GO:0005829,GO:0005925,GO:0015629,GO:0030315,GO:0043034,GO:0043484,GO:0044291,GO:0044548,GO:0045121,GO:0051259,GO:0070062,GO:0097493,GO:1901385	NA	cellular organisms; Eukaryota; Opisthokonta; Metazoa; Eumetazoa; Bilateria; Deuterostomia; Chordata; Craniata; Vertebrata; Gnathostomata; Teleostomi; Euteleostomi; Sarcopterygii; Dipnotetrapodomorpha; Tetrapoda; Amniota; Mammalia; Theria; Eutheria; Boreoeutheria; Euarchontoglires; Primates; Haplorrhini; Simiiformes; Catarrhini; Hominoidea; Hominidae; Homininae; Homo;
aburDev_TRINITY_DN101069_c0_g2_i2	DenovoEntry	DenovoEntry	DenovoEntry	Rattus norvegicus	ABB00054.1AHNAK 1 partial [Rattus norvegicus]	GO:0005634,GO:0005765,GO:0005829,GO:0005913,GO:0005925,GO:0015629,GO:0030315,GO:0043034,GO:0043484,GO:0044291,GO:0044548,GO:0045121,GO:0051259,GO:0070062,GO:0097493,GO:0098609,GO:0098641,GO:1901385	NA	cellular organisms; Eukaryota; Opisthokonta; Metazoa; Eumetazoa; Bilateria; Deuterostomia; Chordata; Craniata; Vertebrata; Gnathostomata; Teleostomi; Euteleostomi; Sarcopterygii; Dipnotetrapodomorpha; Tetrapoda; Amniota; Mammalia; Theria; Eutheria; Boreoeutheria; Euarchontoglires; Glires; Rodentia; Myomorpha; Muroidea; Muridae; Murinae; Rattus;
aburDev_TRINITY_DN101069_c0_g2_i4	DenovoEntry	DenovoEntry	DenovoEntry	Rattus norvegicus	ABB00054.1AHNAK 1 partial [Rattus norvegicus]	GO:0005634,GO:0005765,GO:0005829,GO:0005913,GO:0005925,GO:0015629,GO:0030315,GO:0043034,GO:0043484,GO:0044291,GO:0044548,GO:0045121,GO:0051259,GO:0070062,GO:0097493,GO:0098609,GO:0098641,GO:1901385	NA	cellular organisms; Eukaryota; Opisthokonta; Metazoa; Eumetazoa; Bilateria; Deuterostomia; Chordata; Craniata; Vertebrata; Gnathostomata; Teleostomi; Euteleostomi; Sarcopterygii; Dipnotetrapodomorpha; Tetrapoda; Amniota; Mammalia; Theria; Eutheria; Boreoeutheria; Euarchontoglires; Glires; Rodentia; Myomorpha; Muroidea; Muridae; Murinae; Rattus;
aburDev_TRINITY_DN101082_c0_g3_i1	DenovoEntry	DenovoEntry	DenovoEntry	NA	NA	NA	royalblue	NA
aburDev_TRINITY_DN101085_c0_g1_i1	DenovoEntry	DenovoEntry	DenovoEntry	Actinomyces naeslundii str. Howell 279	EJN84921.1hypothetical protein HMPREF1129_1142 [Actinomyces naeslundii str. Howell 279]	NA	NA	cellular organisms; Bacteria; Terrabacteria group; Actinobacteria; Actinobacteria; Actinomycetales; Actinomycetaceae; Actinomyces; Actinomyces naeslundii;
aburDev_TRINITY_DN101129_c0_g1_i1	DenovoEntry	DenovoEntry	DenovoEntry	NA	NA	NA	NA	NA
aburDev_TRINITY_DN101129_c0_g1_i2	DenovoEntry	DenovoEntry	DenovoEntry	NA	NA	NA	NA	NA
aburDev_TRINITY_DN101129_c0_g1_i3	DenovoEntry	DenovoEntry	DenovoEntry	NA	NA	NA	NA	NA
aburDev_TRINITY_DN101129_c0_g1_i4	DenovoEntry	DenovoEntry	DenovoEntry	NA	NA	NA	NA	NA
aburDev_TRINITY_DN101152_c0_g2_i1	DenovoEntry	DenovoEntry	DenovoEntry	NA	NA	NA	NA	NA
aburDev_TRINITY_DN101167_c0_g4_i1	DenovoEntry	DenovoEntry	DenovoEntry	NA	NA	NA	cyan	NA
aburDev_TRINITY_DN101186_c0_g1_i1	DenovoEntry	DenovoEntry	DenovoEntry	NA	NA	NA	skyblue	NA
aburDev_TRINITY_DN101198_c0_g1_i1	DenovoEntry	DenovoEntry	DenovoEntry	Austrofundulus limnaeus	XP_013857613.1PREDICTED: RNA-directed DNA polymerase from mobile element jockey-like partial [Austrofundulus limnaeus]	NA	green	cellular organisms; Eukaryota; Opisthokonta; Metazoa; Eumetazoa; Bilateria; Deuterostomia; Chordata; Craniata; Vertebrata; Gnathostomata; Teleostomi; Euteleostomi; Actinopterygii; Actinopteri; Neopterygii; Teleostei; Osteoglossocephalai; Clupeocephala; Euteleosteomorpha; Neoteleostei; Eurypterygia; Ctenosquamata; Acanthomorphata; Euacanthomorphacea; Percomorphaceae; Ovalentaria; Atherinomorphae; …
aburDev_TRINITY_DN101210_c0_g1_i1	DenovoEntry	DenovoEntry	DenovoEntry	Austrofundulus limnaeus	XP_013877028.1PREDICTED: mitogen-activated protein kinase kinase kinase kinase 2 [Austrofundulus limnaeus]	NA	paleturquoise	cellular organisms; Eukaryota; Opisthokonta; Metazoa; Eumetazoa; Bilateria; Deuterostomia; Chordata; Craniata; Vertebrata; Gnathostomata; Teleostomi; Euteleostomi; Actinopterygii; Actinopteri; Neopterygii; Teleostei; Osteoglossocephalai; Clupeocephala; Euteleosteomorpha; Neoteleostei; Eurypterygia; Ctenosquamata; Acanthomorphata; Euacanthomorphacea; Percomorphaceae; Ovalentaria; Atherinomorphae; …
aburDev_TRINITY_DN101238_c0_g1_i1	DenovoEntry	DenovoEntry	DenovoEntry	NA	NA	NA	green	NA
aburDev_TRINITY_DN101274_c1_g1_i1	DenovoEntry	DenovoEntry	DenovoEntry	NA	NA	NA	turquoise	NA
aburDev_TRINITY_DN101304_c0_g3_i1	DenovoEntry	DenovoEntry	DenovoEntry	NA	NA	NA	orange	NA
aburDev_TRINITY_DN101338_c0_g1_i1	DenovoEntry	DenovoEntry	DenovoEntry	Mus musculus	BAB27948.1unnamed protein product partial [Mus musculus]	GO:0003746,GO:0004364,GO:0005634,GO:0005783,GO:0005913,GO:0006414,GO:0006749,GO:0009615,GO:0016020,GO:0070062,GO:0098609,GO:0098641	NA	cellular organisms; Eukaryota; Opisthokonta; Metazoa; Eumetazoa; Bilateria; Deuterostomia; Chordata; Craniata; Vertebrata; Gnathostomata; Teleostomi; Euteleostomi; Sarcopterygii; Dipnotetrapodomorpha; Tetrapoda; Amniota; Mammalia; Theria; Eutheria; Boreoeutheria; Euarchontoglires; Glires; Rodentia; Myomorpha; Muroidea; Muridae; Murinae; Mus; Mus;
aburDev_TRINITY_DN101338_c1_g1_i1	DenovoEntry	DenovoEntry	DenovoEntry	Homo sapiens	EAW74028.1eukaryotic translation elongation factor 1 gamma isoform CRA_f partial [Homo sapiens]	GO:0003746,GO:0004364,GO:0005634,GO:0005783,GO:0005913,GO:0006414,GO:0006749,GO:0009615,GO:0016020,GO:0070062,GO:0098609,GO:0098641	NA	cellular organisms; Eukaryota; Opisthokonta; Metazoa; Eumetazoa; Bilateria; Deuterostomia; Chordata; Craniata; Vertebrata; Gnathostomata; Teleostomi; Euteleostomi; Sarcopterygii; Dipnotetrapodomorpha; Tetrapoda; Amniota; Mammalia; Theria; Eutheria; Boreoeutheria; Euarchontoglires; Primates; Haplorrhini; Simiiformes; Catarrhini; Hominoidea; Hominidae; Homininae; Homo;
aburDev_TRINITY_DN101338_c1_g2_i1	DenovoEntry	DenovoEntry	DenovoEntry	Macaca mulatta	EHH22785.1hypothetical protein EGK_06114 [Macaca mulatta]	GO:0003746,GO:0004364,GO:0005634,GO:0005783,GO:0005913,GO:0006414,GO:0006749,GO:0009615,GO:0016020,GO:0070062,GO:0098609,GO:0098641	NA	cellular organisms; Eukaryota; Opisthokonta; Metazoa; Eumetazoa; Bilateria; Deuterostomia; Chordata; Craniata; Vertebrata; Gnathostomata; Teleostomi; Euteleostomi; Sarcopterygii; Dipnotetrapodomorpha; Tetrapoda; Amniota; Mammalia; Theria; Eutheria; Boreoeutheria; Euarchontoglires; Primates; Haplorrhini; Simiiformes; Catarrhini; Cercopithecoidea; Cercopithecidae; Cercopithecinae; Macaca;
aburDev_TRINITY_DN101338_c1_g3_i1	DenovoEntry	DenovoEntry	DenovoEntry	synthetic construct/Human ORFeome Gateway entry vector/Homo sapiens	lcl|AIC58927.1 EEF1G partial [synthetic construct]/AAF69604.1PRO1608 [Homo sapiens]/lcl|SJX34910.1 unnamed protein product partial [Human ORFeome Gateway entry vector]	GO:0003746,GO:0004364,GO:0005634,GO:0005783,GO:0005913,GO:0006414,GO:0006749,GO:0009615,GO:0016020,GO:0070062,GO:0098609,GO:0098641	NA	other sequences; artificial sequences;
aburDev_TRINITY_DN101427_c0_g1_i1	DenovoEntry	DenovoEntry	DenovoEntry	NA	NA	NA	NA	NA
aburDev_TRINITY_DN101427_c0_g1_i2	DenovoEntry	DenovoEntry	DenovoEntry	Ictalurus punctatus	XP_017352082.1PREDICTED: uncharacterized protein LOC108281047 [Ictalurus punctatus]	NA	darkred	cellular organisms; Eukaryota; Opisthokonta; Metazoa; Eumetazoa; Bilateria; Deuterostomia; Chordata; Craniata; Vertebrata; Gnathostomata; Teleostomi; Euteleostomi; Actinopterygii; Actinopteri; Neopterygii; Teleostei; Osteoglossocephalai; Clupeocephala; Otomorpha; Ostariophysi; Otophysi; Characiphysae; Siluriformes; Siluroidei; Ictaluridae; Ictalurus;
aburDev_TRINITY_DN101427_c0_g1_i3	DenovoEntry	DenovoEntry	DenovoEntry	NA	NA	NA	blue	NA
aburDev_TRINITY_DN101427_c0_g1_i4	DenovoEntry	DenovoEntry	DenovoEntry	Ictalurus punctatus	XP_017352082.1PREDICTED: uncharacterized protein LOC108281047 [Ictalurus punctatus]	NA	NA	cellular organisms; Eukaryota; Opisthokonta; Metazoa; Eumetazoa; Bilateria; Deuterostomia; Chordata; Craniata; Vertebrata; Gnathostomata; Teleostomi; Euteleostomi; Actinopterygii; Actinopteri; Neopterygii; Teleostei; Osteoglossocephalai; Clupeocephala; Otomorpha; Ostariophysi; Otophysi; Characiphysae; Siluriformes; Siluroidei; Ictaluridae; Ictalurus;
aburDev_TRINITY_DN101427_c0_g1_i5	DenovoEntry	DenovoEntry	DenovoEntry	Ictalurus punctatus	XP_017352082.1PREDICTED: uncharacterized protein LOC108281047 [Ictalurus punctatus]	NA	NA	cellular organisms; Eukaryota; Opisthokonta; Metazoa; Eumetazoa; Bilateria; Deuterostomia; Chordata; Craniata; Vertebrata; Gnathostomata; Teleostomi; Euteleostomi; Actinopterygii; Actinopteri; Neopterygii; Teleostei; Osteoglossocephalai; Clupeocephala; Otomorpha; Ostariophysi; Otophysi; Characiphysae; Siluriformes; Siluroidei; Ictaluridae; Ictalurus;
aburDev_TRINITY_DN101433_c0_g1_i1	DenovoEntry	DenovoEntry	DenovoEntry	NA	NA	NA	NA	NA
aburDev_TRINITY_DN101449_c0_g1_i1	DenovoEntry	DenovoEntry	DenovoEntry	Daphnia magna	KZR98650.1Uncharacterized protein APZ42_005833 [Daphnia magna]	NA	NA	cellular organisms; Eukaryota; Opisthokonta; Metazoa; Eumetazoa; Bilateria; Protostomia; Ecdysozoa; Panarthropoda; Arthropoda; Mandibulata; Pancrustacea; Crustacea; Branchiopoda; Phyllopoda; Diplostraca; Cladocera; Anomopoda; Daphniidae; Daphnia;
aburDev_TRINITY_DN101449_c0_g2_i1	DenovoEntry	DenovoEntry	DenovoEntry	Thiomonas sp. CB6	CQR38334.1hypothetical protein THICB6_60124 [Thiomonas sp. CB6]	NA	NA	cellular organisms; Bacteria; Proteobacteria; Betaproteobacteria; Burkholderiales; unclassified Burkholderiales; Burkholderiales Genera incertae sedis; Thiomonas;
aburDev_TRINITY_DN101500_c0_g1_i1	DenovoEntry	DenovoEntry	DenovoEntry	NA	NA	NA	NA	NA
aburDev_TRINITY_DN101505_c0_g1_i1	DenovoEntry	DenovoEntry	DenovoEntry	Arachis ipaensis	XP_020979640.1uncharacterized protein LOC107643668 [Arachis ipaensis]	NA	NA	cellular organisms; Eukaryota; Viridiplantae; Streptophyta; Streptophytina; Embryophyta; Tracheophyta; Euphyllophyta; Spermatophyta; Magnoliophyta; Mesangiospermae; eudicotyledons; Gunneridae; Pentapetalae; rosids; fabids; Fabales; Fabaceae; Papilionoideae; 50 kb inversion clade; dalbergioids sensu lato; Dalbergieae; Pterocarpus clade; Arachis;
aburDev_TRINITY_DN101512_c0_g1_i2	DenovoEntry	DenovoEntry	DenovoEntry	NA	NA	NA	darkgrey	NA
aburDev_TRINITY_DN10154_c0_g1_i1	DenovoEntry	DenovoEntry	DenovoEntry	NA	NA	NA	NA	NA
aburDev_TRINITY_DN101585_c0_g1_i2	DenovoEntry	DenovoEntry	DenovoEntry	NA	NA	NA	blue	NA
aburDev_TRINITY_DN101606_c0_g1_i14	DenovoEntry	DenovoEntry	DenovoEntry	Maylandia zebra	XP_014267108.1PREDICTED: neuroblast differentiation-associated protein AHNAK-like isoform X7 [Maylandia zebra]	NA	darkgrey	cellular organisms; Eukaryota; Opisthokonta; Metazoa; Eumetazoa; Bilateria; Deuterostomia; Chordata; Craniata; Vertebrata; Gnathostomata; Teleostomi; Euteleostomi; Actinopterygii; Actinopteri; Neopterygii; Teleostei; Osteoglossocephalai; Clupeocephala; Euteleosteomorpha; Neoteleostei; Eurypterygia; Ctenosquamata; Acanthomorphata; Euacanthomorphacea; Percomorphaceae; Ovalentaria; Cichlomorphae; Ci…
aburDev_TRINITY_DN101610_c1_g1_i1	DenovoEntry	DenovoEntry	DenovoEntry	Maylandia zebra	XP_014263921.1PREDICTED: uncharacterized protein LOC106674924 isoform X2 [Maylandia zebra]	NA	turquoise	cellular organisms; Eukaryota; Opisthokonta; Metazoa; Eumetazoa; Bilateria; Deuterostomia; Chordata; Craniata; Vertebrata; Gnathostomata; Teleostomi; Euteleostomi; Actinopterygii; Actinopteri; Neopterygii; Teleostei; Osteoglossocephalai; Clupeocephala; Euteleosteomorpha; Neoteleostei; Eurypterygia; Ctenosquamata; Acanthomorphata; Euacanthomorphacea; Percomorphaceae; Ovalentaria; Cichlomorphae; Ci…
aburDev_TRINITY_DN101664_c0_g1_i1	DenovoEntry	DenovoEntry	DenovoEntry	NA	NA	NA	NA	NA
aburDev_TRINITY_DN101674_c0_g1_i1	DenovoEntry	DenovoEntry	DenovoEntry	Mycobacterium tuberculosis	CNJ48920.1Uncharacterised protein [Mycobacterium tuberculosis]	NA	NA	cellular organisms; Bacteria; Terrabacteria group; Actinobacteria; Actinobacteria; Corynebacteriales; Mycobacteriaceae; Mycobacterium; Mycobacterium tuberculosis complex;
aburDev_TRINITY_DN101727_c0_g1_i1	DenovoEntry	DenovoEntry	DenovoEntry	Oreochromis niloticus	XP_019210114.1PREDICTED: neural cell adhesion molecule 2-like isoform X2 [Oreochromis niloticus]	NA	black	cellular organisms; Eukaryota; Opisthokonta; Metazoa; Eumetazoa; Bilateria; Deuterostomia; Chordata; Craniata; Vertebrata; Gnathostomata; Teleostomi; Euteleostomi; Actinopterygii; Actinopteri; Neopterygii; Teleostei; Osteoglossocephalai; Clupeocephala; Euteleosteomorpha; Neoteleostei; Eurypterygia; Ctenosquamata; Acanthomorphata; Euacanthomorphacea; Percomorphaceae; Ovalentaria; Cichlomorphae; Ci…
aburDev_TRINITY_DN101778_c0_g2_i1	DenovoEntry	DenovoEntry	DenovoEntry	Fundulus heteroclitus	XP_021179763.1uncharacterized protein LOC110369465 [Fundulus heteroclitus]	GO:0003676,GO:0003824	NA	cellular organisms; Eukaryota; Opisthokonta; Metazoa; Eumetazoa; Bilateria; Deuterostomia; Chordata; Craniata; Vertebrata; Gnathostomata; Teleostomi; Euteleostomi; Actinopterygii; Actinopteri; Neopterygii; Teleostei; Osteoglossocephalai; Clupeocephala; Euteleosteomorpha; Neoteleostei; Eurypterygia; Ctenosquamata; Acanthomorphata; Euacanthomorphacea; Percomorphaceae; Ovalentaria; Atherinomorphae; …
aburDev_TRINITY_DN101778_c0_g3_i1	DenovoEntry	DenovoEntry	DenovoEntry	Fundulus heteroclitus	XP_021179763.1uncharacterized protein LOC110369465 [Fundulus heteroclitus]	NA	NA	cellular organisms; Eukaryota; Opisthokonta; Metazoa; Eumetazoa; Bilateria; Deuterostomia; Chordata; Craniata; Vertebrata; Gnathostomata; Teleostomi; Euteleostomi; Actinopterygii; Actinopteri; Neopterygii; Teleostei; Osteoglossocephalai; Clupeocephala; Euteleosteomorpha; Neoteleostei; Eurypterygia; Ctenosquamata; Acanthomorphata; Euacanthomorphacea; Percomorphaceae; Ovalentaria; Atherinomorphae; …
aburDev_TRINITY_DN101781_c0_g3_i1	DenovoEntry	DenovoEntry	DenovoEntry	NA	NA	NA	NA	NA
aburDev_TRINITY_DN101782_c0_g1_i2	DenovoEntry	DenovoEntry	DenovoEntry	NA	NA	NA	NA	NA
aburDev_TRINITY_DN101786_c0_g1_i1	DenovoEntry	DenovoEntry	DenovoEntry	NA	NA	NA	brown	NA
aburDev_TRINITY_DN101797_c0_g1_i3	DenovoEntry	DenovoEntry	DenovoEntry	Labrus bergylta	XP_020498797.1uncharacterized protein LOC109990879 isoform X1 [Labrus bergylta]	NA	paleturquoise	cellular organisms; Eukaryota; Opisthokonta; Metazoa; Eumetazoa; Bilateria; Deuterostomia; Chordata; Craniata; Vertebrata; Gnathostomata; Teleostomi; Euteleostomi; Actinopterygii; Actinopteri; Neopterygii; Teleostei; Osteoglossocephalai; Clupeocephala; Euteleosteomorpha; Neoteleostei; Eurypterygia; Ctenosquamata; Acanthomorphata; Euacanthomorphacea; Percomorphaceae; Eupercaria; Labriformes; Labri…
aburDev_TRINITY_DN101838_c0_g1_i1	DenovoEntry	DenovoEntry	DenovoEntry	NA	NA	NA	NA	NA
aburDev_TRINITY_DN101838_c0_g3_i1	DenovoEntry	DenovoEntry	DenovoEntry	NA	NA	NA	NA	NA
aburDev_TRINITY_DN101869_c0_g1_i2	DenovoEntry	DenovoEntry	DenovoEntry	Neolamprologus brichardi	XP_006807944.1PREDICTED: zinc finger protein 277-like [Neolamprologus brichardi]	GO:0046872	NA	cellular organisms; Eukaryota; Opisthokonta; Metazoa; Eumetazoa; Bilateria; Deuterostomia; Chordata; Craniata; Vertebrata; Gnathostomata; Teleostomi; Euteleostomi; Actinopterygii; Actinopteri; Neopterygii; Teleostei; Osteoglossocephalai; Clupeocephala; Euteleosteomorpha; Neoteleostei; Eurypterygia; Ctenosquamata; Acanthomorphata; Euacanthomorphacea; Percomorphaceae; Ovalentaria; Cichlomorphae; Ci…
aburDev_TRINITY_DN101869_c0_g1_i3	DenovoEntry	DenovoEntry	DenovoEntry	Neolamprologus brichardi	XP_006807944.1PREDICTED: zinc finger protein 277-like [Neolamprologus brichardi]	GO:0000979,GO:0046872,GO:0070301,GO:2000772	NA	cellular organisms; Eukaryota; Opisthokonta; Metazoa; Eumetazoa; Bilateria; Deuterostomia; Chordata; Craniata; Vertebrata; Gnathostomata; Teleostomi; Euteleostomi; Actinopterygii; Actinopteri; Neopterygii; Teleostei; Osteoglossocephalai; Clupeocephala; Euteleosteomorpha; Neoteleostei; Eurypterygia; Ctenosquamata; Acanthomorphata; Euacanthomorphacea; Percomorphaceae; Ovalentaria; Cichlomorphae; Ci…
aburDev_TRINITY_DN101869_c0_g1_i4	DenovoEntry	DenovoEntry	DenovoEntry	Neolamprologus brichardi	XP_006810291.1PREDICTED: zinc finger protein 277-like [Neolamprologus brichardi]	GO:0005488	NA	cellular organisms; Eukaryota; Opisthokonta; Metazoa; Eumetazoa; Bilateria; Deuterostomia; Chordata; Craniata; Vertebrata; Gnathostomata; Teleostomi; Euteleostomi; Actinopterygii; Actinopteri; Neopterygii; Teleostei; Osteoglossocephalai; Clupeocephala; Euteleosteomorpha; Neoteleostei; Eurypterygia; Ctenosquamata; Acanthomorphata; Euacanthomorphacea; Percomorphaceae; Ovalentaria; Cichlomorphae; Ci…
aburDev_TRINITY_DN101869_c0_g1_i5	DenovoEntry	DenovoEntry	DenovoEntry	NA	NA	NA	NA	NA
aburDev_TRINITY_DN101915_c0_g2_i1	DenovoEntry	DenovoEntry	DenovoEntry	NA	NA	NA	blue	NA
aburDev_TRINITY_DN101921_c0_g1_i1	DenovoEntry	DenovoEntry	DenovoEntry	Neisseria lactamica Y92-1009	CBX22842.1unnamed protein product [Neisseria lactamica Y92-1009]	NA	NA	cellular organisms; Bacteria; Proteobacteria; Betaproteobacteria; Neisseriales; Neisseriaceae; Neisseria; Neisseria lactamica;
aburDev_TRINITY_DN101939_c0_g2_i1	DenovoEntry	DenovoEntry	DenovoEntry	NA	NA	NA	salmon	NA
aburDev_TRINITY_DN101939_c0_g3_i1	DenovoEntry	DenovoEntry	DenovoEntry	NA	NA	NA	blue	NA
aburDev_TRINITY_DN101940_c0_g1_i1	DenovoEntry	DenovoEntry	DenovoEntry	NA	NA	NA	NA	NA
aburDev_TRINITY_DN101940_c0_g2_i1	DenovoEntry	DenovoEntry	DenovoEntry	NA	NA	NA	salmon	NA
aburDev_TRINITY_DN101940_c0_g4_i1	DenovoEntry	DenovoEntry	DenovoEntry	NA	NA	NA	NA	NA
aburDev_TRINITY_DN101949_c0_g1_i1	DenovoEntry	DenovoEntry	DenovoEntry	NA	NA	NA	NA	NA
aburDev_TRINITY_DN101950_c0_g1_i1	DenovoEntry	DenovoEntry	DenovoEntry	NA	NA	NA	royalblue	NA
aburDev_TRINITY_DN10197_c0_g1_i1	DenovoEntry	DenovoEntry	DenovoEntry	NA	NA	NA	NA	NA
aburDev_TRINITY_DN102002_c0_g1_i1	DenovoEntry	DenovoEntry	DenovoEntry	NA	NA	NA	blue	NA
aburDev_TRINITY_DN102007_c0_g2_i2	DenovoEntry	DenovoEntry	DenovoEntry	NA	NA	NA	black	NA
aburDev_TRINITY_DN102056_c0_g1_i1	DenovoEntry	DenovoEntry	DenovoEntry	NA	NA	NA	NA	NA
aburDev_TRINITY_DN102056_c0_g1_i3	DenovoEntry	DenovoEntry	DenovoEntry	NA	NA	NA	NA	NA
aburDev_TRINITY_DN102070_c0_g1_i1	DenovoEntry	DenovoEntry	DenovoEntry	NA	NA	NA	steelblue	NA
aburDev_TRINITY_DN102070_c0_g1_i2	DenovoEntry	DenovoEntry	DenovoEntry	NA	NA	NA	turquoise	NA
aburDev_TRINITY_DN102077_c0_g1_i1	DenovoEntry	DenovoEntry	DenovoEntry	Oreochromis niloticus	XP_019211642.1PREDICTED: uncharacterized protein LOC106097648 [Oreochromis niloticus]/lcl|XP_019220773.1 PREDICTED: uncharacterized protein LOC109204397 [Oreochromis niloticus]	NA	NA	cellular organisms; Eukaryota; Opisthokonta; Metazoa; Eumetazoa; Bilateria; Deuterostomia; Chordata; Craniata; Vertebrata; Gnathostomata; Teleostomi; Euteleostomi; Actinopterygii; Actinopteri; Neopterygii; Teleostei; Osteoglossocephalai; Clupeocephala; Euteleosteomorpha; Neoteleostei; Eurypterygia; Ctenosquamata; Acanthomorphata; Euacanthomorphacea; Percomorphaceae; Ovalentaria; Cichlomorphae; Ci…
aburDev_TRINITY_DN102109_c0_g1_i1	DenovoEntry	DenovoEntry	DenovoEntry	NA	NA	NA	NA	NA
aburDev_TRINITY_DN102172_c0_g1_i1	DenovoEntry	DenovoEntry	DenovoEntry	Oreochromis niloticus	XP_019209410.1PREDICTED: uncharacterized protein LOC109198416 isoform X2 [Oreochromis niloticus]	NA	blue	cellular organisms; Eukaryota; Opisthokonta; Metazoa; Eumetazoa; Bilateria; Deuterostomia; Chordata; Craniata; Vertebrata; Gnathostomata; Teleostomi; Euteleostomi; Actinopterygii; Actinopteri; Neopterygii; Teleostei; Osteoglossocephalai; Clupeocephala; Euteleosteomorpha; Neoteleostei; Eurypterygia; Ctenosquamata; Acanthomorphata; Euacanthomorphacea; Percomorphaceae; Ovalentaria; Cichlomorphae; Ci…
aburDev_TRINITY_DN102181_c0_g1_i1	DenovoEntry	DenovoEntry	DenovoEntry	NA	NA	NA	green	NA
aburDev_TRINITY_DN10221_c0_g2_i1	DenovoEntry	DenovoEntry	DenovoEntry	NA	NA	NA	NA	NA
aburDev_TRINITY_DN102217_c0_g2_i1	DenovoEntry	DenovoEntry	DenovoEntry	NA	NA	NA	darkorange	NA
aburDev_TRINITY_DN102227_c0_g1_i2	DenovoEntry	DenovoEntry	DenovoEntry	Oreochromis niloticus	XP_019222829.1PREDICTED: LOW QUALITY PROTEIN: RNA-directed DNA polymerase from mobile element jockey-like [Oreochromis niloticus]	NA	royalblue	cellular organisms; Eukaryota; Opisthokonta; Metazoa; Eumetazoa; Bilateria; Deuterostomia; Chordata; Craniata; Vertebrata; Gnathostomata; Teleostomi; Euteleostomi; Actinopterygii; Actinopteri; Neopterygii; Teleostei; Osteoglossocephalai; Clupeocephala; Euteleosteomorpha; Neoteleostei; Eurypterygia; Ctenosquamata; Acanthomorphata; Euacanthomorphacea; Percomorphaceae; Ovalentaria; Cichlomorphae; Ci…
aburDev_TRINITY_DN102265_c1_g1_i1	DenovoEntry	DenovoEntry	DenovoEntry	NA	NA	NA	NA	NA
aburDev_TRINITY_DN102318_c0_g1_i1	DenovoEntry	DenovoEntry	DenovoEntry	NA	NA	NA	blue	NA
aburDev_TRINITY_DN102318_c0_g2_i1	DenovoEntry	DenovoEntry	DenovoEntry	NA	NA	NA	NA	NA
aburDev_TRINITY_DN102330_c1_g1_i1	DenovoEntry	DenovoEntry	DenovoEntry	NA	NA	NA	NA	NA
aburDev_TRINITY_DN102367_c1_g1_i1	DenovoEntry	DenovoEntry	DenovoEntry	Streptomyces sp. C	EFL15839.1conserved hypothetical protein [Streptomyces sp. C]/lcl|EFL16483.1 conserved hypothetical protein [Streptomyces sp. C]	NA	NA	cellular organisms; Bacteria; Terrabacteria group; Actinobacteria; Actinobacteria; Streptomycetales; Streptomycetaceae; Streptomyces;
aburDev_TRINITY_DN102367_c1_g2_i1	DenovoEntry	DenovoEntry	DenovoEntry	uncultured actinobacterium HF0500_35G12	ADI22944.1hypothetical protein [uncultured actinobacterium HF0500_35G12]	NA	NA	cellular organisms; Bacteria; Terrabacteria group; Actinobacteria; Actinobacteria; unclassified Actinobacteria (class); marine Actinobacteria clade; environmental samples;
aburDev_TRINITY_DN102411_c0_g1_i1	DenovoEntry	DenovoEntry	DenovoEntry	Pundamilia nyererei	XP_013765563.1PREDICTED: E3 ubiquitin-protein ligase RNF213-like [Pundamilia nyererei]	NA	NA	cellular organisms; Eukaryota; Opisthokonta; Metazoa; Eumetazoa; Bilateria; Deuterostomia; Chordata; Craniata; Vertebrata; Gnathostomata; Teleostomi; Euteleostomi; Actinopterygii; Actinopteri; Neopterygii; Teleostei; Osteoglossocephalai; Clupeocephala; Euteleosteomorpha; Neoteleostei; Eurypterygia; Ctenosquamata; Acanthomorphata; Euacanthomorphacea; Percomorphaceae; Ovalentaria; Cichlomorphae; Ci…
aburDev_TRINITY_DN102411_c0_g2_i2	DenovoEntry	DenovoEntry	DenovoEntry	Pundamilia nyererei	XP_013765563.1PREDICTED: E3 ubiquitin-protein ligase RNF213-like [Pundamilia nyererei]	NA	orange	cellular organisms; Eukaryota; Opisthokonta; Metazoa; Eumetazoa; Bilateria; Deuterostomia; Chordata; Craniata; Vertebrata; Gnathostomata; Teleostomi; Euteleostomi; Actinopterygii; Actinopteri; Neopterygii; Teleostei; Osteoglossocephalai; Clupeocephala; Euteleosteomorpha; Neoteleostei; Eurypterygia; Ctenosquamata; Acanthomorphata; Euacanthomorphacea; Percomorphaceae; Ovalentaria; Cichlomorphae; Ci…
aburDev_TRINITY_DN102411_c0_g2_i4	DenovoEntry	DenovoEntry	DenovoEntry	Pundamilia nyererei	XP_013765563.1PREDICTED: E3 ubiquitin-protein ligase RNF213-like [Pundamilia nyererei]	NA	NA	cellular organisms; Eukaryota; Opisthokonta; Metazoa; Eumetazoa; Bilateria; Deuterostomia; Chordata; Craniata; Vertebrata; Gnathostomata; Teleostomi; Euteleostomi; Actinopterygii; Actinopteri; Neopterygii; Teleostei; Osteoglossocephalai; Clupeocephala; Euteleosteomorpha; Neoteleostei; Eurypterygia; Ctenosquamata; Acanthomorphata; Euacanthomorphacea; Percomorphaceae; Ovalentaria; Cichlomorphae; Ci…
aburDev_TRINITY_DN10245_c0_g2_i1	DenovoEntry	DenovoEntry	DenovoEntry	NA	NA	NA	NA	NA
aburDev_TRINITY_DN102465_c0_g2_i1	DenovoEntry	DenovoEntry	DenovoEntry	Poecilia reticulata	XP_017159010.1PREDICTED: nuclear GTPase SLIP-GC-like [Poecilia reticulata]	NA	NA	cellular organisms; Eukaryota; Opisthokonta; Metazoa; Eumetazoa; Bilateria; Deuterostomia; Chordata; Craniata; Vertebrata; Gnathostomata; Teleostomi; Euteleostomi; Actinopterygii; Actinopteri; Neopterygii; Teleostei; Osteoglossocephalai; Clupeocephala; Euteleosteomorpha; Neoteleostei; Eurypterygia; Ctenosquamata; Acanthomorphata; Euacanthomorphacea; Percomorphaceae; Ovalentaria; Atherinomorphae; …
aburDev_TRINITY_DN102479_c0_g1_i1	DenovoEntry	DenovoEntry	DenovoEntry	Pundamilia nyererei	XP_005754657.1PREDICTED: dynein heavy chain 5 axonemal-like [Pundamilia nyererei]	GO:0003777,GO:0005524,GO:0007018,GO:0016887,GO:0030286	NA	cellular organisms; Eukaryota; Opisthokonta; Metazoa; Eumetazoa; Bilateria; Deuterostomia; Chordata; Craniata; Vertebrata; Gnathostomata; Teleostomi; Euteleostomi; Actinopterygii; Actinopteri; Neopterygii; Teleostei; Osteoglossocephalai; Clupeocephala; Euteleosteomorpha; Neoteleostei; Eurypterygia; Ctenosquamata; Acanthomorphata; Euacanthomorphacea; Percomorphaceae; Ovalentaria; Cichlomorphae; Ci…
aburDev_TRINITY_DN102479_c0_g1_i2	DenovoEntry	DenovoEntry	DenovoEntry	Pundamilia nyererei	XP_005754657.1PREDICTED: dynein heavy chain 5 axonemal-like [Pundamilia nyererei]	NA	NA	cellular organisms; Eukaryota; Opisthokonta; Metazoa; Eumetazoa; Bilateria; Deuterostomia; Chordata; Craniata; Vertebrata; Gnathostomata; Teleostomi; Euteleostomi; Actinopterygii; Actinopteri; Neopterygii; Teleostei; Osteoglossocephalai; Clupeocephala; Euteleosteomorpha; Neoteleostei; Eurypterygia; Ctenosquamata; Acanthomorphata; Euacanthomorphacea; Percomorphaceae; Ovalentaria; Cichlomorphae; Ci…
aburDev_TRINITY_DN102479_c0_g1_i3	DenovoEntry	DenovoEntry	DenovoEntry	Oreochromis niloticus	XP_019218446.1PREDICTED: dynein heavy chain 5 axonemal [Oreochromis niloticus]	GO:0007018,GO:0017111,GO:0030286,GO:0043167	NA	cellular organisms; Eukaryota; Opisthokonta; Metazoa; Eumetazoa; Bilateria; Deuterostomia; Chordata; Craniata; Vertebrata; Gnathostomata; Teleostomi; Euteleostomi; Actinopterygii; Actinopteri; Neopterygii; Teleostei; Osteoglossocephalai; Clupeocephala; Euteleosteomorpha; Neoteleostei; Eurypterygia; Ctenosquamata; Acanthomorphata; Euacanthomorphacea; Percomorphaceae; Ovalentaria; Cichlomorphae; Ci…
aburDev_TRINITY_DN102499_c0_g3_i1	DenovoEntry	DenovoEntry	DenovoEntry	NA	NA	NA	NA	NA
aburDev_TRINITY_DN102499_c0_g4_i1	DenovoEntry	DenovoEntry	DenovoEntry	NA	NA	NA	NA	NA
aburDev_TRINITY_DN102500_c0_g1_i1	DenovoEntry	DenovoEntry	DenovoEntry	NA	NA	NA	turquoise	NA
aburDev_TRINITY_DN102508_c0_g2_i1	DenovoEntry	DenovoEntry	DenovoEntry	NA	NA	NA	darkturquoise	NA
aburDev_TRINITY_DN10252_c0_g1_i1	DenovoEntry	DenovoEntry	DenovoEntry	NA	NA	NA	NA	NA
aburDev_TRINITY_DN102552_c0_g1_i1	DenovoEntry	DenovoEntry	DenovoEntry	NA	NA	NA	NA	NA
aburDev_TRINITY_DN102562_c0_g1_i1	DenovoEntry	DenovoEntry	DenovoEntry	NA	NA	NA	black	NA
aburDev_TRINITY_DN102591_c0_g1_i1	DenovoEntry	DenovoEntry	DenovoEntry	NA	5E85_AChain A Isolated Sbd Of Bip	GO:0001948,GO:0005509,GO:0005524,GO:0005739,GO:0005788,GO:0005790,GO:0005793,GO:0005886,GO:0005913,GO:0005925,GO:0006983,GO:0006987,GO:0008180,GO:0009986,GO:0010976,GO:0016887,GO:0019904,GO:0021589,GO:0021680,GO:0021762,GO:0030176,GO:0030335,GO:0030433,GO:0030496,GO:0030512,GO:0031012,GO:0031398,GO:0031625,GO:0034663,GO:0034975,GO:0035437,GO:0036498,GO:0036499,GO:0036500,GO:0040019,GO:0042149,GO:…	NA	NA
aburDev_TRINITY_DN102591_c0_g3_i1	DenovoEntry	DenovoEntry	DenovoEntry	Mus musculus	EDL08617.1heat shock 70kD protein 5 (glucose-regulated protein) isoform CRA_b [Mus musculus]	GO:0001948,GO:0005509,GO:0005524,GO:0005739,GO:0005788,GO:0005790,GO:0005793,GO:0005886,GO:0005913,GO:0005925,GO:0006983,GO:0006987,GO:0008180,GO:0009986,GO:0010976,GO:0016887,GO:0019904,GO:0021589,GO:0021680,GO:0021762,GO:0030176,GO:0030335,GO:0030433,GO:0030496,GO:0030512,GO:0031012,GO:0031398,GO:0031625,GO:0034663,GO:0034975,GO:0035437,GO:0036498,GO:0036499,GO:0036500,GO:0040019,GO:0042149,GO:…	saddlebrown	cellular organisms; Eukaryota; Opisthokonta; Metazoa; Eumetazoa; Bilateria; Deuterostomia; Chordata; Craniata; Vertebrata; Gnathostomata; Teleostomi; Euteleostomi; Sarcopterygii; Dipnotetrapodomorpha; Tetrapoda; Amniota; Mammalia; Theria; Eutheria; Boreoeutheria; Euarchontoglires; Glires; Rodentia; Myomorpha; Muroidea; Muridae; Murinae; Mus; Mus;
aburDev_TRINITY_DN102628_c0_g2_i2	DenovoEntry	DenovoEntry	DenovoEntry	Maylandia zebra	XP_004550951.1PREDICTED: nectin-4-like [Maylandia zebra]	NA	NA	cellular organisms; Eukaryota; Opisthokonta; Metazoa; Eumetazoa; Bilateria; Deuterostomia; Chordata; Craniata; Vertebrata; Gnathostomata; Teleostomi; Euteleostomi; Actinopterygii; Actinopteri; Neopterygii; Teleostei; Osteoglossocephalai; Clupeocephala; Euteleosteomorpha; Neoteleostei; Eurypterygia; Ctenosquamata; Acanthomorphata; Euacanthomorphacea; Percomorphaceae; Ovalentaria; Cichlomorphae; Ci…
aburDev_TRINITY_DN102658_c0_g1_i1	DenovoEntry	DenovoEntry	DenovoEntry	NA	NA	NA	NA	NA
aburDev_TRINITY_DN102688_c0_g1_i1	DenovoEntry	DenovoEntry	DenovoEntry	Oreochromis niloticus	XP_019201081.1PREDICTED: uncharacterized protein LOC109194762 [Oreochromis niloticus]	NA	turquoise	cellular organisms; Eukaryota; Opisthokonta; Metazoa; Eumetazoa; Bilateria; Deuterostomia; Chordata; Craniata; Vertebrata; Gnathostomata; Teleostomi; Euteleostomi; Actinopterygii; Actinopteri; Neopterygii; Teleostei; Osteoglossocephalai; Clupeocephala; Euteleosteomorpha; Neoteleostei; Eurypterygia; Ctenosquamata; Acanthomorphata; Euacanthomorphacea; Percomorphaceae; Ovalentaria; Cichlomorphae; Ci…
aburDev_TRINITY_DN102691_c0_g1_i1	DenovoEntry	DenovoEntry	DenovoEntry	NA	NA	NA	NA	NA
aburDev_TRINITY_DN102716_c0_g1_i1	DenovoEntry	DenovoEntry	DenovoEntry	NA	NA	NA	darkgrey	NA
aburDev_TRINITY_DN102758_c1_g1_i1	DenovoEntry	DenovoEntry	DenovoEntry	NA	NA	NA	green	NA
aburDev_TRINITY_DN102769_c1_g1_i2	DenovoEntry	DenovoEntry	DenovoEntry	NA	NA	NA	cyan	NA
aburDev_TRINITY_DN102772_c0_g1_i1	DenovoEntry	DenovoEntry	DenovoEntry	NA	NA	NA	NA	NA
aburDev_TRINITY_DN102829_c0_g2_i1	DenovoEntry	DenovoEntry	DenovoEntry	Phytophthora sojae	XP_009539720.1hypothetical protein PHYSODRAFT_290680 [Phytophthora sojae]/lcl|EGZ04878.1 hypothetical protein PHYSODRAFT_290680 [Phytophthora sojae]	NA	NA	cellular organisms; Eukaryota; Stramenopiles; Oomycetes; Peronosporales; Peronosporaceae; Phytophthora;
aburDev_TRINITY_DN10283_c0_g1_i1	DenovoEntry	DenovoEntry	DenovoEntry	NA	NA	NA	NA	NA
aburDev_TRINITY_DN102850_c0_g1_i1	DenovoEntry	DenovoEntry	DenovoEntry	NA	NA	NA	darkorange	NA
aburDev_TRINITY_DN102893_c0_g1_i1	DenovoEntry	DenovoEntry	DenovoEntry	NA	NA	NA	green	NA
aburDev_TRINITY_DN102935_c0_g3_i1	DenovoEntry	DenovoEntry	DenovoEntry	Grifola frondosa	OBZ63473.1hypothetical protein A0H81_15005 [Grifola frondosa]	NA	darkgrey	cellular organisms; Eukaryota; Opisthokonta; Fungi; Dikarya; Basidiomycota; Agaricomycotina; Agaricomycetes; Agaricomycetes incertae sedis; Polyporales; Grifolaceae; Grifola;
aburDev_TRINITY_DN102978_c0_g1_i1	DenovoEntry	DenovoEntry	DenovoEntry	Aeromonas hydrophila SSU	EKB26778.1hypothetical protein HMPREF1171_03478 [Aeromonas hydrophila SSU]	NA	green	cellular organisms; Bacteria; Proteobacteria; Gammaproteobacteria; Aeromonadales; Aeromonadaceae; Aeromonas; Aeromonas hydrophila;
aburDev_TRINITY_DN102990_c0_g1_i1	DenovoEntry	DenovoEntry	DenovoEntry	Aeromonas veronii	WP_082182313.1hypothetical protein [Aeromonas veronii]	NA	NA	cellular organisms; Bacteria; Proteobacteria; Gammaproteobacteria; Aeromonadales; Aeromonadaceae; Aeromonas;
aburDev_TRINITY_DN102990_c0_g1_i2	DenovoEntry	DenovoEntry	DenovoEntry	Aeromonas veronii	WP_082182313.1hypothetical protein [Aeromonas veronii]	NA	green	cellular organisms; Bacteria; Proteobacteria; Gammaproteobacteria; Aeromonadales; Aeromonadaceae; Aeromonas;
aburDev_TRINITY_DN102990_c0_g2_i3	DenovoEntry	DenovoEntry	DenovoEntry	Pseudomonas aeruginosa PA7	lcl|ABR83567.1 hypothetical protein PSPA7_0810 [Pseudomonas aeruginosa PA7]/lcl|ABR85661.1 hypothetical protein PSPA7_5404 [Pseudomonas aeruginosa PA7]/ABR81825.1hypothetical protein PSPA7_6154 [Pseudomonas aeruginosa PA7]/lcl|ABR86307.1 hypothetical protein PSPA7_4847 [Pseudomonas aeruginosa PA7]	NA	NA	cellular organisms; Bacteria; Proteobacteria; Gammaproteobacteria; Pseudomonadales; Pseudomonadaceae; Pseudomonas; Pseudomonas aeruginosa group; Pseudomonas aeruginosa;
aburDev_TRINITY_DN102999_c0_g1_i1	DenovoEntry	DenovoEntry	DenovoEntry	NA	NA	NA	NA	NA
aburDev_TRINITY_DN103023_c0_g1_i2	DenovoEntry	DenovoEntry	DenovoEntry	NA	NA	NA	green	NA
aburDev_TRINITY_DN103024_c0_g1_i1	DenovoEntry	DenovoEntry	DenovoEntry	Pundamilia nyererei	XP_005752352.1PREDICTED: HAUS augmin-like complex subunit 7 [Pundamilia nyererei]	NA	NA	cellular organisms; Eukaryota; Opisthokonta; Metazoa; Eumetazoa; Bilateria; Deuterostomia; Chordata; Craniata; Vertebrata; Gnathostomata; Teleostomi; Euteleostomi; Actinopterygii; Actinopteri; Neopterygii; Teleostei; Osteoglossocephalai; Clupeocephala; Euteleosteomorpha; Neoteleostei; Eurypterygia; Ctenosquamata; Acanthomorphata; Euacanthomorphacea; Percomorphaceae; Ovalentaria; Cichlomorphae; Ci…
aburDev_TRINITY_DN103042_c0_g1_i2	DenovoEntry	DenovoEntry	DenovoEntry	Oreochromis niloticus	XP_019219825.1PREDICTED: uncharacterized protein LOC109204083 [Oreochromis niloticus]	NA	turquoise	cellular organisms; Eukaryota; Opisthokonta; Metazoa; Eumetazoa; Bilateria; Deuterostomia; Chordata; Craniata; Vertebrata; Gnathostomata; Teleostomi; Euteleostomi; Actinopterygii; Actinopteri; Neopterygii; Teleostei; Osteoglossocephalai; Clupeocephala; Euteleosteomorpha; Neoteleostei; Eurypterygia; Ctenosquamata; Acanthomorphata; Euacanthomorphacea; Percomorphaceae; Ovalentaria; Cichlomorphae; Ci…
aburDev_TRINITY_DN1031_c0_g1_i1	DenovoEntry	DenovoEntry	DenovoEntry	Aphanomyces invadans	lcl|AOQ30650.1 apocytochrome b (mitochondrion) [Aphanomyces invadans]/lcl|YP_009327252.1 apocytochrome b (mitochondrion) [Aphanomyces invadans]/YP_009327238.1apocytochrome b (mitochondrion) [Aphanomyces invadans]/lcl|AOQ30651.1 apocytochrome b (mitochondrion) [Aphanomyces invadans]	GO:0005743,GO:0006122,GO:0008121,GO:0009055,GO:0045275,GO:0046872,GO:1902600	NA	cellular organisms; Eukaryota; Stramenopiles; Oomycetes; Saprolegniales; Saprolegniaceae; Aphanomyces;
aburDev_TRINITY_DN1031_c0_g2_i1	DenovoEntry	DenovoEntry	DenovoEntry	Aphanomyces astaci	lcl|YP_009327206.1 apocytochrome b (mitochondrion) [Aphanomyces astaci]/lcl|AOQ30604.1 apocytochrome b (mitochondrion) [Aphanomyces astaci]/YP_009327192.1apocytochrome b (mitochondrion) [Aphanomyces astaci]/lcl|AOQ30605.1 apocytochrome b (mitochondrion) [Aphanomyces astaci]	GO:0005743,GO:0006122,GO:0008121,GO:0009055,GO:0045275,GO:0046872,GO:1902600	NA	cellular organisms; Eukaryota; Stramenopiles; Oomycetes; Saprolegniales; Saprolegniaceae; Aphanomyces;
aburDev_TRINITY_DN103115_c0_g1_i1	DenovoEntry	DenovoEntry	DenovoEntry	Vigna angularis var. angularis	BAT76425.1hypothetical protein VIGAN_01442300 [Vigna angularis var. angularis]	GO:0000287	NA	cellular organisms; Eukaryota; Viridiplantae; Streptophyta; Streptophytina; Embryophyta; Tracheophyta; Euphyllophyta; Spermatophyta; Magnoliophyta; Mesangiospermae; eudicotyledons; Gunneridae; Pentapetalae; rosids; fabids; Fabales; Fabaceae; Papilionoideae; 50 kb inversion clade; NPAAA clade; indigoferoid/millettioid clade; Phaseoleae; Vigna; Vigna angularis;
aburDev_TRINITY_DN103115_c0_g2_i1	DenovoEntry	DenovoEntry	DenovoEntry	Arachis duranensis	XP_020999426.1uncharacterized protein LOC110281477 [Arachis duranensis]	GO:0000287	NA	cellular organisms; Eukaryota; Viridiplantae; Streptophyta; Streptophytina; Embryophyta; Tracheophyta; Euphyllophyta; Spermatophyta; Magnoliophyta; Mesangiospermae; eudicotyledons; Gunneridae; Pentapetalae; rosids; fabids; Fabales; Fabaceae; Papilionoideae; 50 kb inversion clade; dalbergioids sensu lato; Dalbergieae; Pterocarpus clade; Arachis;
aburDev_TRINITY_DN103141_c0_g1_i1	DenovoEntry	DenovoEntry	DenovoEntry	Grifola frondosa	OBZ62712.1hypothetical protein A0H81_15016 [Grifola frondosa]	GO:0016021	NA	cellular organisms; Eukaryota; Opisthokonta; Fungi; Dikarya; Basidiomycota; Agaricomycotina; Agaricomycetes; Agaricomycetes incertae sedis; Polyporales; Grifolaceae; Grifola;
aburDev_TRINITY_DN103141_c0_g1_i2	DenovoEntry	DenovoEntry	DenovoEntry	Hypoxylon sp. EC38	OTA50905.1hypothetical protein K449DRAFT_302088 partial [Hypoxylon sp. EC38]	GO:0016020	NA	cellular organisms; Eukaryota; Opisthokonta; Fungi; Dikarya; Ascomycota; saccharomyceta; Pezizomycotina; leotiomyceta; sordariomyceta; Sordariomycetes; Xylariomycetidae; Xylariales; Hypoxylaceae; Hypoxylon;
aburDev_TRINITY_DN103143_c0_g1_i1	DenovoEntry	DenovoEntry	DenovoEntry	NA	NA	NA	black	NA
aburDev_TRINITY_DN103146_c0_g1_i1	DenovoEntry	DenovoEntry	DenovoEntry	Parasutterella excrementihominis YIT 11859	EGG54220.1hypothetical protein HMPREF9439_01518 [Parasutterella excrementihominis YIT 11859]	NA	green	cellular organisms; Bacteria; Proteobacteria; Betaproteobacteria; Burkholderiales; Sutterellaceae; Parasutterella; Parasutterella excrementihominis;
aburDev_TRINITY_DN103160_c2_g1_i1	DenovoEntry	DenovoEntry	DenovoEntry	Oreochromis niloticus	XP_005466119.1PREDICTED: uncharacterized protein LOC100708679 isoform X1 [Oreochromis niloticus]	NA	green	cellular organisms; Eukaryota; Opisthokonta; Metazoa; Eumetazoa; Bilateria; Deuterostomia; Chordata; Craniata; Vertebrata; Gnathostomata; Teleostomi; Euteleostomi; Actinopterygii; Actinopteri; Neopterygii; Teleostei; Osteoglossocephalai; Clupeocephala; Euteleosteomorpha; Neoteleostei; Eurypterygia; Ctenosquamata; Acanthomorphata; Euacanthomorphacea; Percomorphaceae; Ovalentaria; Cichlomorphae; Ci…
aburDev_TRINITY_DN103160_c2_g1_i2	DenovoEntry	DenovoEntry	DenovoEntry	Maylandia zebra	XP_004574124.1PREDICTED: uncharacterized protein LOC101480576 [Maylandia zebra]	GO:0016020	green	cellular organisms; Eukaryota; Opisthokonta; Metazoa; Eumetazoa; Bilateria; Deuterostomia; Chordata; Craniata; Vertebrata; Gnathostomata; Teleostomi; Euteleostomi; Actinopterygii; Actinopteri; Neopterygii; Teleostei; Osteoglossocephalai; Clupeocephala; Euteleosteomorpha; Neoteleostei; Eurypterygia; Ctenosquamata; Acanthomorphata; Euacanthomorphacea; Percomorphaceae; Ovalentaria; Cichlomorphae; Ci…
aburDev_TRINITY_DN103160_c2_g1_i3	DenovoEntry	DenovoEntry	DenovoEntry	Maylandia zebra	XP_004574124.1PREDICTED: uncharacterized protein LOC101480576 [Maylandia zebra]	NA	green	cellular organisms; Eukaryota; Opisthokonta; Metazoa; Eumetazoa; Bilateria; Deuterostomia; Chordata; Craniata; Vertebrata; Gnathostomata; Teleostomi; Euteleostomi; Actinopterygii; Actinopteri; Neopterygii; Teleostei; Osteoglossocephalai; Clupeocephala; Euteleosteomorpha; Neoteleostei; Eurypterygia; Ctenosquamata; Acanthomorphata; Euacanthomorphacea; Percomorphaceae; Ovalentaria; Cichlomorphae; Ci…
aburDev_TRINITY_DN103160_c2_g1_i4	DenovoEntry	DenovoEntry	DenovoEntry	Oreochromis niloticus	XP_019211614.1PREDICTED: uncharacterized protein LOC100708679 isoform X2 [Oreochromis niloticus]	GO:0016020	green	cellular organisms; Eukaryota; Opisthokonta; Metazoa; Eumetazoa; Bilateria; Deuterostomia; Chordata; Craniata; Vertebrata; Gnathostomata; Teleostomi; Euteleostomi; Actinopterygii; Actinopteri; Neopterygii; Teleostei; Osteoglossocephalai; Clupeocephala; Euteleosteomorpha; Neoteleostei; Eurypterygia; Ctenosquamata; Acanthomorphata; Euacanthomorphacea; Percomorphaceae; Ovalentaria; Cichlomorphae; Ci…
aburDev_TRINITY_DN103160_c2_g1_i5	DenovoEntry	DenovoEntry	DenovoEntry	Maylandia zebra	XP_004574124.1PREDICTED: uncharacterized protein LOC101480576 [Maylandia zebra]	NA	green	cellular organisms; Eukaryota; Opisthokonta; Metazoa; Eumetazoa; Bilateria; Deuterostomia; Chordata; Craniata; Vertebrata; Gnathostomata; Teleostomi; Euteleostomi; Actinopterygii; Actinopteri; Neopterygii; Teleostei; Osteoglossocephalai; Clupeocephala; Euteleosteomorpha; Neoteleostei; Eurypterygia; Ctenosquamata; Acanthomorphata; Euacanthomorphacea; Percomorphaceae; Ovalentaria; Cichlomorphae; Ci…
aburDev_TRINITY_DN103160_c2_g2_i1	DenovoEntry	DenovoEntry	DenovoEntry	Maylandia zebra	XP_004574124.1PREDICTED: uncharacterized protein LOC101480576 [Maylandia zebra]	NA	NA	cellular organisms; Eukaryota; Opisthokonta; Metazoa; Eumetazoa; Bilateria; Deuterostomia; Chordata; Craniata; Vertebrata; Gnathostomata; Teleostomi; Euteleostomi; Actinopterygii; Actinopteri; Neopterygii; Teleostei; Osteoglossocephalai; Clupeocephala; Euteleosteomorpha; Neoteleostei; Eurypterygia; Ctenosquamata; Acanthomorphata; Euacanthomorphacea; Percomorphaceae; Ovalentaria; Cichlomorphae; Ci…
aburDev_TRINITY_DN103165_c0_g1_i1	DenovoEntry	DenovoEntry	DenovoEntry	NA	NA	NA	NA	NA
aburDev_TRINITY_DN103165_c0_g2_i1	DenovoEntry	DenovoEntry	DenovoEntry	NA	NA	NA	NA	NA
aburDev_TRINITY_DN103213_c0_g1_i1	DenovoEntry	DenovoEntry	DenovoEntry	NA	NA	NA	turquoise	NA
aburDev_TRINITY_DN103232_c0_g1_i1	DenovoEntry	DenovoEntry	DenovoEntry	NA	NA	NA	darkgrey	NA
aburDev_TRINITY_DN103259_c0_g1_i1	DenovoEntry	DenovoEntry	DenovoEntry	NA	NA	NA	salmon	NA
aburDev_TRINITY_DN103315_c0_g1_i3	DenovoEntry	DenovoEntry	DenovoEntry	Oreochromis niloticus	XP_013125929.2PREDICTED: ankycorbin-like isoform X1 [Oreochromis niloticus]	NA	NA	cellular organisms; Eukaryota; Opisthokonta; Metazoa; Eumetazoa; Bilateria; Deuterostomia; Chordata; Craniata; Vertebrata; Gnathostomata; Teleostomi; Euteleostomi; Actinopterygii; Actinopteri; Neopterygii; Teleostei; Osteoglossocephalai; Clupeocephala; Euteleosteomorpha; Neoteleostei; Eurypterygia; Ctenosquamata; Acanthomorphata; Euacanthomorphacea; Percomorphaceae; Ovalentaria; Cichlomorphae; Ci…
aburDev_TRINITY_DN103329_c0_g1_i3	DenovoEntry	DenovoEntry	DenovoEntry	NA	NA	NA	darkgrey	NA
aburDev_TRINITY_DN103350_c0_g1_i1	DenovoEntry	DenovoEntry	DenovoEntry	NA	NA	NA	black	NA
aburDev_TRINITY_DN103359_c0_g1_i1	DenovoEntry	DenovoEntry	DenovoEntry	NA	NA	NA	NA	NA
aburDev_TRINITY_DN103363_c0_g1_i1	DenovoEntry	DenovoEntry	DenovoEntry	Pundamilia nyererei	XP_005754474.1PREDICTED: sperm acrosome membrane-associated protein 4-like [Pundamilia nyererei]	NA	NA	cellular organisms; Eukaryota; Opisthokonta; Metazoa; Eumetazoa; Bilateria; Deuterostomia; Chordata; Craniata; Vertebrata; Gnathostomata; Teleostomi; Euteleostomi; Actinopterygii; Actinopteri; Neopterygii; Teleostei; Osteoglossocephalai; Clupeocephala; Euteleosteomorpha; Neoteleostei; Eurypterygia; Ctenosquamata; Acanthomorphata; Euacanthomorphacea; Percomorphaceae; Ovalentaria; Cichlomorphae; Ci…
aburDev_TRINITY_DN103363_c0_g1_i2	DenovoEntry	DenovoEntry	DenovoEntry	NA	NA	NA	blue	NA
aburDev_TRINITY_DN103368_c0_g1_i2	DenovoEntry	DenovoEntry	DenovoEntry	NA	NA	NA	turquoise	NA
aburDev_TRINITY_DN103368_c0_g1_i3	DenovoEntry	DenovoEntry	DenovoEntry	NA	NA	NA	turquoise	NA
aburDev_TRINITY_DN103417_c0_g1_i1	DenovoEntry	DenovoEntry	DenovoEntry	NA	NA	NA	NA	NA
aburDev_TRINITY_DN103481_c0_g1_i4	DenovoEntry	DenovoEntry	DenovoEntry	NA	NA	NA	cyan	NA
aburDev_TRINITY_DN103534_c0_g2_i1	DenovoEntry	DenovoEntry	DenovoEntry	NA	NA	NA	NA	NA
aburDev_TRINITY_DN10355_c0_g1_i1	DenovoEntry	DenovoEntry	DenovoEntry	NA	NA	NA	NA	NA
aburDev_TRINITY_DN103589_c0_g1_i1	DenovoEntry	DenovoEntry	DenovoEntry	NA	NA	NA	black	NA
aburDev_TRINITY_DN103589_c0_g1_i4	DenovoEntry	DenovoEntry	DenovoEntry	NA	NA	NA	NA	NA
aburDev_TRINITY_DN103593_c0_g1_i1	DenovoEntry	DenovoEntry	DenovoEntry	NA	NA	NA	NA	NA
aburDev_TRINITY_DN10361_c0_g1_i1	DenovoEntry	DenovoEntry	DenovoEntry	Mitosporidium daphniae	lcl|KGG52124.1 hypothetical protein DI09_207p20 [Mitosporidium daphniae]/XP_013238560.1hypothetical protein DI09_207p20 [Mitosporidium daphniae]	NA	NA	cellular organisms; Eukaryota; Opisthokonta; Fungi; Fungi incertae sedis; Microsporidia; Microsporidia incertae sedis; Mitosporidium;
aburDev_TRINITY_DN103618_c0_g1_i4	DenovoEntry	DenovoEntry	DenovoEntry	NA	NA	NA	NA	NA
aburDev_TRINITY_DN103643_c0_g1_i1	DenovoEntry	DenovoEntry	DenovoEntry	NA	NA	NA	steelblue	NA
aburDev_TRINITY_DN103655_c0_g1_i1	DenovoEntry	DenovoEntry	DenovoEntry	bacterium 2013Ark19i	WP_092403714.1hypothetical protein [bacterium 2013Ark19i]	NA	NA	cellular organisms; Bacteria; unclassified Bacteria; unclassified Bacteria (miscellaneous);
aburDev_TRINITY_DN103655_c0_g1_i2	DenovoEntry	DenovoEntry	DenovoEntry	NA	NA	NA	turquoise	NA
aburDev_TRINITY_DN103658_c0_g1_i2	DenovoEntry	DenovoEntry	DenovoEntry	NA	NA	NA	darkgrey	NA
aburDev_TRINITY_DN103684_c0_g1_i1	DenovoEntry	DenovoEntry	DenovoEntry	Oreochromis niloticus	XP_019218937.1PREDICTED: immunoglobulin superfamily member 1-like isoform X1 [Oreochromis niloticus]	NA	royalblue	cellular organisms; Eukaryota; Opisthokonta; Metazoa; Eumetazoa; Bilateria; Deuterostomia; Chordata; Craniata; Vertebrata; Gnathostomata; Teleostomi; Euteleostomi; Actinopterygii; Actinopteri; Neopterygii; Teleostei; Osteoglossocephalai; Clupeocephala; Euteleosteomorpha; Neoteleostei; Eurypterygia; Ctenosquamata; Acanthomorphata; Euacanthomorphacea; Percomorphaceae; Ovalentaria; Cichlomorphae; Ci…
aburDev_TRINITY_DN103684_c0_g1_i2	DenovoEntry	DenovoEntry	DenovoEntry	Oreochromis niloticus	XP_019218937.1PREDICTED: immunoglobulin superfamily member 1-like isoform X1 [Oreochromis niloticus]	NA	green	cellular organisms; Eukaryota; Opisthokonta; Metazoa; Eumetazoa; Bilateria; Deuterostomia; Chordata; Craniata; Vertebrata; Gnathostomata; Teleostomi; Euteleostomi; Actinopterygii; Actinopteri; Neopterygii; Teleostei; Osteoglossocephalai; Clupeocephala; Euteleosteomorpha; Neoteleostei; Eurypterygia; Ctenosquamata; Acanthomorphata; Euacanthomorphacea; Percomorphaceae; Ovalentaria; Cichlomorphae; Ci…
aburDev_TRINITY_DN103691_c0_g1_i1	DenovoEntry	DenovoEntry	DenovoEntry	Pseudomonas sp. Chol1	EKM96396.1hypothetical protein C211_08439 [Pseudomonas sp. Chol1]	NA	green	cellular organisms; Bacteria; Proteobacteria; Gammaproteobacteria; Pseudomonadales; Pseudomonadaceae; Pseudomonas;
aburDev_TRINITY_DN103691_c0_g1_i2	DenovoEntry	DenovoEntry	DenovoEntry	Pseudomonas sp. Chol1	EKM96396.1hypothetical protein C211_08439 [Pseudomonas sp. Chol1]	NA	green	cellular organisms; Bacteria; Proteobacteria; Gammaproteobacteria; Pseudomonadales; Pseudomonadaceae; Pseudomonas;
aburDev_TRINITY_DN103691_c0_g1_i3	DenovoEntry	DenovoEntry	DenovoEntry	Pseudomonas sp. Chol1	EKM96396.1hypothetical protein C211_08439 [Pseudomonas sp. Chol1]	NA	royalblue	cellular organisms; Bacteria; Proteobacteria; Gammaproteobacteria; Pseudomonadales; Pseudomonadaceae; Pseudomonas;
aburDev_TRINITY_DN103752_c0_g2_i1	DenovoEntry	DenovoEntry	DenovoEntry	NA	NA	NA	cyan	NA
aburDev_TRINITY_DN103756_c1_g1_i2	DenovoEntry	DenovoEntry	DenovoEntry	NA	NA	NA	NA	NA
aburDev_TRINITY_DN103795_c0_g1_i1	DenovoEntry	DenovoEntry	DenovoEntry	Zea mays	AQK69444.1Nuclear pore complex protein NUP205 [Zea mays]	NA	NA	cellular organisms; Eukaryota; Viridiplantae; Streptophyta; Streptophytina; Embryophyta; Tracheophyta; Euphyllophyta; Spermatophyta; Magnoliophyta; Mesangiospermae; Liliopsida; Petrosaviidae; commelinids; Poales; Poaceae; PACMAD clade; Panicoideae; Andropogonodae; Andropogoneae; Tripsacinae; Zea;
aburDev_TRINITY_DN103863_c0_g2_i1	DenovoEntry	DenovoEntry	DenovoEntry	NA	NA	NA	NA	NA
aburDev_TRINITY_DN103863_c0_g2_i2	DenovoEntry	DenovoEntry	DenovoEntry	NA	NA	NA	cyan	NA
aburDev_TRINITY_DN103888_c1_g1_i2	DenovoEntry	DenovoEntry	DenovoEntry	Maylandia zebra	XP_014268056.1PREDICTED: protocadherin alpha-2-like [Maylandia zebra]	NA	turquoise	cellular organisms; Eukaryota; Opisthokonta; Metazoa; Eumetazoa; Bilateria; Deuterostomia; Chordata; Craniata; Vertebrata; Gnathostomata; Teleostomi; Euteleostomi; Actinopterygii; Actinopteri; Neopterygii; Teleostei; Osteoglossocephalai; Clupeocephala; Euteleosteomorpha; Neoteleostei; Eurypterygia; Ctenosquamata; Acanthomorphata; Euacanthomorphacea; Percomorphaceae; Ovalentaria; Cichlomorphae; Ci…
aburDev_TRINITY_DN103937_c0_g1_i1	DenovoEntry	DenovoEntry	DenovoEntry	NA	NA	NA	black	NA
aburDev_TRINITY_DN103937_c1_g1_i2	DenovoEntry	DenovoEntry	DenovoEntry	NA	NA	NA	NA	NA
aburDev_TRINITY_DN103941_c0_g1_i1	DenovoEntry	DenovoEntry	DenovoEntry	Maylandia zebra	XP_004564796.3PREDICTED: dehydrodolichyl diphosphate syntase complex subunit NUS1 [Maylandia zebra]	GO:0002040,GO:0016765	cyan	cellular organisms; Eukaryota; Opisthokonta; Metazoa; Eumetazoa; Bilateria; Deuterostomia; Chordata; Craniata; Vertebrata; Gnathostomata; Teleostomi; Euteleostomi; Actinopterygii; Actinopteri; Neopterygii; Teleostei; Osteoglossocephalai; Clupeocephala; Euteleosteomorpha; Neoteleostei; Eurypterygia; Ctenosquamata; Acanthomorphata; Euacanthomorphacea; Percomorphaceae; Ovalentaria; Cichlomorphae; Ci…
aburDev_TRINITY_DN104009_c0_g2_i1	DenovoEntry	DenovoEntry	DenovoEntry	NA	NA	NA	cyan	NA
aburDev_TRINITY_DN104009_c0_g2_i2	DenovoEntry	DenovoEntry	DenovoEntry	NA	NA	NA	cyan	NA
aburDev_TRINITY_DN104012_c0_g1_i1	DenovoEntry	DenovoEntry	DenovoEntry	NA	NA	NA	blue	NA
aburDev_TRINITY_DN104013_c0_g1_i2	DenovoEntry	DenovoEntry	DenovoEntry	Oreochromis niloticus	XP_019220996.1PREDICTED: leukocyte immunoglobulin-like receptor subfamily B member 1 isoform X6 [Oreochromis niloticus]	NA	turquoise	cellular organisms; Eukaryota; Opisthokonta; Metazoa; Eumetazoa; Bilateria; Deuterostomia; Chordata; Craniata; Vertebrata; Gnathostomata; Teleostomi; Euteleostomi; Actinopterygii; Actinopteri; Neopterygii; Teleostei; Osteoglossocephalai; Clupeocephala; Euteleosteomorpha; Neoteleostei; Eurypterygia; Ctenosquamata; Acanthomorphata; Euacanthomorphacea; Percomorphaceae; Ovalentaria; Cichlomorphae; Ci…
aburDev_TRINITY_DN104036_c0_g1_i1	DenovoEntry	DenovoEntry	DenovoEntry	Paenibacillus sp. IHB B 3415	KHL97278.1hypothetical protein QW71_02680 [Paenibacillus sp. IHB B 3415]	NA	NA	cellular organisms; Bacteria; Terrabacteria group; Firmicutes; Bacilli; Bacillales; Paenibacillaceae; Paenibacillus;
aburDev_TRINITY_DN104042_c0_g1_i3	DenovoEntry	DenovoEntry	DenovoEntry	NA	NA	NA	darkorange	NA
aburDev_TRINITY_DN104042_c0_g1_i4	DenovoEntry	DenovoEntry	DenovoEntry	NA	NA	NA	NA	NA
aburDev_TRINITY_DN104054_c0_g1_i1	DenovoEntry	DenovoEntry	DenovoEntry	NA	NA	NA	NA	NA
aburDev_TRINITY_DN104054_c0_g2_i1	DenovoEntry	DenovoEntry	DenovoEntry	NA	NA	NA	NA	NA
aburDev_TRINITY_DN104055_c0_g1_i1	DenovoEntry	DenovoEntry	DenovoEntry	NA	NA	NA	darkgrey	NA
aburDev_TRINITY_DN104098_c0_g1_i1	DenovoEntry	DenovoEntry	DenovoEntry	NA	NA	NA	NA	NA
aburDev_TRINITY_DN104118_c0_g3_i1	DenovoEntry	DenovoEntry	DenovoEntry	NA	NA	NA	NA	NA
aburDev_TRINITY_DN104131_c0_g1_i1	DenovoEntry	DenovoEntry	DenovoEntry	Vibrio cholerae	KUY43863.1hypothetical protein AWN58_18140 [Vibrio cholerae]	NA	NA	cellular organisms; Bacteria; Proteobacteria; Gammaproteobacteria; Vibrionales; Vibrionaceae; Vibrio;
aburDev_TRINITY_DN104181_c0_g1_i1	DenovoEntry	DenovoEntry	DenovoEntry	Stegastes partitus	XP_008304982.1PREDICTED: piggyBac transposable element-derived protein 4-like partial [Stegastes partitus]	NA	darkgrey	cellular organisms; Eukaryota; Opisthokonta; Metazoa; Eumetazoa; Bilateria; Deuterostomia; Chordata; Craniata; Vertebrata; Gnathostomata; Teleostomi; Euteleostomi; Actinopterygii; Actinopteri; Neopterygii; Teleostei; Osteoglossocephalai; Clupeocephala; Euteleosteomorpha; Neoteleostei; Eurypterygia; Ctenosquamata; Acanthomorphata; Euacanthomorphacea; Percomorphaceae; Ovalentaria; Ovalentaria incer…
aburDev_TRINITY_DN104205_c0_g1_i1	DenovoEntry	DenovoEntry	DenovoEntry	Labrus bergylta	XP_020496924.1LOW QUALITY PROTEIN: nucleic acid dioxygenase ALKBH1 [Labrus bergylta]	NA	turquoise	cellular organisms; Eukaryota; Opisthokonta; Metazoa; Eumetazoa; Bilateria; Deuterostomia; Chordata; Craniata; Vertebrata; Gnathostomata; Teleostomi; Euteleostomi; Actinopterygii; Actinopteri; Neopterygii; Teleostei; Osteoglossocephalai; Clupeocephala; Euteleosteomorpha; Neoteleostei; Eurypterygia; Ctenosquamata; Acanthomorphata; Euacanthomorphacea; Percomorphaceae; Eupercaria; Labriformes; Labri…
aburDev_TRINITY_DN104234_c0_g3_i1	DenovoEntry	DenovoEntry	DenovoEntry	NA	NA	NA	NA	NA
aburDev_TRINITY_DN104271_c0_g1_i1	DenovoEntry	DenovoEntry	DenovoEntry	Oreochromis niloticus	XP_019205850.1PREDICTED: lymphocyte antigen 6 complex locus protein G6d [Oreochromis niloticus]	NA	NA	cellular organisms; Eukaryota; Opisthokonta; Metazoa; Eumetazoa; Bilateria; Deuterostomia; Chordata; Craniata; Vertebrata; Gnathostomata; Teleostomi; Euteleostomi; Actinopterygii; Actinopteri; Neopterygii; Teleostei; Osteoglossocephalai; Clupeocephala; Euteleosteomorpha; Neoteleostei; Eurypterygia; Ctenosquamata; Acanthomorphata; Euacanthomorphacea; Percomorphaceae; Ovalentaria; Cichlomorphae; Ci…
aburDev_TRINITY_DN104271_c0_g1_i2	DenovoEntry	DenovoEntry	DenovoEntry	Oreochromis niloticus	XP_019205850.1PREDICTED: lymphocyte antigen 6 complex locus protein G6d [Oreochromis niloticus]	NA	blue	cellular organisms; Eukaryota; Opisthokonta; Metazoa; Eumetazoa; Bilateria; Deuterostomia; Chordata; Craniata; Vertebrata; Gnathostomata; Teleostomi; Euteleostomi; Actinopterygii; Actinopteri; Neopterygii; Teleostei; Osteoglossocephalai; Clupeocephala; Euteleosteomorpha; Neoteleostei; Eurypterygia; Ctenosquamata; Acanthomorphata; Euacanthomorphacea; Percomorphaceae; Ovalentaria; Cichlomorphae; Ci…
aburDev_TRINITY_DN104271_c0_g1_i3	DenovoEntry	DenovoEntry	DenovoEntry	Oreochromis niloticus	XP_019205850.1PREDICTED: lymphocyte antigen 6 complex locus protein G6d [Oreochromis niloticus]	NA	NA	cellular organisms; Eukaryota; Opisthokonta; Metazoa; Eumetazoa; Bilateria; Deuterostomia; Chordata; Craniata; Vertebrata; Gnathostomata; Teleostomi; Euteleostomi; Actinopterygii; Actinopteri; Neopterygii; Teleostei; Osteoglossocephalai; Clupeocephala; Euteleosteomorpha; Neoteleostei; Eurypterygia; Ctenosquamata; Acanthomorphata; Euacanthomorphacea; Percomorphaceae; Ovalentaria; Cichlomorphae; Ci…
aburDev_TRINITY_DN104322_c0_g1_i1	DenovoEntry	DenovoEntry	DenovoEntry	NA	NA	NA	green	NA
aburDev_TRINITY_DN104327_c0_g1_i1	DenovoEntry	DenovoEntry	DenovoEntry	NA	NA	NA	cyan	NA
aburDev_TRINITY_DN104348_c0_g1_i1	DenovoEntry	DenovoEntry	DenovoEntry	NA	NA	NA	royalblue	NA
aburDev_TRINITY_DN104357_c0_g1_i1	DenovoEntry	DenovoEntry	DenovoEntry	NA	NA	NA	NA	NA
aburDev_TRINITY_DN104358_c0_g1_i1	DenovoEntry	DenovoEntry	DenovoEntry	NA	NA	NA	NA	NA
aburDev_TRINITY_DN104358_c0_g2_i1	DenovoEntry	DenovoEntry	DenovoEntry	NA	NA	NA	NA	NA
aburDev_TRINITY_DN104439_c0_g1_i1	DenovoEntry	DenovoEntry	DenovoEntry	Homo sapiens	AAI71790.1COL6A3 protein [Homo sapiens]	GO:0004867,GO:0005578,GO:0005581,GO:0005615,GO:0010951,GO:0042383,GO:0070062	NA	cellular organisms; Eukaryota; Opisthokonta; Metazoa; Eumetazoa; Bilateria; Deuterostomia; Chordata; Craniata; Vertebrata; Gnathostomata; Teleostomi; Euteleostomi; Sarcopterygii; Dipnotetrapodomorpha; Tetrapoda; Amniota; Mammalia; Theria; Eutheria; Boreoeutheria; Euarchontoglires; Primates; Haplorrhini; Simiiformes; Catarrhini; Hominoidea; Hominidae; Homininae; Homo;
aburDev_TRINITY_DN104457_c0_g1_i1	DenovoEntry	DenovoEntry	DenovoEntry	NA	NA	NA	green	NA
aburDev_TRINITY_DN104483_c1_g1_i1	DenovoEntry	DenovoEntry	DenovoEntry	NA	NA	NA	NA	NA
aburDev_TRINITY_DN104511_c0_g1_i1	DenovoEntry	DenovoEntry	DenovoEntry	Neolamprologus brichardi	XP_006811101.1PREDICTED: LOW QUALITY PROTEIN: alkylated DNA repair protein alkB homolog 1-like [Neolamprologus brichardi]	GO:0006281,GO:0016491,GO:0055114	darkturquoise	cellular organisms; Eukaryota; Opisthokonta; Metazoa; Eumetazoa; Bilateria; Deuterostomia; Chordata; Craniata; Vertebrata; Gnathostomata; Teleostomi; Euteleostomi; Actinopterygii; Actinopteri; Neopterygii; Teleostei; Osteoglossocephalai; Clupeocephala; Euteleosteomorpha; Neoteleostei; Eurypterygia; Ctenosquamata; Acanthomorphata; Euacanthomorphacea; Percomorphaceae; Ovalentaria; Cichlomorphae; Ci…
aburDev_TRINITY_DN104553_c0_g2_i1	DenovoEntry	DenovoEntry	DenovoEntry	NA	NA	NA	cyan	NA
aburDev_TRINITY_DN104578_c0_g1_i1	DenovoEntry	DenovoEntry	DenovoEntry	NA	NA	NA	NA	NA
aburDev_TRINITY_DN104578_c0_g3_i1	DenovoEntry	DenovoEntry	DenovoEntry	NA	NA	NA	NA	NA
aburDev_TRINITY_DN104578_c0_g4_i1	DenovoEntry	DenovoEntry	DenovoEntry	Neolamprologus brichardi	XP_006807999.1PREDICTED: HERV-H LTR-associating protein 2-like [Neolamprologus brichardi]	NA	NA	cellular organisms; Eukaryota; Opisthokonta; Metazoa; Eumetazoa; Bilateria; Deuterostomia; Chordata; Craniata; Vertebrata; Gnathostomata; Teleostomi; Euteleostomi; Actinopterygii; Actinopteri; Neopterygii; Teleostei; Osteoglossocephalai; Clupeocephala; Euteleosteomorpha; Neoteleostei; Eurypterygia; Ctenosquamata; Acanthomorphata; Euacanthomorphacea; Percomorphaceae; Ovalentaria; Cichlomorphae; Ci…
aburDev_TRINITY_DN10460_c0_g1_i1	DenovoEntry	DenovoEntry	DenovoEntry	Hahella chejuensis KCTC 2396	ABC28439.1conserved hypothetical protein [Hahella chejuensis KCTC 2396]/lcl|ABC28705.1 conserved hypothetical protein [Hahella chejuensis KCTC 2396]/lcl|ABC32561.1 conserved hypothetical protein [Hahella chejuensis KCTC 2396]/lcl|ABC32884.1 conserved hypothetical protein [Hahella chejuensis KCTC 2396]/lcl|ABC29027.1 conserved hypothetical protein [Hahella chejuensis KCTC 2396]	NA	NA	cellular organisms; Bacteria; Proteobacteria; Gammaproteobacteria; Oceanospirillales; Hahellaceae; Hahella; Hahella chejuensis;
aburDev_TRINITY_DN104606_c0_g1_i1	DenovoEntry	DenovoEntry	DenovoEntry	NA	NA	NA	green	NA
aburDev_TRINITY_DN104615_c0_g1_i2	DenovoEntry	DenovoEntry	DenovoEntry	NA	NA	NA	NA	NA
aburDev_TRINITY_DN104615_c0_g1_i3	DenovoEntry	DenovoEntry	DenovoEntry	NA	NA	NA	blue	NA
aburDev_TRINITY_DN104615_c0_g1_i4	DenovoEntry	DenovoEntry	DenovoEntry	NA	NA	NA	NA	NA
aburDev_TRINITY_DN104639_c0_g1_i3	DenovoEntry	DenovoEntry	DenovoEntry	Maylandia zebra	XP_014267966.1PREDICTED: ras-like protein family member 12 [Maylandia zebra]	NA	NA	cellular organisms; Eukaryota; Opisthokonta; Metazoa; Eumetazoa; Bilateria; Deuterostomia; Chordata; Craniata; Vertebrata; Gnathostomata; Teleostomi; Euteleostomi; Actinopterygii; Actinopteri; Neopterygii; Teleostei; Osteoglossocephalai; Clupeocephala; Euteleosteomorpha; Neoteleostei; Eurypterygia; Ctenosquamata; Acanthomorphata; Euacanthomorphacea; Percomorphaceae; Ovalentaria; Cichlomorphae; Ci…
aburDev_TRINITY_DN104649_c0_g2_i1	DenovoEntry	DenovoEntry	DenovoEntry	Larimichthys crocea	KKF27778.1Retrovirus-related Pol polyprotein from transposon 412 [Larimichthys crocea]	NA	NA	cellular organisms; Eukaryota; Opisthokonta; Metazoa; Eumetazoa; Bilateria; Deuterostomia; Chordata; Craniata; Vertebrata; Gnathostomata; Teleostomi; Euteleostomi; Actinopterygii; Actinopteri; Neopterygii; Teleostei; Osteoglossocephalai; Clupeocephala; Euteleosteomorpha; Neoteleostei; Eurypterygia; Ctenosquamata; Acanthomorphata; Euacanthomorphacea; Percomorphaceae; Eupercaria; Eupercaria incerta…
aburDev_TRINITY_DN104649_c1_g2_i1	DenovoEntry	DenovoEntry	DenovoEntry	Oreochromis niloticus	XP_019218710.1PREDICTED: uncharacterized protein LOC109203576 [Oreochromis niloticus]	NA	NA	cellular organisms; Eukaryota; Opisthokonta; Metazoa; Eumetazoa; Bilateria; Deuterostomia; Chordata; Craniata; Vertebrata; Gnathostomata; Teleostomi; Euteleostomi; Actinopterygii; Actinopteri; Neopterygii; Teleostei; Osteoglossocephalai; Clupeocephala; Euteleosteomorpha; Neoteleostei; Eurypterygia; Ctenosquamata; Acanthomorphata; Euacanthomorphacea; Percomorphaceae; Ovalentaria; Cichlomorphae; Ci…
aburDev_TRINITY_DN104680_c0_g2_i1	DenovoEntry	DenovoEntry	DenovoEntry	NA	NA	NA	NA	NA
aburDev_TRINITY_DN104703_c0_g1_i1	DenovoEntry	DenovoEntry	DenovoEntry	Acinetobacter baumannii	APX42443.1beta-lactamase TEM-1 partial [Acinetobacter baumannii]	GO:0008800,GO:0030655,GO:0046677	black	cellular organisms; Bacteria; Proteobacteria; Gammaproteobacteria; Pseudomonadales; Moraxellaceae; Acinetobacter; Acinetobacter calcoaceticus/baumannii complex;
aburDev_TRINITY_DN104732_c0_g1_i1	DenovoEntry	DenovoEntry	DenovoEntry	Oreochromis niloticus	XP_019212312.1PREDICTED: uncharacterized protein LOC109201198 [Oreochromis niloticus]	NA	darkorange	cellular organisms; Eukaryota; Opisthokonta; Metazoa; Eumetazoa; Bilateria; Deuterostomia; Chordata; Craniata; Vertebrata; Gnathostomata; Teleostomi; Euteleostomi; Actinopterygii; Actinopteri; Neopterygii; Teleostei; Osteoglossocephalai; Clupeocephala; Euteleosteomorpha; Neoteleostei; Eurypterygia; Ctenosquamata; Acanthomorphata; Euacanthomorphacea; Percomorphaceae; Ovalentaria; Cichlomorphae; Ci…
aburDev_TRINITY_DN104784_c0_g1_i1	DenovoEntry	DenovoEntry	DenovoEntry	NA	NA	NA	NA	NA
aburDev_TRINITY_DN104870_c0_g1_i1	DenovoEntry	DenovoEntry	DenovoEntry	NA	NA	NA	turquoise	NA
aburDev_TRINITY_DN104879_c0_g1_i2	DenovoEntry	DenovoEntry	DenovoEntry	NA	NA	NA	NA	NA
aburDev_TRINITY_DN104881_c1_g2_i1	DenovoEntry	DenovoEntry	DenovoEntry	Pundamilia nyererei	lcl|XP_005749473.1 PREDICTED: protein NLRC3-like [Pundamilia nyererei]/lcl|XP_005749474.1 PREDICTED: protein NLRC3-like [Pundamilia nyererei]/XP_005749472.1PREDICTED: protein NLRC3-like [Pundamilia nyererei]	NA	orange	cellular organisms; Eukaryota; Opisthokonta; Metazoa; Eumetazoa; Bilateria; Deuterostomia; Chordata; Craniata; Vertebrata; Gnathostomata; Teleostomi; Euteleostomi; Actinopterygii; Actinopteri; Neopterygii; Teleostei; Osteoglossocephalai; Clupeocephala; Euteleosteomorpha; Neoteleostei; Eurypterygia; Ctenosquamata; Acanthomorphata; Euacanthomorphacea; Percomorphaceae; Ovalentaria; Cichlomorphae; Ci…
aburDev_TRINITY_DN104886_c0_g1_i1	DenovoEntry	DenovoEntry	DenovoEntry	NA	NA	NA	green	NA
aburDev_TRINITY_DN104886_c0_g1_i2	DenovoEntry	DenovoEntry	DenovoEntry	NA	NA	NA	NA	NA
aburDev_TRINITY_DN104886_c0_g1_i3	DenovoEntry	DenovoEntry	DenovoEntry	NA	NA	NA	darkgrey	NA
aburDev_TRINITY_DN104893_c0_g2_i1	DenovoEntry	DenovoEntry	DenovoEntry	NA	NA	NA	NA	NA
aburDev_TRINITY_DN104954_c0_g1_i2	DenovoEntry	DenovoEntry	DenovoEntry	NA	NA	NA	black	NA
aburDev_TRINITY_DN104954_c0_g1_i3	DenovoEntry	DenovoEntry	DenovoEntry	NA	NA	NA	NA	NA
aburDev_TRINITY_DN104980_c1_g1_i1	DenovoEntry	DenovoEntry	DenovoEntry	NA	NA	NA	black	NA
aburDev_TRINITY_DN105003_c0_g2_i3	DenovoEntry	DenovoEntry	DenovoEntry	Oreochromis niloticus	XP_019206485.1PREDICTED: uncharacterized protein LOC102077477 [Oreochromis niloticus]	NA	NA	cellular organisms; Eukaryota; Opisthokonta; Metazoa; Eumetazoa; Bilateria; Deuterostomia; Chordata; Craniata; Vertebrata; Gnathostomata; Teleostomi; Euteleostomi; Actinopterygii; Actinopteri; Neopterygii; Teleostei; Osteoglossocephalai; Clupeocephala; Euteleosteomorpha; Neoteleostei; Eurypterygia; Ctenosquamata; Acanthomorphata; Euacanthomorphacea; Percomorphaceae; Ovalentaria; Cichlomorphae; Ci…
aburDev_TRINITY_DN105003_c0_g6_i1	DenovoEntry	DenovoEntry	DenovoEntry	NA	NA	NA	NA	NA
aburDev_TRINITY_DN105003_c0_g8_i1	DenovoEntry	DenovoEntry	DenovoEntry	NA	NA	NA	NA	NA
aburDev_TRINITY_DN105063_c0_g5_i1	DenovoEntry	DenovoEntry	DenovoEntry	NA	NA	NA	NA	NA
aburDev_TRINITY_DN105071_c1_g1_i1	DenovoEntry	DenovoEntry	DenovoEntry	NA	NA	NA	NA	NA
aburDev_TRINITY_DN105073_c0_g1_i1	DenovoEntry	DenovoEntry	DenovoEntry	Corynebacterium efficiens YS-314	BAC18353.1conserved hypothetical protein [Corynebacterium efficiens YS-314]	NA	NA	cellular organisms; Bacteria; Terrabacteria group; Actinobacteria; Actinobacteria; Corynebacteriales; Corynebacteriaceae; Corynebacterium; Corynebacterium efficiens;
aburDev_TRINITY_DN105073_c0_g1_i3	DenovoEntry	DenovoEntry	DenovoEntry	Streptococcus anginosus subsp. whileyi CCUG 39159	EID19495.1hypothetical protein HMPREF1043_0707 [Streptococcus anginosus subsp. whileyi CCUG 39159]	NA	NA	cellular organisms; Bacteria; Terrabacteria group; Firmicutes; Bacilli; Lactobacillales; Streptococcaceae; Streptococcus; Streptococcus anginosus group; Streptococcus anginosus; Streptococcus anginosus subsp. whileyi;
aburDev_TRINITY_DN105099_c0_g1_i1	DenovoEntry	DenovoEntry	DenovoEntry	Shigella sonnei	SJG99250.1Uncharacterised protein [Shigella sonnei]	NA	NA	cellular organisms; Bacteria; Proteobacteria; Gammaproteobacteria; Enterobacterales; Enterobacteriaceae; Shigella;
aburDev_TRINITY_DN105119_c0_g2_i1	DenovoEntry	DenovoEntry	DenovoEntry	NA	NA	NA	NA	NA
aburDev_TRINITY_DN105129_c0_g4_i1	DenovoEntry	DenovoEntry	DenovoEntry	Oreochromis niloticus	XP_003456932.3PREDICTED: apoptosis regulator BAX partial [Oreochromis niloticus]	NA	cyan	cellular organisms; Eukaryota; Opisthokonta; Metazoa; Eumetazoa; Bilateria; Deuterostomia; Chordata; Craniata; Vertebrata; Gnathostomata; Teleostomi; Euteleostomi; Actinopterygii; Actinopteri; Neopterygii; Teleostei; Osteoglossocephalai; Clupeocephala; Euteleosteomorpha; Neoteleostei; Eurypterygia; Ctenosquamata; Acanthomorphata; Euacanthomorphacea; Percomorphaceae; Ovalentaria; Cichlomorphae; Ci…
aburDev_TRINITY_DN105171_c0_g1_i1	DenovoEntry	DenovoEntry	DenovoEntry	NA	NA	NA	NA	NA
aburDev_TRINITY_DN105208_c0_g1_i1	DenovoEntry	DenovoEntry	DenovoEntry	Sinocyclocheilus rhinocerous	XP_016403936.1PREDICTED: uncharacterized protein F54H12.2-like [Sinocyclocheilus rhinocerous]	NA	steelblue	cellular organisms; Eukaryota; Opisthokonta; Metazoa; Eumetazoa; Bilateria; Deuterostomia; Chordata; Craniata; Vertebrata; Gnathostomata; Teleostomi; Euteleostomi; Actinopterygii; Actinopteri; Neopterygii; Teleostei; Osteoglossocephalai; Clupeocephala; Otomorpha; Ostariophysi; Otophysi; Cypriniphysae; Cypriniformes; Cyprinoidea; Cyprinidae; Sinocyclocheilus;
aburDev_TRINITY_DN105229_c0_g2_i1	DenovoEntry	DenovoEntry	DenovoEntry	NA	NA	NA	turquoise	NA
aburDev_TRINITY_DN10524_c0_g1_i1	DenovoEntry	DenovoEntry	DenovoEntry	NA	NA	NA	NA	NA
aburDev_TRINITY_DN105339_c0_g1_i1	DenovoEntry	DenovoEntry	DenovoEntry	Prevotella sp. oral taxon 317 str. F0108	EFC67102.1LOW QUALITY PROTEIN: hypothetical protein HMPREF0670_02906 partial [Prevotella sp. oral taxon 317 str. F0108]	NA	NA	cellular organisms; Bacteria; FCB group; Bacteroidetes/Chlorobi group; Bacteroidetes; Bacteroidia; Bacteroidales; Prevotellaceae; Prevotella; Prevotella sp. oral taxon 317;
aburDev_TRINITY_DN105339_c0_g1_i2	DenovoEntry	DenovoEntry	DenovoEntry	Magnetospirillum gryphiswaldense MSR-1/Magnetospirillum gryphiswaldense MSR-1 v2	CAJ30045.1conserved hypothetical protein [Magnetospirillum gryphiswaldense MSR-1]/lcl|CDK99198.1 protein of unknown function [Magnetospirillum gryphiswaldense MSR-1 v2]	NA	NA	cellular organisms; Bacteria; Proteobacteria; Alphaproteobacteria; Rhodospirillales; Rhodospirillaceae; Magnetospirillum; Magnetospirillum gryphiswaldense;
aburDev_TRINITY_DN105339_c0_g1_i3	DenovoEntry	DenovoEntry	DenovoEntry	Streptococcus pneumoniae	CWB19287.1Uncharacterised protein [Streptococcus pneumoniae]	NA	NA	cellular organisms; Bacteria; Terrabacteria group; Firmicutes; Bacilli; Lactobacillales; Streptococcaceae; Streptococcus;
aburDev_TRINITY_DN105381_c0_g2_i1	DenovoEntry	DenovoEntry	DenovoEntry	NA	NA	NA	royalblue	NA
aburDev_TRINITY_DN105389_c0_g1_i1	DenovoEntry	DenovoEntry	DenovoEntry	Poecilia latipinna	XP_014891027.1PREDICTED: adenylate cyclase type 2-like [Poecilia latipinna]	NA	NA	cellular organisms; Eukaryota; Opisthokonta; Metazoa; Eumetazoa; Bilateria; Deuterostomia; Chordata; Craniata; Vertebrata; Gnathostomata; Teleostomi; Euteleostomi; Actinopterygii; Actinopteri; Neopterygii; Teleostei; Osteoglossocephalai; Clupeocephala; Euteleosteomorpha; Neoteleostei; Eurypterygia; Ctenosquamata; Acanthomorphata; Euacanthomorphacea; Percomorphaceae; Ovalentaria; Atherinomorphae; …
aburDev_TRINITY_DN105405_c0_g3_i1	DenovoEntry	DenovoEntry	DenovoEntry	NA	NA	NA	blue	NA
aburDev_TRINITY_DN105423_c0_g1_i1	DenovoEntry	DenovoEntry	DenovoEntry	NA	NA	NA	green	NA
aburDev_TRINITY_DN105432_c0_g1_i2	DenovoEntry	DenovoEntry	DenovoEntry	Galeopterus variegatus	XP_008590080.1PREDICTED: LOW QUALITY PROTEIN: uncharacterized protein LOC103607341 [Galeopterus variegatus]	NA	green	cellular organisms; Eukaryota; Opisthokonta; Metazoa; Eumetazoa; Bilateria; Deuterostomia; Chordata; Craniata; Vertebrata; Gnathostomata; Teleostomi; Euteleostomi; Sarcopterygii; Dipnotetrapodomorpha; Tetrapoda; Amniota; Mammalia; Theria; Eutheria; Boreoeutheria; Euarchontoglires; Dermoptera; Cynocephalidae; Galeopterus;
aburDev_TRINITY_DN105449_c0_g1_i1	DenovoEntry	DenovoEntry	DenovoEntry	NA	NA	NA	green	NA
aburDev_TRINITY_DN105450_c0_g1_i1	DenovoEntry	DenovoEntry	DenovoEntry	Populus euphratica	XP_011013113.1PREDICTED: LOW QUALITY PROTEIN: uncharacterized protein LOC105117228 [Populus euphratica]	NA	lightyellow	cellular organisms; Eukaryota; Viridiplantae; Streptophyta; Streptophytina; Embryophyta; Tracheophyta; Euphyllophyta; Spermatophyta; Magnoliophyta; Mesangiospermae; eudicotyledons; Gunneridae; Pentapetalae; rosids; fabids; Malpighiales; Salicaceae; Saliceae; Populus;
aburDev_TRINITY_DN105450_c0_g2_i3	DenovoEntry	DenovoEntry	DenovoEntry	Hypoxylon sp. EC38	OTA50912.1hypothetical protein K449DRAFT_381594 [Hypoxylon sp. EC38]	NA	NA	cellular organisms; Eukaryota; Opisthokonta; Fungi; Dikarya; Ascomycota; saccharomyceta; Pezizomycotina; leotiomyceta; sordariomyceta; Sordariomycetes; Xylariomycetidae; Xylariales; Hypoxylaceae; Hypoxylon;
aburDev_TRINITY_DN105450_c0_g3_i1	DenovoEntry	DenovoEntry	DenovoEntry	Vibrio campbellii	OPH47798.1hypothetical protein B4U81_25600 partial [Vibrio campbellii]	NA	green	cellular organisms; Bacteria; Proteobacteria; Gammaproteobacteria; Vibrionales; Vibrionaceae; Vibrio; Vibrio harveyi group;
aburDev_TRINITY_DN105480_c0_g2_i1	DenovoEntry	DenovoEntry	DenovoEntry	NA	NA	NA	green	NA
aburDev_TRINITY_DN105488_c0_g1_i7	DenovoEntry	DenovoEntry	DenovoEntry	NA	NA	NA	NA	NA
aburDev_TRINITY_DN105514_c1_g1_i1	DenovoEntry	DenovoEntry	DenovoEntry	NA	NA	NA	NA	NA
aburDev_TRINITY_DN105518_c0_g1_i1	DenovoEntry	DenovoEntry	DenovoEntry	Talaromyces stipitatus ATCC 10500	lcl|EED14557.1 hypothetical protein TSTA_040370 [Talaromyces stipitatus ATCC 10500]/XP_002484510.1hypothetical protein TSTA_040370 [Talaromyces stipitatus ATCC 10500]	NA	NA	cellular organisms; Eukaryota; Opisthokonta; Fungi; Dikarya; Ascomycota; saccharomyceta; Pezizomycotina; leotiomyceta; Eurotiomycetes; Eurotiomycetidae; Eurotiales; Trichocomaceae; Talaromyces; Talaromyces stipitatus;
aburDev_TRINITY_DN105518_c1_g1_i1	DenovoEntry	DenovoEntry	DenovoEntry	Exophiala dermatitidis NIH/UT8656	lcl|EHY51766.1 hypothetical protein HMPREF1120_11008 (mitochondrion) [Exophiala dermatitidis NIH/UT8656]/XP_009161805.1hypothetical protein HMPREF1120_11008 (mitochondrion) [Exophiala dermatitidis NIH/UT8656]	NA	NA	cellular organisms; Eukaryota; Opisthokonta; Fungi; Dikarya; Ascomycota; saccharomyceta; Pezizomycotina; leotiomyceta; Eurotiomycetes; Chaetothyriomycetidae; Chaetothyriales; Herpotrichiellaceae; Exophiala;
aburDev_TRINITY_DN105590_c0_g1_i1	DenovoEntry	DenovoEntry	DenovoEntry	NA	NA	NA	NA	NA
aburDev_TRINITY_DN105590_c0_g1_i3	DenovoEntry	DenovoEntry	DenovoEntry	NA	NA	NA	NA	NA
aburDev_TRINITY_DN105598_c0_g1_i1	DenovoEntry	DenovoEntry	DenovoEntry	Haplochromis burtoni	XP_014187312.1PREDICTED: uncharacterized protein LOC106633061 partial [Haplochromis burtoni]	NA	paleturquoise	cellular organisms; Eukaryota; Opisthokonta; Metazoa; Eumetazoa; Bilateria; Deuterostomia; Chordata; Craniata; Vertebrata; Gnathostomata; Teleostomi; Euteleostomi; Actinopterygii; Actinopteri; Neopterygii; Teleostei; Osteoglossocephalai; Clupeocephala; Euteleosteomorpha; Neoteleostei; Eurypterygia; Ctenosquamata; Acanthomorphata; Euacanthomorphacea; Percomorphaceae; Ovalentaria; Cichlomorphae; Ci…
aburDev_TRINITY_DN105671_c0_g1_i1	DenovoEntry	DenovoEntry	DenovoEntry	NA	NA	NA	turquoise	NA
aburDev_TRINITY_DN105695_c0_g1_i1	DenovoEntry	DenovoEntry	DenovoEntry	NA	NA	NA	NA	NA
aburDev_TRINITY_DN105730_c0_g1_i1	DenovoEntry	DenovoEntry	DenovoEntry	Sinocyclocheilus rhinocerous	XP_016412891.1PREDICTED: uncharacterized protein LOC107743944 [Sinocyclocheilus rhinocerous]	NA	black	cellular organisms; Eukaryota; Opisthokonta; Metazoa; Eumetazoa; Bilateria; Deuterostomia; Chordata; Craniata; Vertebrata; Gnathostomata; Teleostomi; Euteleostomi; Actinopterygii; Actinopteri; Neopterygii; Teleostei; Osteoglossocephalai; Clupeocephala; Otomorpha; Ostariophysi; Otophysi; Cypriniphysae; Cypriniformes; Cyprinoidea; Cyprinidae; Sinocyclocheilus;
aburDev_TRINITY_DN105730_c0_g2_i1	DenovoEntry	DenovoEntry	DenovoEntry	Sinocyclocheilus rhinocerous	XP_016412891.1PREDICTED: uncharacterized protein LOC107743944 [Sinocyclocheilus rhinocerous]	NA	NA	cellular organisms; Eukaryota; Opisthokonta; Metazoa; Eumetazoa; Bilateria; Deuterostomia; Chordata; Craniata; Vertebrata; Gnathostomata; Teleostomi; Euteleostomi; Actinopterygii; Actinopteri; Neopterygii; Teleostei; Osteoglossocephalai; Clupeocephala; Otomorpha; Ostariophysi; Otophysi; Cypriniphysae; Cypriniformes; Cyprinoidea; Cyprinidae; Sinocyclocheilus;
aburDev_TRINITY_DN105738_c0_g1_i1	DenovoEntry	DenovoEntry	DenovoEntry	Nothobranchius furzeri	XP_015798270.1PREDICTED: uncharacterized protein LOC107374635 [Nothobranchius furzeri]	NA	NA	cellular organisms; Eukaryota; Opisthokonta; Metazoa; Eumetazoa; Bilateria; Deuterostomia; Chordata; Craniata; Vertebrata; Gnathostomata; Teleostomi; Euteleostomi; Actinopterygii; Actinopteri; Neopterygii; Teleostei; Osteoglossocephalai; Clupeocephala; Euteleosteomorpha; Neoteleostei; Eurypterygia; Ctenosquamata; Acanthomorphata; Euacanthomorphacea; Percomorphaceae; Ovalentaria; Atherinomorphae; …
aburDev_TRINITY_DN105754_c2_g1_i10	DenovoEntry	DenovoEntry	DenovoEntry	Neolamprologus brichardi	XP_006808646.1PREDICTED: trichohyalin-like [Neolamprologus brichardi]	NA	paleturquoise	cellular organisms; Eukaryota; Opisthokonta; Metazoa; Eumetazoa; Bilateria; Deuterostomia; Chordata; Craniata; Vertebrata; Gnathostomata; Teleostomi; Euteleostomi; Actinopterygii; Actinopteri; Neopterygii; Teleostei; Osteoglossocephalai; Clupeocephala; Euteleosteomorpha; Neoteleostei; Eurypterygia; Ctenosquamata; Acanthomorphata; Euacanthomorphacea; Percomorphaceae; Ovalentaria; Cichlomorphae; Ci…
aburDev_TRINITY_DN105754_c2_g1_i9	DenovoEntry	DenovoEntry	DenovoEntry	Neolamprologus brichardi	XP_006808646.1PREDICTED: trichohyalin-like [Neolamprologus brichardi]	NA	salmon	cellular organisms; Eukaryota; Opisthokonta; Metazoa; Eumetazoa; Bilateria; Deuterostomia; Chordata; Craniata; Vertebrata; Gnathostomata; Teleostomi; Euteleostomi; Actinopterygii; Actinopteri; Neopterygii; Teleostei; Osteoglossocephalai; Clupeocephala; Euteleosteomorpha; Neoteleostei; Eurypterygia; Ctenosquamata; Acanthomorphata; Euacanthomorphacea; Percomorphaceae; Ovalentaria; Cichlomorphae; Ci…
aburDev_TRINITY_DN105757_c0_g1_i1	DenovoEntry	DenovoEntry	DenovoEntry	Oreochromis niloticus	XP_019218805.1PREDICTED: uncharacterized protein LOC109203630 [Oreochromis niloticus]	NA	cyan	cellular organisms; Eukaryota; Opisthokonta; Metazoa; Eumetazoa; Bilateria; Deuterostomia; Chordata; Craniata; Vertebrata; Gnathostomata; Teleostomi; Euteleostomi; Actinopterygii; Actinopteri; Neopterygii; Teleostei; Osteoglossocephalai; Clupeocephala; Euteleosteomorpha; Neoteleostei; Eurypterygia; Ctenosquamata; Acanthomorphata; Euacanthomorphacea; Percomorphaceae; Ovalentaria; Cichlomorphae; Ci…
aburDev_TRINITY_DN105784_c0_g1_i1	DenovoEntry	DenovoEntry	DenovoEntry	NA	NA	NA	NA	NA
aburDev_TRINITY_DN105809_c0_g1_i1	DenovoEntry	DenovoEntry	DenovoEntry	NA	NA	NA	NA	NA
aburDev_TRINITY_DN105841_c0_g1_i1	DenovoEntry	DenovoEntry	DenovoEntry	NA	NA	NA	turquoise	NA
aburDev_TRINITY_DN105842_c1_g1_i1	DenovoEntry	DenovoEntry	DenovoEntry	NA	NA	NA	black	NA
aburDev_TRINITY_DN105863_c0_g1_i1	DenovoEntry	DenovoEntry	DenovoEntry	NA	NA	NA	NA	NA
aburDev_TRINITY_DN105876_c0_g4_i3	DenovoEntry	DenovoEntry	DenovoEntry	Pundamilia nyererei	XP_005750425.1PREDICTED: zeta-sarcoglycan-like [Pundamilia nyererei]	GO:0005515,GO:0005737,GO:0005856,GO:0007517,GO:0016012,GO:0016021,GO:0042383,GO:0048738,GO:0055001,GO:0060047,GO:0061024	blue	cellular organisms; Eukaryota; Opisthokonta; Metazoa; Eumetazoa; Bilateria; Deuterostomia; Chordata; Craniata; Vertebrata; Gnathostomata; Teleostomi; Euteleostomi; Actinopterygii; Actinopteri; Neopterygii; Teleostei; Osteoglossocephalai; Clupeocephala; Euteleosteomorpha; Neoteleostei; Eurypterygia; Ctenosquamata; Acanthomorphata; Euacanthomorphacea; Percomorphaceae; Ovalentaria; Cichlomorphae; Ci…
aburDev_TRINITY_DN105888_c0_g1_i2	DenovoEntry	DenovoEntry	DenovoEntry	Maylandia zebra	XP_014263422.1PREDICTED: alpha-tectorin-like partial [Maylandia zebra]	GO:0007160	blue	cellular organisms; Eukaryota; Opisthokonta; Metazoa; Eumetazoa; Bilateria; Deuterostomia; Chordata; Craniata; Vertebrata; Gnathostomata; Teleostomi; Euteleostomi; Actinopterygii; Actinopteri; Neopterygii; Teleostei; Osteoglossocephalai; Clupeocephala; Euteleosteomorpha; Neoteleostei; Eurypterygia; Ctenosquamata; Acanthomorphata; Euacanthomorphacea; Percomorphaceae; Ovalentaria; Cichlomorphae; Ci…
aburDev_TRINITY_DN105889_c1_g1_i1	DenovoEntry	DenovoEntry	DenovoEntry	NA	NA	NA	NA	NA
aburDev_TRINITY_DN105916_c0_g3_i1	DenovoEntry	DenovoEntry	DenovoEntry	NA	NA	NA	turquoise	NA
aburDev_TRINITY_DN105934_c0_g2_i1	DenovoEntry	DenovoEntry	DenovoEntry	Oreochromis niloticus	XP_019207501.1PREDICTED: uncharacterized protein LOC109197025 [Oreochromis niloticus]	NA	darkorange	cellular organisms; Eukaryota; Opisthokonta; Metazoa; Eumetazoa; Bilateria; Deuterostomia; Chordata; Craniata; Vertebrata; Gnathostomata; Teleostomi; Euteleostomi; Actinopterygii; Actinopteri; Neopterygii; Teleostei; Osteoglossocephalai; Clupeocephala; Euteleosteomorpha; Neoteleostei; Eurypterygia; Ctenosquamata; Acanthomorphata; Euacanthomorphacea; Percomorphaceae; Ovalentaria; Cichlomorphae; Ci…
aburDev_TRINITY_DN105959_c0_g1_i1	DenovoEntry	DenovoEntry	DenovoEntry	Bacteroides caccae ATCC 43185/Bacteroides caccae	EDM19152.1hypothetical protein BACCAC_03786 [Bacteroides caccae ATCC 43185]/lcl|CUQ23031.1 Uncharacterised protein [Bacteroides caccae]	NA	NA	cellular organisms; Bacteria; FCB group; Bacteroidetes/Chlorobi group; Bacteroidetes; Bacteroidia; Bacteroidales; Bacteroidaceae; Bacteroides; Bacteroides caccae;
aburDev_TRINITY_DN105959_c1_g1_i1	DenovoEntry	DenovoEntry	DenovoEntry	Staphylococcus aureus O11/Staphylococcus aureus subsp. aureus 091751/Staphylococcus aureus/Staphylococcus aureus subsp. aureus str. Newbould 305/Staphylococcus aureus subsp. aureus 112808A/Staphylococcus aureus subsp. aureus	lcl|CDP55918.1 hypothetical protein BN969_16010 [Staphylococcus aureus subsp. aureus]/lcl|PAI40935.1 hypothetical protein APW64_13710 (plasmid) [Staphylococcus aureus]/lcl|PAI45396.1 hypothetical protein APW65_14210 (plasmid) [Staphylococcus aureus]/EGA96140.1hypothetical protein SAO11_2762 [Staphylococcus aureus O11]/lcl|KQB61424.1 hypothetical protein AL076_14310 [Staphylococcus aureus]/lcl|CDP…	NA	black	cellular organisms; Bacteria; Terrabacteria group; Firmicutes; Bacilli; Bacillales; Staphylococcaceae; Staphylococcus; Staphylococcus aureus;
aburDev_TRINITY_DN105967_c0_g1_i1	DenovoEntry	DenovoEntry	DenovoEntry	NA	NA	NA	NA	NA
aburDev_TRINITY_DN106015_c0_g1_i1	DenovoEntry	DenovoEntry	DenovoEntry	NA	NA	NA	salmon	NA
aburDev_TRINITY_DN106040_c0_g1_i1	DenovoEntry	DenovoEntry	DenovoEntry	NA	NA	NA	NA	NA
aburDev_TRINITY_DN106055_c0_g1_i3	DenovoEntry	DenovoEntry	DenovoEntry	NA	NA	NA	blue	NA
aburDev_TRINITY_DN106080_c0_g1_i1	DenovoEntry	DenovoEntry	DenovoEntry	Citrus sinensis	KDO41824.1hypothetical protein CISIN_1g036041mg partial [Citrus sinensis]	NA	NA	cellular organisms; Eukaryota; Viridiplantae; Streptophyta; Streptophytina; Embryophyta; Tracheophyta; Euphyllophyta; Spermatophyta; Magnoliophyta; Mesangiospermae; eudicotyledons; Gunneridae; Pentapetalae; rosids; malvids; Sapindales; Rutaceae; Aurantioideae; Citrus;
aburDev_TRINITY_DN106080_c0_g2_i1	DenovoEntry	DenovoEntry	DenovoEntry	Citrus sinensis	KDO41824.1hypothetical protein CISIN_1g036041mg partial [Citrus sinensis]	NA	NA	cellular organisms; Eukaryota; Viridiplantae; Streptophyta; Streptophytina; Embryophyta; Tracheophyta; Euphyllophyta; Spermatophyta; Magnoliophyta; Mesangiospermae; eudicotyledons; Gunneridae; Pentapetalae; rosids; malvids; Sapindales; Rutaceae; Aurantioideae; Citrus;
aburDev_TRINITY_DN106134_c0_g1_i3	DenovoEntry	DenovoEntry	DenovoEntry	NA	NA	NA	NA	NA
aburDev_TRINITY_DN10614_c0_g1_i1	DenovoEntry	DenovoEntry	DenovoEntry	NA	NA	NA	NA	NA
aburDev_TRINITY_DN106141_c0_g1_i1	DenovoEntry	DenovoEntry	DenovoEntry	Rana pipiens	AAP49009.1transposase [Rana pipiens]/lcl|DAA01561.1 TPA_exp: transposase [Rana pipiens]	NA	NA	cellular organisms; Eukaryota; Opisthokonta; Metazoa; Eumetazoa; Bilateria; Deuterostomia; Chordata; Craniata; Vertebrata; Gnathostomata; Teleostomi; Euteleostomi; Sarcopterygii; Dipnotetrapodomorpha; Tetrapoda; Amphibia; Batrachia; Anura; Neobatrachia; Ranoidea; Ranidae; Rana; Pantherana;
aburDev_TRINITY_DN106141_c0_g1_i3	DenovoEntry	DenovoEntry	DenovoEntry	NA	NA	NA	NA	NA
aburDev_TRINITY_DN106160_c0_g1_i1	DenovoEntry	DenovoEntry	DenovoEntry	NA	NA	NA	NA	NA
aburDev_TRINITY_DN106160_c0_g1_i2	DenovoEntry	DenovoEntry	DenovoEntry	NA	NA	NA	turquoise	NA
aburDev_TRINITY_DN106174_c0_g2_i1	DenovoEntry	DenovoEntry	DenovoEntry	NA	NA	NA	NA	NA
aburDev_TRINITY_DN106174_c0_g2_i2	DenovoEntry	DenovoEntry	DenovoEntry	NA	NA	NA	cyan	NA
aburDev_TRINITY_DN106223_c0_g1_i1	DenovoEntry	DenovoEntry	DenovoEntry	NA	NA	NA	NA	NA
aburDev_TRINITY_DN106230_c1_g2_i1	DenovoEntry	DenovoEntry	DenovoEntry	Oreochromis niloticus	XP_019201945.1PREDICTED: uncharacterized protein LOC109195014 [Oreochromis niloticus]	NA	NA	cellular organisms; Eukaryota; Opisthokonta; Metazoa; Eumetazoa; Bilateria; Deuterostomia; Chordata; Craniata; Vertebrata; Gnathostomata; Teleostomi; Euteleostomi; Actinopterygii; Actinopteri; Neopterygii; Teleostei; Osteoglossocephalai; Clupeocephala; Euteleosteomorpha; Neoteleostei; Eurypterygia; Ctenosquamata; Acanthomorphata; Euacanthomorphacea; Percomorphaceae; Ovalentaria; Cichlomorphae; Ci…
aburDev_TRINITY_DN106255_c1_g1_i1	DenovoEntry	DenovoEntry	DenovoEntry	Microcystis aeruginosa DIANCHI905/Microcystis aeruginosa PCC 7806SL	ELS47048.1hypothetical protein C789_3193 [Microcystis aeruginosa DIANCHI905]/lcl|ARI79959.1 hypothetical protein BH695_0678 [Microcystis aeruginosa PCC 7806SL]/lcl|ARI81670.1 hypothetical protein BH695_2389 [Microcystis aeruginosa PCC 7806SL]	NA	NA	cellular organisms; Bacteria; Terrabacteria group; Cyanobacteria/Melainabacteria group; Cyanobacteria; Oscillatoriophycideae; Chroococcales; Microcystaceae; Microcystis; Microcystis aeruginosa;
aburDev_TRINITY_DN106293_c0_g1_i1	DenovoEntry	DenovoEntry	DenovoEntry	NA	NA	NA	NA	NA
aburDev_TRINITY_DN106322_c0_g1_i1	DenovoEntry	DenovoEntry	DenovoEntry	NA	NA	NA	blue	NA
aburDev_TRINITY_DN106327_c1_g1_i1	DenovoEntry	DenovoEntry	DenovoEntry	NA	NA	NA	NA	NA
aburDev_TRINITY_DN106334_c0_g1_i1	DenovoEntry	DenovoEntry	DenovoEntry	NA	NA	NA	darkorange	NA
aburDev_TRINITY_DN106338_c0_g1_i1	DenovoEntry	DenovoEntry	DenovoEntry	NA	NA	NA	NA	NA
aburDev_TRINITY_DN106346_c0_g1_i1	DenovoEntry	DenovoEntry	DenovoEntry	Pseudomonas monteilii	KXK70703.1hypothetical protein BC89_12120 partial [Pseudomonas monteilii]	NA	NA	cellular organisms; Bacteria; Proteobacteria; Gammaproteobacteria; Pseudomonadales; Pseudomonadaceae; Pseudomonas; Pseudomonas putida group;
aburDev_TRINITY_DN106346_c0_g1_i2	DenovoEntry	DenovoEntry	DenovoEntry	NA	NA	NA	green	NA
aburDev_TRINITY_DN106351_c0_g2_i1	DenovoEntry	DenovoEntry	DenovoEntry	NA	NA	NA	NA	NA
aburDev_TRINITY_DN106351_c0_g3_i2	DenovoEntry	DenovoEntry	DenovoEntry	Haplochromis burtoni	XP_014186956.1PREDICTED: ladderlectin-like [Haplochromis burtoni]	NA	cyan	cellular organisms; Eukaryota; Opisthokonta; Metazoa; Eumetazoa; Bilateria; Deuterostomia; Chordata; Craniata; Vertebrata; Gnathostomata; Teleostomi; Euteleostomi; Actinopterygii; Actinopteri; Neopterygii; Teleostei; Osteoglossocephalai; Clupeocephala; Euteleosteomorpha; Neoteleostei; Eurypterygia; Ctenosquamata; Acanthomorphata; Euacanthomorphacea; Percomorphaceae; Ovalentaria; Cichlomorphae; Ci…
aburDev_TRINITY_DN106351_c0_g7_i1	DenovoEntry	DenovoEntry	DenovoEntry	NA	NA	NA	NA	NA
aburDev_TRINITY_DN106361_c1_g1_i1	DenovoEntry	DenovoEntry	DenovoEntry	NA	NA	NA	salmon	NA
aburDev_TRINITY_DN106428_c0_g1_i1	DenovoEntry	DenovoEntry	DenovoEntry	NA	NA	NA	black	NA
aburDev_TRINITY_DN106461_c0_g1_i1	DenovoEntry	DenovoEntry	DenovoEntry	Syncephalastrum racemosum	ORY99007.1ubiquitin-related domain-containing protein [Syncephalastrum racemosum]	GO:0005524,GO:0005634,GO:0005737,GO:0006457,GO:0006464,GO:0006511,GO:0008270,GO:0042302,GO:0051082	NA	cellular organisms; Eukaryota; Opisthokonta; Fungi; Fungi incertae sedis; Mucoromycota; Mucoromycotina; Mucoromycetes; Mucorales; Syncephalastraceae; Syncephalastrum;
aburDev_TRINITY_DN106487_c0_g3_i1	DenovoEntry	DenovoEntry	DenovoEntry	NA	NA	NA	turquoise	NA
aburDev_TRINITY_DN10651_c0_g1_i1	DenovoEntry	DenovoEntry	DenovoEntry	NA	NA	NA	NA	NA
aburDev_TRINITY_DN106517_c0_g1_i1	DenovoEntry	DenovoEntry	DenovoEntry	NA	NA	NA	green	NA
aburDev_TRINITY_DN106528_c0_g1_i1	DenovoEntry	DenovoEntry	DenovoEntry	NA	NA	NA	darkgrey	NA
aburDev_TRINITY_DN106528_c0_g1_i2	DenovoEntry	DenovoEntry	DenovoEntry	NA	NA	NA	NA	NA
aburDev_TRINITY_DN106559_c0_g1_i9	DenovoEntry	DenovoEntry	DenovoEntry	NA	NA	NA	NA	NA
aburDev_TRINITY_DN106569_c0_g1_i1	DenovoEntry	DenovoEntry	DenovoEntry	NA	NA	NA	cyan	NA
aburDev_TRINITY_DN106573_c0_g1_i1	DenovoEntry	DenovoEntry	DenovoEntry	NA	NA	NA	steelblue	NA
aburDev_TRINITY_DN106652_c2_g1_i1	DenovoEntry	DenovoEntry	DenovoEntry	uncultured Clostridium sp.	SCI46792.1Uncharacterised protein [uncultured Clostridium sp.]	NA	NA	cellular organisms; Bacteria; Terrabacteria group; Firmicutes; Clostridia; Clostridiales; Clostridiaceae; Clostridium; environmental samples;
aburDev_TRINITY_DN106652_c2_g2_i1	DenovoEntry	DenovoEntry	DenovoEntry	Veillonella sp. DORA_A_3_16_22	ETJ17454.1hypothetical protein Q620_VSAC00705G0001 partial [Veillonella sp. DORA_A_3_16_22]	NA	NA	cellular organisms; Bacteria; Terrabacteria group; Firmicutes; Negativicutes; Veillonellales; Veillonellaceae; Veillonella;
aburDev_TRINITY_DN106653_c0_g1_i1	DenovoEntry	DenovoEntry	DenovoEntry	NA	NA	NA	NA	NA
aburDev_TRINITY_DN106653_c0_g2_i1	DenovoEntry	DenovoEntry	DenovoEntry	NA	NA	NA	green	NA
aburDev_TRINITY_DN10667_c0_g1_i1	DenovoEntry	DenovoEntry	DenovoEntry	Aeromonas australiensis	WP_040099620.1trigger factor [Aeromonas australiensis]	NA	NA	cellular organisms; Bacteria; Proteobacteria; Gammaproteobacteria; Aeromonadales; Aeromonadaceae; Aeromonas;
aburDev_TRINITY_DN10675_c0_g1_i1	DenovoEntry	DenovoEntry	DenovoEntry	NA	NA	NA	NA	NA
aburDev_TRINITY_DN106759_c0_g1_i2	DenovoEntry	DenovoEntry	DenovoEntry	Oryzias latipes	XP_020569935.1uncharacterized protein LOC110017648 [Oryzias latipes]	NA	blue	cellular organisms; Eukaryota; Opisthokonta; Metazoa; Eumetazoa; Bilateria; Deuterostomia; Chordata; Craniata; Vertebrata; Gnathostomata; Teleostomi; Euteleostomi; Actinopterygii; Actinopteri; Neopterygii; Teleostei; Osteoglossocephalai; Clupeocephala; Euteleosteomorpha; Neoteleostei; Eurypterygia; Ctenosquamata; Acanthomorphata; Euacanthomorphacea; Percomorphaceae; Ovalentaria; Atherinomorphae; …
aburDev_TRINITY_DN106782_c0_g2_i1	DenovoEntry	DenovoEntry	DenovoEntry	NA	NA	NA	turquoise	NA
aburDev_TRINITY_DN1068_c0_g2_i1	DenovoEntry	DenovoEntry	DenovoEntry	Homo sapiens	AAA59492.1laminin B2 chain [Homo sapiens]	GO:0005201,GO:0005606,GO:0005615,GO:0006461,GO:0007492,GO:0016477,GO:0022617,GO:0031581,GO:0034446,GO:0043259,GO:0043260,GO:0050679,GO:0070062	NA	cellular organisms; Eukaryota; Opisthokonta; Metazoa; Eumetazoa; Bilateria; Deuterostomia; Chordata; Craniata; Vertebrata; Gnathostomata; Teleostomi; Euteleostomi; Sarcopterygii; Dipnotetrapodomorpha; Tetrapoda; Amniota; Mammalia; Theria; Eutheria; Boreoeutheria; Euarchontoglires; Primates; Haplorrhini; Simiiformes; Catarrhini; Hominoidea; Hominidae; Homininae; Homo;
aburDev_TRINITY_DN106801_c0_g1_i1	DenovoEntry	DenovoEntry	DenovoEntry	Acinetobacter baumannii 993520	EXD85527.1cell wall-associated hydrolase domain protein partial [Acinetobacter baumannii 993520]	NA	black	cellular organisms; Bacteria; Proteobacteria; Gammaproteobacteria; Pseudomonadales; Moraxellaceae; Acinetobacter; Acinetobacter calcoaceticus/baumannii complex; Acinetobacter baumannii;
aburDev_TRINITY_DN106801_c0_g2_i1	DenovoEntry	DenovoEntry	DenovoEntry	Staphylococcus aureus subsp. aureus CIG1057	EHT22672.1cell wall-associated hydrolase family protein partial [Staphylococcus aureus subsp. aureus CIG1057]	NA	green	cellular organisms; Bacteria; Terrabacteria group; Firmicutes; Bacilli; Bacillales; Staphylococcaceae; Staphylococcus; Staphylococcus aureus; Staphylococcus aureus subsp. aureus;
aburDev_TRINITY_DN106801_c0_g2_i2	DenovoEntry	DenovoEntry	DenovoEntry	Staphylococcus aureus subsp. aureus CIG1057	EHT22672.1cell wall-associated hydrolase family protein partial [Staphylococcus aureus subsp. aureus CIG1057]	NA	NA	cellular organisms; Bacteria; Terrabacteria group; Firmicutes; Bacilli; Bacillales; Staphylococcaceae; Staphylococcus; Staphylococcus aureus; Staphylococcus aureus subsp. aureus;
aburDev_TRINITY_DN106809_c1_g1_i1	DenovoEntry	DenovoEntry	DenovoEntry	NA	NA	NA	NA	NA
aburDev_TRINITY_DN106816_c1_g4_i1	DenovoEntry	DenovoEntry	DenovoEntry	NA	NA	NA	black	NA
aburDev_TRINITY_DN106879_c0_g1_i1	DenovoEntry	DenovoEntry	DenovoEntry	Oreochromis niloticus	XP_019218011.1PREDICTED: uncharacterized protein LOC109203214 [Oreochromis niloticus]	NA	NA	cellular organisms; Eukaryota; Opisthokonta; Metazoa; Eumetazoa; Bilateria; Deuterostomia; Chordata; Craniata; Vertebrata; Gnathostomata; Teleostomi; Euteleostomi; Actinopterygii; Actinopteri; Neopterygii; Teleostei; Osteoglossocephalai; Clupeocephala; Euteleosteomorpha; Neoteleostei; Eurypterygia; Ctenosquamata; Acanthomorphata; Euacanthomorphacea; Percomorphaceae; Ovalentaria; Cichlomorphae; Ci…
aburDev_TRINITY_DN106879_c0_g1_i2	DenovoEntry	DenovoEntry	DenovoEntry	Oreochromis niloticus	XP_019218011.1PREDICTED: uncharacterized protein LOC109203214 [Oreochromis niloticus]	NA	darkorange	cellular organisms; Eukaryota; Opisthokonta; Metazoa; Eumetazoa; Bilateria; Deuterostomia; Chordata; Craniata; Vertebrata; Gnathostomata; Teleostomi; Euteleostomi; Actinopterygii; Actinopteri; Neopterygii; Teleostei; Osteoglossocephalai; Clupeocephala; Euteleosteomorpha; Neoteleostei; Eurypterygia; Ctenosquamata; Acanthomorphata; Euacanthomorphacea; Percomorphaceae; Ovalentaria; Cichlomorphae; Ci…
aburDev_TRINITY_DN106890_c0_g1_i1	DenovoEntry	DenovoEntry	DenovoEntry	Larimichthys crocea	KKF19471.1hypothetical protein EH28_21205 [Larimichthys crocea]	NA	steelblue	cellular organisms; Eukaryota; Opisthokonta; Metazoa; Eumetazoa; Bilateria; Deuterostomia; Chordata; Craniata; Vertebrata; Gnathostomata; Teleostomi; Euteleostomi; Actinopterygii; Actinopteri; Neopterygii; Teleostei; Osteoglossocephalai; Clupeocephala; Euteleosteomorpha; Neoteleostei; Eurypterygia; Ctenosquamata; Acanthomorphata; Euacanthomorphacea; Percomorphaceae; Eupercaria; Eupercaria incerta…
aburDev_TRINITY_DN106898_c0_g2_i1	DenovoEntry	DenovoEntry	DenovoEntry	NA	NA	NA	NA	NA
aburDev_TRINITY_DN10691_c0_g1_i1	DenovoEntry	DenovoEntry	DenovoEntry	NA	NA	NA	NA	NA
aburDev_TRINITY_DN106953_c0_g1_i1	DenovoEntry	DenovoEntry	DenovoEntry	Fictibacillus arsenicus	lcl|OOE05593.1 hypothetical protein UN64_19995 [Fictibacillus arsenicus]/WP_077365967.1hypothetical protein [Fictibacillus arsenicus]	NA	NA	cellular organisms; Bacteria; Terrabacteria group; Firmicutes; Bacilli; Bacillales; Bacillaceae; Fictibacillus;
aburDev_TRINITY_DN106953_c0_g2_i1	DenovoEntry	DenovoEntry	DenovoEntry	Propionibacterium acnes HL086PA1	EFS78149.1hypothetical protein HMPREF9591_00001 partial [Propionibacterium acnes HL086PA1]	NA	NA	cellular organisms; Bacteria; Terrabacteria group; Actinobacteria; Actinobacteria; Propionibacteriales; Propionibacteriaceae; Propionibacterium;
aburDev_TRINITY_DN10701_c0_g1_i1	DenovoEntry	DenovoEntry	DenovoEntry	NA	NA	NA	turquoise	NA
aburDev_TRINITY_DN107085_c0_g1_i1	DenovoEntry	DenovoEntry	DenovoEntry	NA	NA	NA	turquoise	NA
aburDev_TRINITY_DN10714_c0_g1_i1	DenovoEntry	DenovoEntry	DenovoEntry	Oreochromis niloticus	XP_019217592.1PREDICTED: uncharacterized protein LOC100700602 [Oreochromis niloticus]	NA	NA	cellular organisms; Eukaryota; Opisthokonta; Metazoa; Eumetazoa; Bilateria; Deuterostomia; Chordata; Craniata; Vertebrata; Gnathostomata; Teleostomi; Euteleostomi; Actinopterygii; Actinopteri; Neopterygii; Teleostei; Osteoglossocephalai; Clupeocephala; Euteleosteomorpha; Neoteleostei; Eurypterygia; Ctenosquamata; Acanthomorphata; Euacanthomorphacea; Percomorphaceae; Ovalentaria; Cichlomorphae; Ci…
aburDev_TRINITY_DN107149_c0_g1_i3	DenovoEntry	DenovoEntry	DenovoEntry	NA	NA	NA	NA	NA
aburDev_TRINITY_DN107149_c0_g1_i6	DenovoEntry	DenovoEntry	DenovoEntry	NA	NA	NA	NA	NA
aburDev_TRINITY_DN107149_c0_g1_i7	DenovoEntry	DenovoEntry	DenovoEntry	NA	NA	NA	salmon	NA
aburDev_TRINITY_DN107155_c1_g1_i1	DenovoEntry	DenovoEntry	DenovoEntry	Haplochromis burtoni	XP_005947744.2PREDICTED: olfactomedin-4-like [Haplochromis burtoni]	NA	darkturquoise	cellular organisms; Eukaryota; Opisthokonta; Metazoa; Eumetazoa; Bilateria; Deuterostomia; Chordata; Craniata; Vertebrata; Gnathostomata; Teleostomi; Euteleostomi; Actinopterygii; Actinopteri; Neopterygii; Teleostei; Osteoglossocephalai; Clupeocephala; Euteleosteomorpha; Neoteleostei; Eurypterygia; Ctenosquamata; Acanthomorphata; Euacanthomorphacea; Percomorphaceae; Ovalentaria; Cichlomorphae; Ci…
aburDev_TRINITY_DN10718_c0_g2_i1	DenovoEntry	DenovoEntry	DenovoEntry	NA	NA	NA	NA	NA
aburDev_TRINITY_DN107205_c0_g2_i1	DenovoEntry	DenovoEntry	DenovoEntry	NA	NA	NA	NA	NA
aburDev_TRINITY_DN107214_c0_g1_i1	DenovoEntry	DenovoEntry	DenovoEntry	Pundamilia nyererei	XP_005752086.2PREDICTED: uncharacterized protein LOC102200262 [Pundamilia nyererei]	NA	blue	cellular organisms; Eukaryota; Opisthokonta; Metazoa; Eumetazoa; Bilateria; Deuterostomia; Chordata; Craniata; Vertebrata; Gnathostomata; Teleostomi; Euteleostomi; Actinopterygii; Actinopteri; Neopterygii; Teleostei; Osteoglossocephalai; Clupeocephala; Euteleosteomorpha; Neoteleostei; Eurypterygia; Ctenosquamata; Acanthomorphata; Euacanthomorphacea; Percomorphaceae; Ovalentaria; Cichlomorphae; Ci…
aburDev_TRINITY_DN107226_c0_g2_i1	DenovoEntry	DenovoEntry	DenovoEntry	NA	NA	NA	turquoise	NA
aburDev_TRINITY_DN107229_c7_g14_i1	DenovoEntry	DenovoEntry	DenovoEntry	NA	NA	NA	NA	NA
aburDev_TRINITY_DN107229_c7_g8_i3	DenovoEntry	DenovoEntry	DenovoEntry	Neolamprologus brichardi	XP_006809073.1PREDICTED: NACHT LRR and PYD domains-containing protein 12-like [Neolamprologus brichardi]	NA	blue	cellular organisms; Eukaryota; Opisthokonta; Metazoa; Eumetazoa; Bilateria; Deuterostomia; Chordata; Craniata; Vertebrata; Gnathostomata; Teleostomi; Euteleostomi; Actinopterygii; Actinopteri; Neopterygii; Teleostei; Osteoglossocephalai; Clupeocephala; Euteleosteomorpha; Neoteleostei; Eurypterygia; Ctenosquamata; Acanthomorphata; Euacanthomorphacea; Percomorphaceae; Ovalentaria; Cichlomorphae; Ci…
aburDev_TRINITY_DN107238_c0_g1_i1	DenovoEntry	DenovoEntry	DenovoEntry	NA	NA	NA	blue	NA
aburDev_TRINITY_DN107260_c0_g1_i1	DenovoEntry	DenovoEntry	DenovoEntry	NA	NA	NA	NA	NA
aburDev_TRINITY_DN107260_c0_g2_i1	DenovoEntry	DenovoEntry	DenovoEntry	NA	NA	NA	darkorange	NA
aburDev_TRINITY_DN107301_c3_g1_i1	DenovoEntry	DenovoEntry	DenovoEntry	NA	NA	NA	blue	NA
aburDev_TRINITY_DN107342_c2_g1_i1	DenovoEntry	DenovoEntry	DenovoEntry	NA	NA	NA	NA	NA
aburDev_TRINITY_DN107363_c1_g3_i1	DenovoEntry	DenovoEntry	DenovoEntry	Maylandia zebra	XP_014268747.1PREDICTED: serine hydroxymethyltransferase mitochondrial isoform X2 [Maylandia zebra]	NA	darkred	cellular organisms; Eukaryota; Opisthokonta; Metazoa; Eumetazoa; Bilateria; Deuterostomia; Chordata; Craniata; Vertebrata; Gnathostomata; Teleostomi; Euteleostomi; Actinopterygii; Actinopteri; Neopterygii; Teleostei; Osteoglossocephalai; Clupeocephala; Euteleosteomorpha; Neoteleostei; Eurypterygia; Ctenosquamata; Acanthomorphata; Euacanthomorphacea; Percomorphaceae; Ovalentaria; Cichlomorphae; Ci…
aburDev_TRINITY_DN107375_c1_g1_i2	DenovoEntry	DenovoEntry	DenovoEntry	Pararhodospirillum photometricum DSM 122	CCG06597.1Putative uncharacterized protein partial [Pararhodospirillum photometricum DSM 122]	NA	NA	cellular organisms; Bacteria; Proteobacteria; Alphaproteobacteria; Rhodospirillales; Rhodospirillaceae; Pararhodospirillum; Pararhodospirillum photometricum;
aburDev_TRINITY_DN107375_c1_g1_i3	DenovoEntry	DenovoEntry	DenovoEntry	Pararhodospirillum photometricum DSM 122	CCG06584.1unnamed protein product partial [Pararhodospirillum photometricum DSM 122]	NA	NA	cellular organisms; Bacteria; Proteobacteria; Alphaproteobacteria; Rhodospirillales; Rhodospirillaceae; Pararhodospirillum; Pararhodospirillum photometricum;
aburDev_TRINITY_DN107379_c0_g1_i3	DenovoEntry	DenovoEntry	DenovoEntry	NA	NA	NA	green	NA
aburDev_TRINITY_DN107379_c0_g1_i4	DenovoEntry	DenovoEntry	DenovoEntry	NA	NA	NA	green	NA
aburDev_TRINITY_DN107409_c0_g1_i2	DenovoEntry	DenovoEntry	DenovoEntry	NA	NA	NA	NA	NA
aburDev_TRINITY_DN107414_c0_g1_i1	DenovoEntry	DenovoEntry	DenovoEntry	Homo sapiens	NP_997641.1fibronectin isoform 5 precursor [Homo sapiens]	GO:0002020,GO:0005178,GO:0005577,GO:0005605,GO:0005793,GO:0007044,GO:0007161,GO:0010628,GO:0010952,GO:0016324,GO:0016504,GO:0018149,GO:0033622,GO:0034446,GO:0035987,GO:0042060,GO:0045773,GO:0048146,GO:0070062,GO:0070372,GO:0072562,GO:1904237,GO:2001202	NA	cellular organisms; Eukaryota; Opisthokonta; Metazoa; Eumetazoa; Bilateria; Deuterostomia; Chordata; Craniata; Vertebrata; Gnathostomata; Teleostomi; Euteleostomi; Sarcopterygii; Dipnotetrapodomorpha; Tetrapoda; Amniota; Mammalia; Theria; Eutheria; Boreoeutheria; Euarchontoglires; Primates; Haplorrhini; Simiiformes; Catarrhini; Hominoidea; Hominidae; Homininae; Homo;
aburDev_TRINITY_DN107414_c0_g1_i2	DenovoEntry	DenovoEntry	DenovoEntry	Homo sapiens	BAD93077.1Fibronectin 1 variant partial [Homo sapiens]	GO:0002020,GO:0005178,GO:0005577,GO:0005605,GO:0005793,GO:0007044,GO:0007161,GO:0010628,GO:0010952,GO:0016324,GO:0016504,GO:0018149,GO:0033622,GO:0034446,GO:0035987,GO:0042060,GO:0045773,GO:0048146,GO:0070062,GO:0070372,GO:0072562,GO:1904237,GO:2001202	NA	cellular organisms; Eukaryota; Opisthokonta; Metazoa; Eumetazoa; Bilateria; Deuterostomia; Chordata; Craniata; Vertebrata; Gnathostomata; Teleostomi; Euteleostomi; Sarcopterygii; Dipnotetrapodomorpha; Tetrapoda; Amniota; Mammalia; Theria; Eutheria; Boreoeutheria; Euarchontoglires; Primates; Haplorrhini; Simiiformes; Catarrhini; Hominoidea; Hominidae; Homininae; Homo;
aburDev_TRINITY_DN107414_c0_g1_i3	DenovoEntry	DenovoEntry	DenovoEntry	Homo sapiens	CAE45847.1hypothetical protein partial [Homo sapiens]	GO:0002020,GO:0005178,GO:0005577,GO:0005605,GO:0005793,GO:0007044,GO:0007161,GO:0010628,GO:0010952,GO:0016324,GO:0016504,GO:0018149,GO:0033622,GO:0034446,GO:0035987,GO:0042060,GO:0045773,GO:0048146,GO:0070062,GO:0070372,GO:0072562,GO:1904237,GO:2001202	NA	cellular organisms; Eukaryota; Opisthokonta; Metazoa; Eumetazoa; Bilateria; Deuterostomia; Chordata; Craniata; Vertebrata; Gnathostomata; Teleostomi; Euteleostomi; Sarcopterygii; Dipnotetrapodomorpha; Tetrapoda; Amniota; Mammalia; Theria; Eutheria; Boreoeutheria; Euarchontoglires; Primates; Haplorrhini; Simiiformes; Catarrhini; Hominoidea; Hominidae; Homininae; Homo;
aburDev_TRINITY_DN107414_c0_g1_i5	DenovoEntry	DenovoEntry	DenovoEntry	Homo sapiens	EAW70540.1fibronectin 1 isoform CRA_k [Homo sapiens]	GO:0002020,GO:0005178,GO:0005577,GO:0005605,GO:0005793,GO:0007044,GO:0007161,GO:0010628,GO:0010952,GO:0016324,GO:0016504,GO:0018149,GO:0033622,GO:0034446,GO:0035987,GO:0042060,GO:0045773,GO:0048146,GO:0070062,GO:0070372,GO:0072562,GO:1904237,GO:2001202	NA	cellular organisms; Eukaryota; Opisthokonta; Metazoa; Eumetazoa; Bilateria; Deuterostomia; Chordata; Craniata; Vertebrata; Gnathostomata; Teleostomi; Euteleostomi; Sarcopterygii; Dipnotetrapodomorpha; Tetrapoda; Amniota; Mammalia; Theria; Eutheria; Boreoeutheria; Euarchontoglires; Primates; Haplorrhini; Simiiformes; Catarrhini; Hominoidea; Hominidae; Homininae; Homo;
aburDev_TRINITY_DN107414_c0_g1_i6	DenovoEntry	DenovoEntry	DenovoEntry	Homo sapiens	XP_005246462.1PREDICTED: fibronectin isoform X8 [Homo sapiens]	GO:0002020,GO:0005178,GO:0005577,GO:0005605,GO:0005793,GO:0007044,GO:0007161,GO:0010628,GO:0010952,GO:0016324,GO:0016504,GO:0018149,GO:0033622,GO:0034446,GO:0035987,GO:0042060,GO:0045773,GO:0048146,GO:0070062,GO:0070372,GO:0072562,GO:1904237,GO:2001202	NA	cellular organisms; Eukaryota; Opisthokonta; Metazoa; Eumetazoa; Bilateria; Deuterostomia; Chordata; Craniata; Vertebrata; Gnathostomata; Teleostomi; Euteleostomi; Sarcopterygii; Dipnotetrapodomorpha; Tetrapoda; Amniota; Mammalia; Theria; Eutheria; Boreoeutheria; Euarchontoglires; Primates; Haplorrhini; Simiiformes; Catarrhini; Hominoidea; Hominidae; Homininae; Homo;
aburDev_TRINITY_DN107414_c0_g1_i7	DenovoEntry	DenovoEntry	DenovoEntry	Homo sapiens	lcl|P02751.4 RecName: Full=Fibronectin; Short=FN; AltName: Full=Cold-insoluble globulin; Short=CIG; Contains: RecName: Full=Anastellin; Contains: RecName: Full=Ugl-Y1; Contains: RecName: Full=Ugl-Y2; Contains: RecName: Full=Ugl-Y3; Flags: Precursor/XP_005246463.1PREDICTED: fibronectin isoform X9 [Homo sapiens]	GO:0002020,GO:0005178,GO:0005577,GO:0005605,GO:0005793,GO:0007044,GO:0007161,GO:0010628,GO:0010952,GO:0016324,GO:0016504,GO:0018149,GO:0033622,GO:0034446,GO:0035987,GO:0042060,GO:0045773,GO:0048146,GO:0070062,GO:0070372,GO:0072562,GO:1904237,GO:2001202	NA	cellular organisms; Eukaryota; Opisthokonta; Metazoa; Eumetazoa; Bilateria; Deuterostomia; Chordata; Craniata; Vertebrata; Gnathostomata; Teleostomi; Euteleostomi; Sarcopterygii; Dipnotetrapodomorpha; Tetrapoda; Amniota; Mammalia; Theria; Eutheria; Boreoeutheria; Euarchontoglires; Primates; Haplorrhini; Simiiformes; Catarrhini; Hominoidea; Hominidae; Homininae; Homo;
aburDev_TRINITY_DN107441_c0_g5_i1	DenovoEntry	DenovoEntry	DenovoEntry	NA	NA	NA	NA	NA
aburDev_TRINITY_DN10746_c0_g1_i1	DenovoEntry	DenovoEntry	DenovoEntry	NA	NA	NA	blue	NA
aburDev_TRINITY_DN10746_c0_g2_i1	DenovoEntry	DenovoEntry	DenovoEntry	NA	NA	NA	NA	NA
aburDev_TRINITY_DN107461_c0_g4_i1	DenovoEntry	DenovoEntry	DenovoEntry	NA	NA	NA	NA	NA
aburDev_TRINITY_DN107463_c0_g1_i2	DenovoEntry	DenovoEntry	DenovoEntry	NA	NA	NA	NA	NA
aburDev_TRINITY_DN107495_c0_g1_i3	DenovoEntry	DenovoEntry	DenovoEntry	NA	NA	NA	NA	NA
aburDev_TRINITY_DN107526_c0_g2_i1	DenovoEntry	DenovoEntry	DenovoEntry	NA	NA	NA	darkorange	NA
aburDev_TRINITY_DN10753_c0_g1_i1	DenovoEntry	DenovoEntry	DenovoEntry	NA	NA	NA	NA	NA
aburDev_TRINITY_DN107545_c0_g2_i1	DenovoEntry	DenovoEntry	DenovoEntry	NA	NA	NA	green	NA
aburDev_TRINITY_DN107560_c0_g1_i2	DenovoEntry	DenovoEntry	DenovoEntry	NA	NA	NA	green	NA
aburDev_TRINITY_DN107600_c0_g1_i1	DenovoEntry	DenovoEntry	DenovoEntry	Oreochromis niloticus	lcl|XP_019210996.1 PREDICTED: N-lysine methyltransferase KMT5A-A-like [Oreochromis niloticus]/XP_019210994.1PREDICTED: N-lysine methyltransferase KMT5A-A-like [Oreochromis niloticus]	NA	turquoise	cellular organisms; Eukaryota; Opisthokonta; Metazoa; Eumetazoa; Bilateria; Deuterostomia; Chordata; Craniata; Vertebrata; Gnathostomata; Teleostomi; Euteleostomi; Actinopterygii; Actinopteri; Neopterygii; Teleostei; Osteoglossocephalai; Clupeocephala; Euteleosteomorpha; Neoteleostei; Eurypterygia; Ctenosquamata; Acanthomorphata; Euacanthomorphacea; Percomorphaceae; Ovalentaria; Cichlomorphae; Ci…
aburDev_TRINITY_DN107607_c0_g1_i2	DenovoEntry	DenovoEntry	DenovoEntry	NA	NA	NA	NA	NA
aburDev_TRINITY_DN107607_c0_g1_i3	DenovoEntry	DenovoEntry	DenovoEntry	NA	NA	NA	blue	NA
aburDev_TRINITY_DN107607_c0_g1_i4	DenovoEntry	DenovoEntry	DenovoEntry	NA	NA	NA	turquoise	NA
aburDev_TRINITY_DN107699_c1_g2_i1	DenovoEntry	DenovoEntry	DenovoEntry	Pundamilia nyererei	XP_005752086.2PREDICTED: uncharacterized protein LOC102200262 [Pundamilia nyererei]	NA	turquoise	cellular organisms; Eukaryota; Opisthokonta; Metazoa; Eumetazoa; Bilateria; Deuterostomia; Chordata; Craniata; Vertebrata; Gnathostomata; Teleostomi; Euteleostomi; Actinopterygii; Actinopteri; Neopterygii; Teleostei; Osteoglossocephalai; Clupeocephala; Euteleosteomorpha; Neoteleostei; Eurypterygia; Ctenosquamata; Acanthomorphata; Euacanthomorphacea; Percomorphaceae; Ovalentaria; Cichlomorphae; Ci…
aburDev_TRINITY_DN107748_c0_g1_i5	DenovoEntry	DenovoEntry	DenovoEntry	Oreochromis niloticus	XP_019209394.1PREDICTED: uncharacterized protein LOC109198413 [Oreochromis niloticus]	NA	NA	cellular organisms; Eukaryota; Opisthokonta; Metazoa; Eumetazoa; Bilateria; Deuterostomia; Chordata; Craniata; Vertebrata; Gnathostomata; Teleostomi; Euteleostomi; Actinopterygii; Actinopteri; Neopterygii; Teleostei; Osteoglossocephalai; Clupeocephala; Euteleosteomorpha; Neoteleostei; Eurypterygia; Ctenosquamata; Acanthomorphata; Euacanthomorphacea; Percomorphaceae; Ovalentaria; Cichlomorphae; Ci…
aburDev_TRINITY_DN107761_c0_g1_i1	DenovoEntry	DenovoEntry	DenovoEntry	Neolamprologus brichardi	XP_006805356.1PREDICTED: serine/threonine-protein kinase WNK4-like [Neolamprologus brichardi]	GO:0004674,GO:0005524,GO:0005829,GO:0006468,GO:0032414,GO:0035556,GO:2000021	blue	cellular organisms; Eukaryota; Opisthokonta; Metazoa; Eumetazoa; Bilateria; Deuterostomia; Chordata; Craniata; Vertebrata; Gnathostomata; Teleostomi; Euteleostomi; Actinopterygii; Actinopteri; Neopterygii; Teleostei; Osteoglossocephalai; Clupeocephala; Euteleosteomorpha; Neoteleostei; Eurypterygia; Ctenosquamata; Acanthomorphata; Euacanthomorphacea; Percomorphaceae; Ovalentaria; Cichlomorphae; Ci…
aburDev_TRINITY_DN107761_c0_g1_i4	DenovoEntry	DenovoEntry	DenovoEntry	Maylandia zebra	XP_014265818.1PREDICTED: serine/threonine-protein kinase WNK4 isoform X2 [Maylandia zebra]	GO:0004674,GO:0005524,GO:0005829,GO:0006468,GO:0032414,GO:0035556,GO:2000021	skyblue	cellular organisms; Eukaryota; Opisthokonta; Metazoa; Eumetazoa; Bilateria; Deuterostomia; Chordata; Craniata; Vertebrata; Gnathostomata; Teleostomi; Euteleostomi; Actinopterygii; Actinopteri; Neopterygii; Teleostei; Osteoglossocephalai; Clupeocephala; Euteleosteomorpha; Neoteleostei; Eurypterygia; Ctenosquamata; Acanthomorphata; Euacanthomorphacea; Percomorphaceae; Ovalentaria; Cichlomorphae; Ci…
aburDev_TRINITY_DN107761_c0_g1_i5	DenovoEntry	DenovoEntry	DenovoEntry	NA	NA	NA	NA	NA
aburDev_TRINITY_DN107761_c0_g1_i6	DenovoEntry	DenovoEntry	DenovoEntry	Maylandia zebra	XP_014265818.1PREDICTED: serine/threonine-protein kinase WNK4 isoform X2 [Maylandia zebra]	GO:0004674,GO:0005524,GO:0005829,GO:0006468,GO:0032414,GO:0035556,GO:2000021	salmon	cellular organisms; Eukaryota; Opisthokonta; Metazoa; Eumetazoa; Bilateria; Deuterostomia; Chordata; Craniata; Vertebrata; Gnathostomata; Teleostomi; Euteleostomi; Actinopterygii; Actinopteri; Neopterygii; Teleostei; Osteoglossocephalai; Clupeocephala; Euteleosteomorpha; Neoteleostei; Eurypterygia; Ctenosquamata; Acanthomorphata; Euacanthomorphacea; Percomorphaceae; Ovalentaria; Cichlomorphae; Ci…
aburDev_TRINITY_DN107769_c0_g1_i1	DenovoEntry	DenovoEntry	DenovoEntry	Maylandia zebra	XP_014264888.1PREDICTED: pleckstrin homology domain-containing family F member 2-like [Maylandia zebra]	GO:0016020,GO:0043167	green	cellular organisms; Eukaryota; Opisthokonta; Metazoa; Eumetazoa; Bilateria; Deuterostomia; Chordata; Craniata; Vertebrata; Gnathostomata; Teleostomi; Euteleostomi; Actinopterygii; Actinopteri; Neopterygii; Teleostei; Osteoglossocephalai; Clupeocephala; Euteleosteomorpha; Neoteleostei; Eurypterygia; Ctenosquamata; Acanthomorphata; Euacanthomorphacea; Percomorphaceae; Ovalentaria; Cichlomorphae; Ci…
aburDev_TRINITY_DN107769_c0_g1_i2	DenovoEntry	DenovoEntry	DenovoEntry	Maylandia zebra	XP_014264888.1PREDICTED: pleckstrin homology domain-containing family F member 2-like [Maylandia zebra]	GO:0016021,GO:0046872	orange	cellular organisms; Eukaryota; Opisthokonta; Metazoa; Eumetazoa; Bilateria; Deuterostomia; Chordata; Craniata; Vertebrata; Gnathostomata; Teleostomi; Euteleostomi; Actinopterygii; Actinopteri; Neopterygii; Teleostei; Osteoglossocephalai; Clupeocephala; Euteleosteomorpha; Neoteleostei; Eurypterygia; Ctenosquamata; Acanthomorphata; Euacanthomorphacea; Percomorphaceae; Ovalentaria; Cichlomorphae; Ci…
aburDev_TRINITY_DN107769_c0_g1_i3	DenovoEntry	DenovoEntry	DenovoEntry	Maylandia zebra	XP_014264888.1PREDICTED: pleckstrin homology domain-containing family F member 2-like [Maylandia zebra]	GO:0016021,GO:0046872	darkgrey	cellular organisms; Eukaryota; Opisthokonta; Metazoa; Eumetazoa; Bilateria; Deuterostomia; Chordata; Craniata; Vertebrata; Gnathostomata; Teleostomi; Euteleostomi; Actinopterygii; Actinopteri; Neopterygii; Teleostei; Osteoglossocephalai; Clupeocephala; Euteleosteomorpha; Neoteleostei; Eurypterygia; Ctenosquamata; Acanthomorphata; Euacanthomorphacea; Percomorphaceae; Ovalentaria; Cichlomorphae; Ci…
aburDev_TRINITY_DN107779_c0_g1_i1	DenovoEntry	DenovoEntry	DenovoEntry	NA	NA	NA	NA	NA
aburDev_TRINITY_DN107788_c0_g2_i1	DenovoEntry	DenovoEntry	DenovoEntry	Haplochromis burtoni	XP_014196917.1PREDICTED: kelch-like protein 7 isoform X1 [Haplochromis burtoni]/lcl|XP_014196918.1 PREDICTED: kelch-like protein 7 isoform X1 [Haplochromis burtoni]	NA	NA	cellular organisms; Eukaryota; Opisthokonta; Metazoa; Eumetazoa; Bilateria; Deuterostomia; Chordata; Craniata; Vertebrata; Gnathostomata; Teleostomi; Euteleostomi; Actinopterygii; Actinopteri; Neopterygii; Teleostei; Osteoglossocephalai; Clupeocephala; Euteleosteomorpha; Neoteleostei; Eurypterygia; Ctenosquamata; Acanthomorphata; Euacanthomorphacea; Percomorphaceae; Ovalentaria; Cichlomorphae; Ci…
aburDev_TRINITY_DN107815_c0_g1_i1	DenovoEntry	DenovoEntry	DenovoEntry	NA	NA	NA	darkgrey	NA
aburDev_TRINITY_DN107905_c0_g3_i1	DenovoEntry	DenovoEntry	DenovoEntry	NA	NA	NA	NA	NA
aburDev_TRINITY_DN107931_c0_g1_i2	DenovoEntry	DenovoEntry	DenovoEntry	Oreochromis niloticus	XP_019221827.1PREDICTED: uncharacterized protein LOC102082627 [Oreochromis niloticus]	GO:0000166,GO:0004672,GO:0006468,GO:0006950,GO:0048523	darkgrey	cellular organisms; Eukaryota; Opisthokonta; Metazoa; Eumetazoa; Bilateria; Deuterostomia; Chordata; Craniata; Vertebrata; Gnathostomata; Teleostomi; Euteleostomi; Actinopterygii; Actinopteri; Neopterygii; Teleostei; Osteoglossocephalai; Clupeocephala; Euteleosteomorpha; Neoteleostei; Eurypterygia; Ctenosquamata; Acanthomorphata; Euacanthomorphacea; Percomorphaceae; Ovalentaria; Cichlomorphae; Ci…
aburDev_TRINITY_DN107931_c0_g1_i3	DenovoEntry	DenovoEntry	DenovoEntry	Oreochromis niloticus	XP_019221827.1PREDICTED: uncharacterized protein LOC102082627 [Oreochromis niloticus]	GO:0050794,GO:0050896	darkgrey	cellular organisms; Eukaryota; Opisthokonta; Metazoa; Eumetazoa; Bilateria; Deuterostomia; Chordata; Craniata; Vertebrata; Gnathostomata; Teleostomi; Euteleostomi; Actinopterygii; Actinopteri; Neopterygii; Teleostei; Osteoglossocephalai; Clupeocephala; Euteleosteomorpha; Neoteleostei; Eurypterygia; Ctenosquamata; Acanthomorphata; Euacanthomorphacea; Percomorphaceae; Ovalentaria; Cichlomorphae; Ci…
aburDev_TRINITY_DN107943_c0_g1_i2	DenovoEntry	DenovoEntry	DenovoEntry	Maylandia zebra	XP_014269133.1PREDICTED: protein NLRC3-like [Maylandia zebra]	NA	darkorange	cellular organisms; Eukaryota; Opisthokonta; Metazoa; Eumetazoa; Bilateria; Deuterostomia; Chordata; Craniata; Vertebrata; Gnathostomata; Teleostomi; Euteleostomi; Actinopterygii; Actinopteri; Neopterygii; Teleostei; Osteoglossocephalai; Clupeocephala; Euteleosteomorpha; Neoteleostei; Eurypterygia; Ctenosquamata; Acanthomorphata; Euacanthomorphacea; Percomorphaceae; Ovalentaria; Cichlomorphae; Ci…
aburDev_TRINITY_DN107943_c0_g1_i3	DenovoEntry	DenovoEntry	DenovoEntry	Maylandia zebra	XP_014269133.1PREDICTED: protein NLRC3-like [Maylandia zebra]	NA	grey60	cellular organisms; Eukaryota; Opisthokonta; Metazoa; Eumetazoa; Bilateria; Deuterostomia; Chordata; Craniata; Vertebrata; Gnathostomata; Teleostomi; Euteleostomi; Actinopterygii; Actinopteri; Neopterygii; Teleostei; Osteoglossocephalai; Clupeocephala; Euteleosteomorpha; Neoteleostei; Eurypterygia; Ctenosquamata; Acanthomorphata; Euacanthomorphacea; Percomorphaceae; Ovalentaria; Cichlomorphae; Ci…
aburDev_TRINITY_DN107943_c0_g1_i4	DenovoEntry	DenovoEntry	DenovoEntry	Maylandia zebra	XP_014269133.1PREDICTED: protein NLRC3-like [Maylandia zebra]	NA	NA	cellular organisms; Eukaryota; Opisthokonta; Metazoa; Eumetazoa; Bilateria; Deuterostomia; Chordata; Craniata; Vertebrata; Gnathostomata; Teleostomi; Euteleostomi; Actinopterygii; Actinopteri; Neopterygii; Teleostei; Osteoglossocephalai; Clupeocephala; Euteleosteomorpha; Neoteleostei; Eurypterygia; Ctenosquamata; Acanthomorphata; Euacanthomorphacea; Percomorphaceae; Ovalentaria; Cichlomorphae; Ci…
aburDev_TRINITY_DN107943_c0_g1_i5	DenovoEntry	DenovoEntry	DenovoEntry	Maylandia zebra	XP_014269133.1PREDICTED: protein NLRC3-like [Maylandia zebra]	NA	NA	cellular organisms; Eukaryota; Opisthokonta; Metazoa; Eumetazoa; Bilateria; Deuterostomia; Chordata; Craniata; Vertebrata; Gnathostomata; Teleostomi; Euteleostomi; Actinopterygii; Actinopteri; Neopterygii; Teleostei; Osteoglossocephalai; Clupeocephala; Euteleosteomorpha; Neoteleostei; Eurypterygia; Ctenosquamata; Acanthomorphata; Euacanthomorphacea; Percomorphaceae; Ovalentaria; Cichlomorphae; Ci…
aburDev_TRINITY_DN107943_c0_g1_i6	DenovoEntry	DenovoEntry	DenovoEntry	Maylandia zebra	XP_014269133.1PREDICTED: protein NLRC3-like [Maylandia zebra]	NA	turquoise	cellular organisms; Eukaryota; Opisthokonta; Metazoa; Eumetazoa; Bilateria; Deuterostomia; Chordata; Craniata; Vertebrata; Gnathostomata; Teleostomi; Euteleostomi; Actinopterygii; Actinopteri; Neopterygii; Teleostei; Osteoglossocephalai; Clupeocephala; Euteleosteomorpha; Neoteleostei; Eurypterygia; Ctenosquamata; Acanthomorphata; Euacanthomorphacea; Percomorphaceae; Ovalentaria; Cichlomorphae; Ci…
aburDev_TRINITY_DN108002_c1_g1_i1	DenovoEntry	DenovoEntry	DenovoEntry	Oreochromis niloticus	XP_019203309.1PREDICTED: tripartite motif-containing protein 16 [Oreochromis niloticus]	NA	white	cellular organisms; Eukaryota; Opisthokonta; Metazoa; Eumetazoa; Bilateria; Deuterostomia; Chordata; Craniata; Vertebrata; Gnathostomata; Teleostomi; Euteleostomi; Actinopterygii; Actinopteri; Neopterygii; Teleostei; Osteoglossocephalai; Clupeocephala; Euteleosteomorpha; Neoteleostei; Eurypterygia; Ctenosquamata; Acanthomorphata; Euacanthomorphacea; Percomorphaceae; Ovalentaria; Cichlomorphae; Ci…
aburDev_TRINITY_DN108013_c0_g1_i1	DenovoEntry	DenovoEntry	DenovoEntry	NA	NA	NA	NA	NA
aburDev_TRINITY_DN108015_c0_g1_i2	DenovoEntry	DenovoEntry	DenovoEntry	NA	NA	NA	paleturquoise	NA
aburDev_TRINITY_DN108031_c6_g1_i1	DenovoEntry	DenovoEntry	DenovoEntry	NA	NA	NA	blue	NA
aburDev_TRINITY_DN108039_c0_g1_i1	DenovoEntry	DenovoEntry	DenovoEntry	NA	NA	NA	NA	NA
aburDev_TRINITY_DN108039_c0_g1_i2	DenovoEntry	DenovoEntry	DenovoEntry	NA	NA	NA	NA	NA
aburDev_TRINITY_DN108042_c2_g1_i1	DenovoEntry	DenovoEntry	DenovoEntry	uncultured beta proteobacterium CBNPD1 BAC clone 578	ABM53543.1conserved hypothetical protein [uncultured beta proteobacterium CBNPD1 BAC clone 578]	NA	green	cellular organisms; Bacteria; Proteobacteria; Betaproteobacteria; environmental samples;
aburDev_TRINITY_DN108042_c2_g2_i1	DenovoEntry	DenovoEntry	DenovoEntry	Neisseria meningitidis	lcl|CWM92680.1 Cell wall-associated hydrolase [Neisseria meningitidis]/lcl|CWM28216.1 Cell wall-associated hydrolase [Neisseria meningitidis]/lcl|CWR45378.1 Cell wall-associated hydrolase [Neisseria meningitidis]/lcl|CWT68492.1 Cell wall-associated hydrolase [Neisseria meningitidis]/CWP67249.1Cell wall-associated hydrolase [Neisseria meningitidis]/lcl|CWT59615.1 Cell wall-associated hydrolase [Ne…	NA	green	cellular organisms; Bacteria; Proteobacteria; Betaproteobacteria; Neisseriales; Neisseriaceae; Neisseria;
aburDev_TRINITY_DN108042_c2_g2_i2	DenovoEntry	DenovoEntry	DenovoEntry	Neisseria meningitidis	lcl|CWO43812.1 Cell wall-associated hydrolase [Neisseria meningitidis]/lcl|CWT88142.1 Cell wall-associated hydrolase [Neisseria meningitidis]/lcl|CWP62169.1 Cell wall-associated hydrolase [Neisseria meningitidis]/lcl|CWS97823.1 Cell wall-associated hydrolase [Neisseria meningitidis]/lcl|CWR65376.1 Cell wall-associated hydrolase [Neisseria meningitidis]/lcl|CWS31701.1 Cell wall-associated hydrolas…	NA	green	cellular organisms; Bacteria; Proteobacteria; Betaproteobacteria; Neisseriales; Neisseriaceae; Neisseria;
aburDev_TRINITY_DN108042_c2_g3_i1	DenovoEntry	DenovoEntry	DenovoEntry	Roseobacter sp. AzwK-3b	EDM70194.1hypothetical protein RAZWK3B_11316 [Roseobacter sp. AzwK-3b]/lcl|EDM72671.1 hypothetical protein RAZWK3B_00585 [Roseobacter sp. AzwK-3b]	NA	lightyellow	cellular organisms; Bacteria; Proteobacteria; Alphaproteobacteria; Rhodobacterales; Rhodobacteraceae; Roseobacter;
aburDev_TRINITY_DN108042_c2_g4_i1	DenovoEntry	DenovoEntry	DenovoEntry	Pantoea ananatis	lcl|CRH40527.1 Klebsiella pneumoniae subsp. rhinoscleromatis strain SB3432 complete genome {ECO:0000313|EMBL:CCI75589.1} [Pantoea ananatis]/lcl|CRH30484.1 Klebsiella pneumoniae subsp. rhinoscleromatis strain SB3432 complete genome {ECO:0000313|EMBL:CCI75589.1} [Pantoea ananatis]/lcl|CRH35537.1 Klebsiella pneumoniae subsp. rhinoscleromatis strain SB3432 complete genome {ECO:0000313|EMBL:CCI75589.1…	NA	green	cellular organisms; Bacteria; Proteobacteria; Gammaproteobacteria; Enterobacterales; Erwiniaceae; Pantoea;
aburDev_TRINITY_DN108042_c2_g4_i2	DenovoEntry	DenovoEntry	DenovoEntry	Pantoea ananatis	lcl|CRH40527.1 Klebsiella pneumoniae subsp. rhinoscleromatis strain SB3432 complete genome {ECO:0000313|EMBL:CCI75589.1} [Pantoea ananatis]/lcl|CRH30484.1 Klebsiella pneumoniae subsp. rhinoscleromatis strain SB3432 complete genome {ECO:0000313|EMBL:CCI75589.1} [Pantoea ananatis]/lcl|CRH35537.1 Klebsiella pneumoniae subsp. rhinoscleromatis strain SB3432 complete genome {ECO:0000313|EMBL:CCI75589.1…	NA	green	cellular organisms; Bacteria; Proteobacteria; Gammaproteobacteria; Enterobacterales; Erwiniaceae; Pantoea;
aburDev_TRINITY_DN108042_c2_g5_i1	DenovoEntry	DenovoEntry	DenovoEntry	Enterococcus avium ATCC 14025	EOU17540.1hypothetical protein I570_03565 partial [Enterococcus avium ATCC 14025]	NA	lightyellow	cellular organisms; Bacteria; Terrabacteria group; Firmicutes; Bacilli; Lactobacillales; Enterococcaceae; Enterococcus; Enterococcus avium;
aburDev_TRINITY_DN108107_c1_g1_i1	DenovoEntry	DenovoEntry	DenovoEntry	NA	NA	NA	NA	NA
aburDev_TRINITY_DN108119_c0_g1_i1	DenovoEntry	DenovoEntry	DenovoEntry	NA	NA	NA	NA	NA
aburDev_TRINITY_DN108127_c0_g1_i1	DenovoEntry	DenovoEntry	DenovoEntry	Oncorhynchus mykiss	CDQ74758.1unnamed protein product [Oncorhynchus mykiss]	NA	cyan	cellular organisms; Eukaryota; Opisthokonta; Metazoa; Eumetazoa; Bilateria; Deuterostomia; Chordata; Craniata; Vertebrata; Gnathostomata; Teleostomi; Euteleostomi; Actinopterygii; Actinopteri; Neopterygii; Teleostei; Osteoglossocephalai; Clupeocephala; Euteleosteomorpha; Protacanthopterygii; Salmoniformes; Salmonidae; Salmoninae; Oncorhynchus;
aburDev_TRINITY_DN108127_c0_g1_i2	DenovoEntry	DenovoEntry	DenovoEntry	Oncorhynchus mykiss	CDQ74758.1unnamed protein product [Oncorhynchus mykiss]	NA	turquoise	cellular organisms; Eukaryota; Opisthokonta; Metazoa; Eumetazoa; Bilateria; Deuterostomia; Chordata; Craniata; Vertebrata; Gnathostomata; Teleostomi; Euteleostomi; Actinopterygii; Actinopteri; Neopterygii; Teleostei; Osteoglossocephalai; Clupeocephala; Euteleosteomorpha; Protacanthopterygii; Salmoniformes; Salmonidae; Salmoninae; Oncorhynchus;
aburDev_TRINITY_DN108135_c2_g1_i1	DenovoEntry	DenovoEntry	DenovoEntry	NA	NA	NA	cyan	NA
aburDev_TRINITY_DN108165_c0_g1_i1	DenovoEntry	DenovoEntry	DenovoEntry	NA	NA	NA	salmon	NA
aburDev_TRINITY_DN108196_c0_g2_i1	DenovoEntry	DenovoEntry	DenovoEntry	NA	NA	NA	NA	NA
aburDev_TRINITY_DN108196_c0_g3_i1	DenovoEntry	DenovoEntry	DenovoEntry	NA	NA	NA	NA	NA
aburDev_TRINITY_DN108200_c0_g1_i1	DenovoEntry	DenovoEntry	DenovoEntry	Acipenser fulvescens	ACV85768.1transposase [Acipenser fulvescens]/lcl|ACV85769.1 transposase [Acipenser fulvescens]	NA	grey60	cellular organisms; Eukaryota; Opisthokonta; Metazoa; Eumetazoa; Bilateria; Deuterostomia; Chordata; Craniata; Vertebrata; Gnathostomata; Teleostomi; Euteleostomi; Actinopterygii; Actinopteri; Chondrostei; Acipenseriformes; Acipenseroidei; Acipenseridae; Acipenserinae; Acipenserini; Acipenser;
aburDev_TRINITY_DN108224_c0_g1_i1	DenovoEntry	DenovoEntry	DenovoEntry	NA	NA	NA	blue	NA
aburDev_TRINITY_DN108236_c0_g1_i1	DenovoEntry	DenovoEntry	DenovoEntry	Listeria monocytogenes SHL006	KHK14004.1hypothetical protein I614_14909 partial [Listeria monocytogenes SHL006]	NA	NA	cellular organisms; Bacteria; Terrabacteria group; Firmicutes; Bacilli; Bacillales; Listeriaceae; Listeria; Listeria monocytogenes;
aburDev_TRINITY_DN108238_c0_g1_i1	DenovoEntry	DenovoEntry	DenovoEntry	Maylandia zebra	XP_014263115.1PREDICTED: uncharacterized protein LOC106674663 isoform X1 [Maylandia zebra]	NA	NA	cellular organisms; Eukaryota; Opisthokonta; Metazoa; Eumetazoa; Bilateria; Deuterostomia; Chordata; Craniata; Vertebrata; Gnathostomata; Teleostomi; Euteleostomi; Actinopterygii; Actinopteri; Neopterygii; Teleostei; Osteoglossocephalai; Clupeocephala; Euteleosteomorpha; Neoteleostei; Eurypterygia; Ctenosquamata; Acanthomorphata; Euacanthomorphacea; Percomorphaceae; Ovalentaria; Cichlomorphae; Ci…
aburDev_TRINITY_DN108238_c0_g1_i2	DenovoEntry	DenovoEntry	DenovoEntry	Maylandia zebra	XP_014263115.1PREDICTED: uncharacterized protein LOC106674663 isoform X1 [Maylandia zebra]	NA	NA	cellular organisms; Eukaryota; Opisthokonta; Metazoa; Eumetazoa; Bilateria; Deuterostomia; Chordata; Craniata; Vertebrata; Gnathostomata; Teleostomi; Euteleostomi; Actinopterygii; Actinopteri; Neopterygii; Teleostei; Osteoglossocephalai; Clupeocephala; Euteleosteomorpha; Neoteleostei; Eurypterygia; Ctenosquamata; Acanthomorphata; Euacanthomorphacea; Percomorphaceae; Ovalentaria; Cichlomorphae; Ci…
aburDev_TRINITY_DN108238_c0_g1_i3	DenovoEntry	DenovoEntry	DenovoEntry	Maylandia zebra	XP_014263115.1PREDICTED: uncharacterized protein LOC106674663 isoform X1 [Maylandia zebra]	NA	green	cellular organisms; Eukaryota; Opisthokonta; Metazoa; Eumetazoa; Bilateria; Deuterostomia; Chordata; Craniata; Vertebrata; Gnathostomata; Teleostomi; Euteleostomi; Actinopterygii; Actinopteri; Neopterygii; Teleostei; Osteoglossocephalai; Clupeocephala; Euteleosteomorpha; Neoteleostei; Eurypterygia; Ctenosquamata; Acanthomorphata; Euacanthomorphacea; Percomorphaceae; Ovalentaria; Cichlomorphae; Ci…
aburDev_TRINITY_DN108238_c0_g1_i4	DenovoEntry	DenovoEntry	DenovoEntry	Maylandia zebra	XP_014263115.1PREDICTED: uncharacterized protein LOC106674663 isoform X1 [Maylandia zebra]	NA	NA	cellular organisms; Eukaryota; Opisthokonta; Metazoa; Eumetazoa; Bilateria; Deuterostomia; Chordata; Craniata; Vertebrata; Gnathostomata; Teleostomi; Euteleostomi; Actinopterygii; Actinopteri; Neopterygii; Teleostei; Osteoglossocephalai; Clupeocephala; Euteleosteomorpha; Neoteleostei; Eurypterygia; Ctenosquamata; Acanthomorphata; Euacanthomorphacea; Percomorphaceae; Ovalentaria; Cichlomorphae; Ci…
aburDev_TRINITY_DN108248_c0_g1_i1	DenovoEntry	DenovoEntry	DenovoEntry	Maylandia zebra	XP_014265172.1PREDICTED: uncharacterized protein LOC106675359 [Maylandia zebra]	NA	cyan	cellular organisms; Eukaryota; Opisthokonta; Metazoa; Eumetazoa; Bilateria; Deuterostomia; Chordata; Craniata; Vertebrata; Gnathostomata; Teleostomi; Euteleostomi; Actinopterygii; Actinopteri; Neopterygii; Teleostei; Osteoglossocephalai; Clupeocephala; Euteleosteomorpha; Neoteleostei; Eurypterygia; Ctenosquamata; Acanthomorphata; Euacanthomorphacea; Percomorphaceae; Ovalentaria; Cichlomorphae; Ci…
aburDev_TRINITY_DN108248_c0_g1_i3	DenovoEntry	DenovoEntry	DenovoEntry	Oreochromis niloticus	lcl|XP_019212856.1 PREDICTED: uncharacterized protein LOC109201557 isoform X2 [Oreochromis niloticus]/XP_019211941.1PREDICTED: uncharacterized protein LOC109200812 isoform X2 [Oreochromis niloticus]	NA	orange	cellular organisms; Eukaryota; Opisthokonta; Metazoa; Eumetazoa; Bilateria; Deuterostomia; Chordata; Craniata; Vertebrata; Gnathostomata; Teleostomi; Euteleostomi; Actinopterygii; Actinopteri; Neopterygii; Teleostei; Osteoglossocephalai; Clupeocephala; Euteleosteomorpha; Neoteleostei; Eurypterygia; Ctenosquamata; Acanthomorphata; Euacanthomorphacea; Percomorphaceae; Ovalentaria; Cichlomorphae; Ci…
aburDev_TRINITY_DN108248_c0_g1_i5	DenovoEntry	DenovoEntry	DenovoEntry	Oreochromis niloticus	lcl|XP_019212856.1 PREDICTED: uncharacterized protein LOC109201557 isoform X2 [Oreochromis niloticus]/XP_019211941.1PREDICTED: uncharacterized protein LOC109200812 isoform X2 [Oreochromis niloticus]	NA	blue	cellular organisms; Eukaryota; Opisthokonta; Metazoa; Eumetazoa; Bilateria; Deuterostomia; Chordata; Craniata; Vertebrata; Gnathostomata; Teleostomi; Euteleostomi; Actinopterygii; Actinopteri; Neopterygii; Teleostei; Osteoglossocephalai; Clupeocephala; Euteleosteomorpha; Neoteleostei; Eurypterygia; Ctenosquamata; Acanthomorphata; Euacanthomorphacea; Percomorphaceae; Ovalentaria; Cichlomorphae; Ci…
aburDev_TRINITY_DN108303_c0_g1_i1	DenovoEntry	DenovoEntry	DenovoEntry	NA	NA	NA	blue	NA
aburDev_TRINITY_DN108303_c0_g1_i2	DenovoEntry	DenovoEntry	DenovoEntry	NA	NA	NA	NA	NA
aburDev_TRINITY_DN108364_c0_g1_i1	DenovoEntry	DenovoEntry	DenovoEntry	NA	NA	NA	salmon	NA
aburDev_TRINITY_DN108380_c0_g1_i1	DenovoEntry	DenovoEntry	DenovoEntry	Oncorhynchus mykiss	CDQ76318.1unnamed protein product [Oncorhynchus mykiss]	NA	paleturquoise	cellular organisms; Eukaryota; Opisthokonta; Metazoa; Eumetazoa; Bilateria; Deuterostomia; Chordata; Craniata; Vertebrata; Gnathostomata; Teleostomi; Euteleostomi; Actinopterygii; Actinopteri; Neopterygii; Teleostei; Osteoglossocephalai; Clupeocephala; Euteleosteomorpha; Protacanthopterygii; Salmoniformes; Salmonidae; Salmoninae; Oncorhynchus;
aburDev_TRINITY_DN108380_c0_g1_i2	DenovoEntry	DenovoEntry	DenovoEntry	Astyanax mexicanus	XP_007256257.1PREDICTED: semaphorin-3F-like [Astyanax mexicanus]	NA	turquoise	cellular organisms; Eukaryota; Opisthokonta; Metazoa; Eumetazoa; Bilateria; Deuterostomia; Chordata; Craniata; Vertebrata; Gnathostomata; Teleostomi; Euteleostomi; Actinopterygii; Actinopteri; Neopterygii; Teleostei; Osteoglossocephalai; Clupeocephala; Otomorpha; Ostariophysi; Otophysi; Characiphysae; Characiformes; Characoidei; Characidae; Characidae incertae sedis; Astyanax clade; Astyanax;
aburDev_TRINITY_DN108382_c0_g2_i1	DenovoEntry	DenovoEntry	DenovoEntry	NA	NA	NA	cyan	NA
aburDev_TRINITY_DN108428_c1_g1_i2	DenovoEntry	DenovoEntry	DenovoEntry	NA	NA	NA	darkgrey	NA
aburDev_TRINITY_DN108428_c1_g1_i4	DenovoEntry	DenovoEntry	DenovoEntry	NA	NA	NA	NA	NA
aburDev_TRINITY_DN108456_c0_g1_i2	DenovoEntry	DenovoEntry	DenovoEntry	Staphylococcus aureus 1111100370	EZU73576.1hypothetical protein U991_01373 partial [Staphylococcus aureus 1111100370]	NA	NA	cellular organisms; Bacteria; Terrabacteria group; Firmicutes; Bacilli; Bacillales; Staphylococcaceae; Staphylococcus; Staphylococcus aureus;
aburDev_TRINITY_DN108470_c0_g1_i2	DenovoEntry	DenovoEntry	DenovoEntry	Gossypium arboreum	XP_017609674.1PREDICTED: uncharacterized protein LOC108455646 [Gossypium arboreum]	NA	lightyellow	cellular organisms; Eukaryota; Viridiplantae; Streptophyta; Streptophytina; Embryophyta; Tracheophyta; Euphyllophyta; Spermatophyta; Magnoliophyta; Mesangiospermae; eudicotyledons; Gunneridae; Pentapetalae; rosids; malvids; Malvales; Malvaceae; Malvoideae; Gossypium;
aburDev_TRINITY_DN108483_c0_g1_i1	DenovoEntry	DenovoEntry	DenovoEntry	NA	NA	NA	green	NA
aburDev_TRINITY_DN108483_c0_g1_i2	DenovoEntry	DenovoEntry	DenovoEntry	NA	NA	NA	NA	NA
aburDev_TRINITY_DN108537_c0_g1_i1	DenovoEntry	DenovoEntry	DenovoEntry	NA	NA	NA	NA	NA
aburDev_TRINITY_DN108537_c0_g2_i1	DenovoEntry	DenovoEntry	DenovoEntry	NA	NA	NA	black	NA
aburDev_TRINITY_DN108537_c0_g6_i1	DenovoEntry	DenovoEntry	DenovoEntry	NA	NA	NA	black	NA
aburDev_TRINITY_DN108539_c0_g1_i1	DenovoEntry	DenovoEntry	DenovoEntry	NA	NA	NA	NA	NA
aburDev_TRINITY_DN108554_c0_g1_i2	DenovoEntry	DenovoEntry	DenovoEntry	NA	NA	NA	NA	NA
aburDev_TRINITY_DN108580_c0_g1_i2	DenovoEntry	DenovoEntry	DenovoEntry	Sinocyclocheilus rhinocerous	XP_016381582.1PREDICTED: uncharacterized protein LOC107718862 partial [Sinocyclocheilus rhinocerous]	NA	blue	cellular organisms; Eukaryota; Opisthokonta; Metazoa; Eumetazoa; Bilateria; Deuterostomia; Chordata; Craniata; Vertebrata; Gnathostomata; Teleostomi; Euteleostomi; Actinopterygii; Actinopteri; Neopterygii; Teleostei; Osteoglossocephalai; Clupeocephala; Otomorpha; Ostariophysi; Otophysi; Cypriniphysae; Cypriniformes; Cyprinoidea; Cyprinidae; Sinocyclocheilus;
aburDev_TRINITY_DN108587_c1_g1_i1	DenovoEntry	DenovoEntry	DenovoEntry	NA	NA	NA	NA	NA
aburDev_TRINITY_DN108597_c0_g1_i1	DenovoEntry	DenovoEntry	DenovoEntry	Oreochromis niloticus	XP_019219856.1PREDICTED: uncharacterized protein KIAA0754-like [Oreochromis niloticus]	NA	NA	cellular organisms; Eukaryota; Opisthokonta; Metazoa; Eumetazoa; Bilateria; Deuterostomia; Chordata; Craniata; Vertebrata; Gnathostomata; Teleostomi; Euteleostomi; Actinopterygii; Actinopteri; Neopterygii; Teleostei; Osteoglossocephalai; Clupeocephala; Euteleosteomorpha; Neoteleostei; Eurypterygia; Ctenosquamata; Acanthomorphata; Euacanthomorphacea; Percomorphaceae; Ovalentaria; Cichlomorphae; Ci…
aburDev_TRINITY_DN108597_c0_g2_i1	DenovoEntry	DenovoEntry	DenovoEntry	NA	NA	NA	orange	NA
aburDev_TRINITY_DN108597_c0_g5_i1	DenovoEntry	DenovoEntry	DenovoEntry	NA	NA	NA	tan	NA
aburDev_TRINITY_DN108601_c0_g5_i1	DenovoEntry	DenovoEntry	DenovoEntry	NA	NA	NA	NA	NA
aburDev_TRINITY_DN108639_c0_g1_i1	DenovoEntry	DenovoEntry	DenovoEntry	NA	NA	NA	blue	NA
aburDev_TRINITY_DN108664_c0_g2_i12	DenovoEntry	DenovoEntry	DenovoEntry	Pundamilia nyererei	XP_013770653.1PREDICTED: ATPase family AAA domain-containing protein 2B-like isoform X2 [Pundamilia nyererei]	NA	NA	cellular organisms; Eukaryota; Opisthokonta; Metazoa; Eumetazoa; Bilateria; Deuterostomia; Chordata; Craniata; Vertebrata; Gnathostomata; Teleostomi; Euteleostomi; Actinopterygii; Actinopteri; Neopterygii; Teleostei; Osteoglossocephalai; Clupeocephala; Euteleosteomorpha; Neoteleostei; Eurypterygia; Ctenosquamata; Acanthomorphata; Euacanthomorphacea; Percomorphaceae; Ovalentaria; Cichlomorphae; Ci…
aburDev_TRINITY_DN108664_c0_g2_i5	DenovoEntry	DenovoEntry	DenovoEntry	Pundamilia nyererei	XP_013770653.1PREDICTED: ATPase family AAA domain-containing protein 2B-like isoform X2 [Pundamilia nyererei]	NA	green	cellular organisms; Eukaryota; Opisthokonta; Metazoa; Eumetazoa; Bilateria; Deuterostomia; Chordata; Craniata; Vertebrata; Gnathostomata; Teleostomi; Euteleostomi; Actinopterygii; Actinopteri; Neopterygii; Teleostei; Osteoglossocephalai; Clupeocephala; Euteleosteomorpha; Neoteleostei; Eurypterygia; Ctenosquamata; Acanthomorphata; Euacanthomorphacea; Percomorphaceae; Ovalentaria; Cichlomorphae; Ci…
aburDev_TRINITY_DN108698_c8_g2_i1	DenovoEntry	DenovoEntry	DenovoEntry	Xenopus tropicalis	OCA50298.1hypothetical protein XENTR_v90002226mg [Xenopus tropicalis]	GO:0005251,GO:0008076,GO:0034765,GO:0051260,GO:0071805	turquoise	cellular organisms; Eukaryota; Opisthokonta; Metazoa; Eumetazoa; Bilateria; Deuterostomia; Chordata; Craniata; Vertebrata; Gnathostomata; Teleostomi; Euteleostomi; Sarcopterygii; Dipnotetrapodomorpha; Tetrapoda; Amphibia; Batrachia; Anura; Pipoidea; Pipidae; Xenopodinae; Xenopus; Silurana;
aburDev_TRINITY_DN108698_c9_g2_i1	DenovoEntry	DenovoEntry	DenovoEntry	Pundamilia nyererei	XP_005753140.1PREDICTED: integrin alpha-M-like [Pundamilia nyererei]	GO:0007155,GO:0007229,GO:0008305	NA	cellular organisms; Eukaryota; Opisthokonta; Metazoa; Eumetazoa; Bilateria; Deuterostomia; Chordata; Craniata; Vertebrata; Gnathostomata; Teleostomi; Euteleostomi; Actinopterygii; Actinopteri; Neopterygii; Teleostei; Osteoglossocephalai; Clupeocephala; Euteleosteomorpha; Neoteleostei; Eurypterygia; Ctenosquamata; Acanthomorphata; Euacanthomorphacea; Percomorphaceae; Ovalentaria; Cichlomorphae; Ci…
aburDev_TRINITY_DN108706_c0_g1_i1	DenovoEntry	DenovoEntry	DenovoEntry	NA	2M8E_AChain A Nmr Structure Of The Pai Subdomain Of Sleeping Beauty Transposase	NA	turquoise	NA
aburDev_TRINITY_DN108709_c0_g1_i1	DenovoEntry	DenovoEntry	DenovoEntry	Salmo salar	XP_014000059.1PREDICTED: uncharacterized protein LOC106571454 [Salmo salar]	NA	NA	cellular organisms; Eukaryota; Opisthokonta; Metazoa; Eumetazoa; Bilateria; Deuterostomia; Chordata; Craniata; Vertebrata; Gnathostomata; Teleostomi; Euteleostomi; Actinopterygii; Actinopteri; Neopterygii; Teleostei; Osteoglossocephalai; Clupeocephala; Euteleosteomorpha; Protacanthopterygii; Salmoniformes; Salmonidae; Salmoninae; Salmo;
aburDev_TRINITY_DN108728_c2_g1_i1	DenovoEntry	DenovoEntry	DenovoEntry	NA	NA	NA	green	NA
aburDev_TRINITY_DN108734_c0_g1_i1	DenovoEntry	DenovoEntry	DenovoEntry	Trichinella pseudospiralis	KRZ01620.1hypothetical protein T4B_6133 partial [Trichinella pseudospiralis]	NA	NA	cellular organisms; Eukaryota; Opisthokonta; Metazoa; Eumetazoa; Bilateria; Protostomia; Ecdysozoa; Nematoda; Enoplea; Dorylaimia; Trichinellida; Trichinellidae; Trichinella;
aburDev_TRINITY_DN108759_c0_g1_i1	DenovoEntry	DenovoEntry	DenovoEntry	NA	NA	NA	salmon	NA
aburDev_TRINITY_DN108764_c0_g1_i1	DenovoEntry	DenovoEntry	DenovoEntry	NA	NA	NA	cyan	NA
aburDev_TRINITY_DN108764_c0_g1_i2	DenovoEntry	DenovoEntry	DenovoEntry	NA	NA	NA	NA	NA
aburDev_TRINITY_DN108771_c0_g1_i3	DenovoEntry	DenovoEntry	DenovoEntry	NA	NA	NA	orange	NA
aburDev_TRINITY_DN108791_c10_g6_i1	DenovoEntry	DenovoEntry	DenovoEntry	Oreochromis niloticus	XP_019213024.1PREDICTED: zinc finger protein 501-like [Oreochromis niloticus]	NA	salmon	cellular organisms; Eukaryota; Opisthokonta; Metazoa; Eumetazoa; Bilateria; Deuterostomia; Chordata; Craniata; Vertebrata; Gnathostomata; Teleostomi; Euteleostomi; Actinopterygii; Actinopteri; Neopterygii; Teleostei; Osteoglossocephalai; Clupeocephala; Euteleosteomorpha; Neoteleostei; Eurypterygia; Ctenosquamata; Acanthomorphata; Euacanthomorphacea; Percomorphaceae; Ovalentaria; Cichlomorphae; Ci…
aburDev_TRINITY_DN108800_c0_g2_i1	DenovoEntry	DenovoEntry	DenovoEntry	Chlamydia abortus	SFW07343.1Uncharacterised protein [Chlamydia abortus]	NA	saddlebrown	cellular organisms; Bacteria; PVC group; Chlamydiae; Chlamydiia; Chlamydiales; Chlamydiaceae; Chlamydia/Chlamydophila group; Chlamydia;
aburDev_TRINITY_DN108800_c0_g3_i1	DenovoEntry	DenovoEntry	DenovoEntry	Mus musculus	DAA01927.1TPA_exp: pol protein partial [Mus musculus]	GO:0003677,GO:0003887,GO:0003964,GO:0004523,GO:0006278,GO:0006310,GO:0008270,GO:0015074,GO:0046718,GO:0075713,GO:0090502	saddlebrown	cellular organisms; Eukaryota; Opisthokonta; Metazoa; Eumetazoa; Bilateria; Deuterostomia; Chordata; Craniata; Vertebrata; Gnathostomata; Teleostomi; Euteleostomi; Sarcopterygii; Dipnotetrapodomorpha; Tetrapoda; Amniota; Mammalia; Theria; Eutheria; Boreoeutheria; Euarchontoglires; Glires; Rodentia; Myomorpha; Muroidea; Muridae; Murinae; Mus; Mus;
aburDev_TRINITY_DN108800_c0_g3_i2	DenovoEntry	DenovoEntry	DenovoEntry	NA	NA	NA	saddlebrown	NA
aburDev_TRINITY_DN108817_c0_g2_i1	DenovoEntry	DenovoEntry	DenovoEntry	Oreochromis niloticus	XP_019215720.1PREDICTED: RNA-directed DNA polymerase from mobile element jockey-like [Oreochromis niloticus]	GO:0004198,GO:0005509,GO:0005622,GO:0006508,GO:0016020	NA	cellular organisms; Eukaryota; Opisthokonta; Metazoa; Eumetazoa; Bilateria; Deuterostomia; Chordata; Craniata; Vertebrata; Gnathostomata; Teleostomi; Euteleostomi; Actinopterygii; Actinopteri; Neopterygii; Teleostei; Osteoglossocephalai; Clupeocephala; Euteleosteomorpha; Neoteleostei; Eurypterygia; Ctenosquamata; Acanthomorphata; Euacanthomorphacea; Percomorphaceae; Ovalentaria; Cichlomorphae; Ci…
aburDev_TRINITY_DN108823_c0_g1_i1	DenovoEntry	DenovoEntry	DenovoEntry	NA	NA	NA	green	NA
aburDev_TRINITY_DN108842_c0_g1_i1	DenovoEntry	DenovoEntry	DenovoEntry	Bos taurus	XP_015320039.1PREDICTED: collagen alpha-1(III) chain-like [Bos taurus]	NA	NA	cellular organisms; Eukaryota; Opisthokonta; Metazoa; Eumetazoa; Bilateria; Deuterostomia; Chordata; Craniata; Vertebrata; Gnathostomata; Teleostomi; Euteleostomi; Sarcopterygii; Dipnotetrapodomorpha; Tetrapoda; Amniota; Mammalia; Theria; Eutheria; Boreoeutheria; Laurasiatheria; Cetartiodactyla; Ruminantia; Pecora; Bovidae; Bovinae; Bos;
aburDev_TRINITY_DN108842_c0_g1_i2	DenovoEntry	DenovoEntry	DenovoEntry	Bos taurus	XP_015320039.1PREDICTED: collagen alpha-1(III) chain-like [Bos taurus]	NA	darkgrey	cellular organisms; Eukaryota; Opisthokonta; Metazoa; Eumetazoa; Bilateria; Deuterostomia; Chordata; Craniata; Vertebrata; Gnathostomata; Teleostomi; Euteleostomi; Sarcopterygii; Dipnotetrapodomorpha; Tetrapoda; Amniota; Mammalia; Theria; Eutheria; Boreoeutheria; Laurasiatheria; Cetartiodactyla; Ruminantia; Pecora; Bovidae; Bovinae; Bos;
aburDev_TRINITY_DN108853_c0_g4_i1	DenovoEntry	DenovoEntry	DenovoEntry	NA	NA	NA	green	NA
aburDev_TRINITY_DN108898_c3_g1_i1	DenovoEntry	DenovoEntry	DenovoEntry	NA	NA	NA	green	NA
aburDev_TRINITY_DN108899_c0_g1_i1	DenovoEntry	DenovoEntry	DenovoEntry	NA	NA	NA	blue	NA
aburDev_TRINITY_DN108926_c0_g2_i1	DenovoEntry	DenovoEntry	DenovoEntry	NA	NA	NA	darkorange	NA
aburDev_TRINITY_DN108926_c0_g3_i1	DenovoEntry	DenovoEntry	DenovoEntry	NA	NA	NA	NA	NA
aburDev_TRINITY_DN108952_c0_g2_i1	DenovoEntry	DenovoEntry	DenovoEntry	bacterium F082	KWW24027.1hypothetical protein F082_2040 [bacterium F082]	NA	NA	cellular organisms; Bacteria; unclassified Bacteria; unclassified Bacteria (miscellaneous);
aburDev_TRINITY_DN108952_c0_g2_i2	DenovoEntry	DenovoEntry	DenovoEntry	Parabacteroides distasonis CL03T12C09	EKN21706.1hypothetical protein HMPREF1075_02341 partial [Parabacteroides distasonis CL03T12C09]/lcl|EKN25302.1 hypothetical protein HMPREF1075_00635 partial [Parabacteroides distasonis CL03T12C09]	NA	NA	cellular organisms; Bacteria; FCB group; Bacteroidetes/Chlorobi group; Bacteroidetes; Bacteroidia; Bacteroidales; Tannerellaceae; Parabacteroides; Parabacteroides distasonis;
aburDev_TRINITY_DN108952_c0_g2_i3	DenovoEntry	DenovoEntry	DenovoEntry	Parabacteroides distasonis CL03T12C09	EKN21706.1hypothetical protein HMPREF1075_02341 partial [Parabacteroides distasonis CL03T12C09]/lcl|EKN25302.1 hypothetical protein HMPREF1075_00635 partial [Parabacteroides distasonis CL03T12C09]	NA	NA	cellular organisms; Bacteria; FCB group; Bacteroidetes/Chlorobi group; Bacteroidetes; Bacteroidia; Bacteroidales; Tannerellaceae; Parabacteroides; Parabacteroides distasonis;
aburDev_TRINITY_DN108963_c0_g2_i10	DenovoEntry	DenovoEntry	DenovoEntry	NA	NA	NA	green	NA
aburDev_TRINITY_DN10900_c0_g1_i1	DenovoEntry	DenovoEntry	DenovoEntry	NA	NA	NA	green	NA
aburDev_TRINITY_DN109004_c2_g1_i1	DenovoEntry	DenovoEntry	DenovoEntry	NA	NA	NA	blue	NA
aburDev_TRINITY_DN109009_c1_g2_i1	DenovoEntry	DenovoEntry	DenovoEntry	NA	NA	NA	NA	NA
aburDev_TRINITY_DN109011_c6_g3_i1	DenovoEntry	DenovoEntry	DenovoEntry	NA	NA	NA	NA	NA
aburDev_TRINITY_DN109031_c0_g1_i1	DenovoEntry	DenovoEntry	DenovoEntry	NA	NA	NA	NA	NA
aburDev_TRINITY_DN109049_c2_g1_i1	DenovoEntry	DenovoEntry	DenovoEntry	NA	NA	NA	NA	NA
aburDev_TRINITY_DN109060_c0_g3_i1	DenovoEntry	DenovoEntry	DenovoEntry	NA	NA	NA	NA	NA
aburDev_TRINITY_DN109092_c0_g1_i1	DenovoEntry	DenovoEntry	DenovoEntry	Methylobacterium populi	BAU89665.1hypothetical protein MPPM_1060 [Methylobacterium populi]	NA	black	cellular organisms; Bacteria; Proteobacteria; Alphaproteobacteria; Rhizobiales; Methylobacteriaceae; Methylobacterium;
aburDev_TRINITY_DN109092_c0_g1_i2	DenovoEntry	DenovoEntry	DenovoEntry	Methylobacterium aquaticum	lcl|BAQ47927.1 hypothetical protein Maq22A_c25105 [Methylobacterium aquaticum]/BAQ44586.1hypothetical protein Maq22A_c06145 [Methylobacterium aquaticum]	NA	lightyellow	cellular organisms; Bacteria; Proteobacteria; Alphaproteobacteria; Rhizobiales; Methylobacteriaceae; Methylobacterium;
aburDev_TRINITY_DN109092_c0_g2_i1	DenovoEntry	DenovoEntry	DenovoEntry	Neisseria meningitidis 80179/Neisseria meningitidis/Mycobacterium abscessus subsp. massiliense	lcl|CWN61327.1 Uncharacterised protein [Neisseria meningitidis]/lcl|CWM72195.1 Uncharacterised protein [Neisseria meningitidis]/lcl|CWQ46062.1 Uncharacterised protein [Neisseria meningitidis]/lcl|CWS01556.1 Uncharacterised protein [Neisseria meningitidis]/lcl|SKN12462.1 Uncharacterised protein [Mycobacterium abscessus subsp. massiliense]/lcl|CWP00508.1 Uncharacterised protein [Neisseria meningiti…	NA	green	cellular organisms; Bacteria; Proteobacteria; Betaproteobacteria; Neisseriales; Neisseriaceae; Neisseria; Neisseria meningitidis;
aburDev_TRINITY_DN109092_c0_g2_i2	DenovoEntry	DenovoEntry	DenovoEntry	Desulfovibrio magneticus RS-1	BAH75139.1hypothetical protein DMR_16480 [Desulfovibrio magneticus RS-1]	NA	green	cellular organisms; Bacteria; Proteobacteria; delta/epsilon subdivisions; Deltaproteobacteria; Desulfovibrionales; Desulfovibrionaceae; Desulfovibrio; Desulfovibrio magneticus;
aburDev_TRINITY_DN109092_c0_g2_i3	DenovoEntry	DenovoEntry	DenovoEntry	Xanthomonas citri subsp. citri/Xanthomonas citri pv. bilvae	lcl|CEI15546.1 conserved hypothetical protein [Xanthomonas citri subsp. citri]/lcl|CEE24906.1 conserved hypothetical protein [Xanthomonas citri subsp. citri]/lcl|CEJ25533.1 conserved hypothetical protein [Xanthomonas citri subsp. citri]/lcl|CEH53230.1 conserved hypothetical protein [Xanthomonas citri subsp. citri]/lcl|CEE39468.1 conserved hypothetical protein [Xanthomonas citri subsp. citri]/lcl|…	NA	black	cellular organisms; Bacteria; Proteobacteria; Gammaproteobacteria; Xanthomonadales; Xanthomonadaceae; Xanthomonas; Xanthomonas citri group; Xanthomonas citri;
aburDev_TRINITY_DN109104_c0_g4_i2	DenovoEntry	DenovoEntry	DenovoEntry	Oreochromis niloticus	XP_019218408.1PREDICTED: pituitary homeobox homolog Ptx1-like [Oreochromis niloticus]	NA	cyan	cellular organisms; Eukaryota; Opisthokonta; Metazoa; Eumetazoa; Bilateria; Deuterostomia; Chordata; Craniata; Vertebrata; Gnathostomata; Teleostomi; Euteleostomi; Actinopterygii; Actinopteri; Neopterygii; Teleostei; Osteoglossocephalai; Clupeocephala; Euteleosteomorpha; Neoteleostei; Eurypterygia; Ctenosquamata; Acanthomorphata; Euacanthomorphacea; Percomorphaceae; Ovalentaria; Cichlomorphae; Ci…
aburDev_TRINITY_DN109104_c0_g4_i4	DenovoEntry	DenovoEntry	DenovoEntry	Oreochromis niloticus	XP_019218409.1PREDICTED: homeobox protein NANOG-like [Oreochromis niloticus]	NA	cyan	cellular organisms; Eukaryota; Opisthokonta; Metazoa; Eumetazoa; Bilateria; Deuterostomia; Chordata; Craniata; Vertebrata; Gnathostomata; Teleostomi; Euteleostomi; Actinopterygii; Actinopteri; Neopterygii; Teleostei; Osteoglossocephalai; Clupeocephala; Euteleosteomorpha; Neoteleostei; Eurypterygia; Ctenosquamata; Acanthomorphata; Euacanthomorphacea; Percomorphaceae; Ovalentaria; Cichlomorphae; Ci…
aburDev_TRINITY_DN109111_c0_g1_i1	DenovoEntry	DenovoEntry	DenovoEntry	Edwardsiella tarda ATCC 15947 = NBRC 105688	GAC66012.1hypothetical protein ET1_24_00500 [Edwardsiella tarda ATCC 15947 = NBRC 105688]	NA	green	cellular organisms; Bacteria; Proteobacteria; Gammaproteobacteria; Enterobacterales; Hafniaceae; Edwardsiella; Edwardsiella tarda;
aburDev_TRINITY_DN109111_c0_g1_i2	DenovoEntry	DenovoEntry	DenovoEntry	Pseudomonas sp. Chol1	EKM96396.1hypothetical protein C211_08439 [Pseudomonas sp. Chol1]	NA	NA	cellular organisms; Bacteria; Proteobacteria; Gammaproteobacteria; Pseudomonadales; Pseudomonadaceae; Pseudomonas;
aburDev_TRINITY_DN109118_c0_g2_i1	DenovoEntry	DenovoEntry	DenovoEntry	Oreochromis niloticus	XP_019222685.1PREDICTED: extracellular calcium-sensing receptor-like [Oreochromis niloticus]	NA	turquoise	cellular organisms; Eukaryota; Opisthokonta; Metazoa; Eumetazoa; Bilateria; Deuterostomia; Chordata; Craniata; Vertebrata; Gnathostomata; Teleostomi; Euteleostomi; Actinopterygii; Actinopteri; Neopterygii; Teleostei; Osteoglossocephalai; Clupeocephala; Euteleosteomorpha; Neoteleostei; Eurypterygia; Ctenosquamata; Acanthomorphata; Euacanthomorphacea; Percomorphaceae; Ovalentaria; Cichlomorphae; Ci…
aburDev_TRINITY_DN109139_c1_g1_i2	DenovoEntry	DenovoEntry	DenovoEntry	NA	NA	NA	NA	NA
aburDev_TRINITY_DN109139_c1_g1_i3	DenovoEntry	DenovoEntry	DenovoEntry	NA	NA	NA	NA	NA
aburDev_TRINITY_DN109139_c1_g1_i5	DenovoEntry	DenovoEntry	DenovoEntry	NA	NA	NA	NA	NA
aburDev_TRINITY_DN109139_c1_g1_i6	DenovoEntry	DenovoEntry	DenovoEntry	NA	NA	NA	NA	NA
aburDev_TRINITY_DN10918_c0_g1_i1	DenovoEntry	DenovoEntry	DenovoEntry	Pundamilia nyererei	XP_013770927.1PREDICTED: major histocompatibility complex class I-related gene protein-like isoform X2 [Pundamilia nyererei]	NA	NA	cellular organisms; Eukaryota; Opisthokonta; Metazoa; Eumetazoa; Bilateria; Deuterostomia; Chordata; Craniata; Vertebrata; Gnathostomata; Teleostomi; Euteleostomi; Actinopterygii; Actinopteri; Neopterygii; Teleostei; Osteoglossocephalai; Clupeocephala; Euteleosteomorpha; Neoteleostei; Eurypterygia; Ctenosquamata; Acanthomorphata; Euacanthomorphacea; Percomorphaceae; Ovalentaria; Cichlomorphae; Ci…
aburDev_TRINITY_DN109204_c1_g1_i1	DenovoEntry	DenovoEntry	DenovoEntry	NA	NA	NA	salmon	NA
aburDev_TRINITY_DN109210_c0_g1_i1	DenovoEntry	DenovoEntry	DenovoEntry	NA	NA	NA	grey60	NA
aburDev_TRINITY_DN109228_c0_g1_i1	DenovoEntry	DenovoEntry	DenovoEntry	NA	NA	NA	NA	NA
aburDev_TRINITY_DN109234_c5_g1_i2	DenovoEntry	DenovoEntry	DenovoEntry	NA	NA	NA	NA	NA
aburDev_TRINITY_DN109234_c7_g10_i1	DenovoEntry	DenovoEntry	DenovoEntry	NA	NA	NA	NA	NA
aburDev_TRINITY_DN109294_c0_g1_i1	DenovoEntry	DenovoEntry	DenovoEntry	Microcebus murinus	XP_012607881.1matrix metalloproteinase-14-like [Microcebus murinus]	GO:0001958,GO:0004222,GO:0005509,GO:0005886,GO:0005925,GO:0008270,GO:0010831,GO:0010952,GO:0016021,GO:0016477,GO:0030307,GO:0030324,GO:0030574,GO:0031012,GO:0031638,GO:0035987,GO:0035988,GO:0042470,GO:0044354,GO:0045579,GO:0045746,GO:0048701,GO:0048754,GO:0070006,GO:0097094,GO:1905523	NA	cellular organisms; Eukaryota; Opisthokonta; Metazoa; Eumetazoa; Bilateria; Deuterostomia; Chordata; Craniata; Vertebrata; Gnathostomata; Teleostomi; Euteleostomi; Sarcopterygii; Dipnotetrapodomorpha; Tetrapoda; Amniota; Mammalia; Theria; Eutheria; Boreoeutheria; Euarchontoglires; Primates; Strepsirrhini; Lemuriformes; Cheirogaleidae; Microcebus;
aburDev_TRINITY_DN109294_c0_g3_i1	DenovoEntry	DenovoEntry	DenovoEntry	Homo sapiens	BAA05519.1membrane-type matrix metalloproteinase [Homo sapiens]	GO:0001958,GO:0004222,GO:0005509,GO:0005886,GO:0005925,GO:0008270,GO:0010831,GO:0016021,GO:0016477,GO:0030307,GO:0030324,GO:0030335,GO:0030574,GO:0031012,GO:0031638,GO:0035987,GO:0035988,GO:0044354,GO:0045579,GO:0045746,GO:0048701,GO:0048754,GO:0097094	NA	cellular organisms; Eukaryota; Opisthokonta; Metazoa; Eumetazoa; Bilateria; Deuterostomia; Chordata; Craniata; Vertebrata; Gnathostomata; Teleostomi; Euteleostomi; Sarcopterygii; Dipnotetrapodomorpha; Tetrapoda; Amniota; Mammalia; Theria; Eutheria; Boreoeutheria; Euarchontoglires; Primates; Haplorrhini; Simiiformes; Catarrhini; Hominoidea; Hominidae; Homininae; Homo;
aburDev_TRINITY_DN1093_c0_g2_i1	DenovoEntry	DenovoEntry	DenovoEntry	Streptococcus pneumoniae BHN427/Streptococcus pneumoniae SP-BS293/Streptococcus pneumoniae BHN237/Streptococcus pneumoniae BHN418/Streptococcus pneumoniae SP19-BS75/Streptococcus pneumoniae SP14-BS69/Streptococcus pneumoniae SP11-BS70/Streptococcus pneumoniae BS397/Streptococcus pneumoniae/Streptococcus pneumoniae BS455/Streptococcus pneumoniae BHN191/Streptococcus pneumoniae SP9-BS68/Streptococc…	lcl|ESP67043.1 hypothetical protein BHN418_02836 [Streptococcus pneumoniae BHN418]/lcl|EPD19942.1 hypothetical protein SP6UMMC_05317 [Streptococcus pneumoniae MNZ41]/lcl|EFL66368.1 hypothetical protein CGSSp14BS292_06759 [Streptococcus pneumoniae SP14-BS292]/lcl|KNY52682.1 hypothetical protein AKG31_01260 [Streptococcus pneumoniae]/lcl|EDK82610.1 hypothetical protein CGSSp23BS72_12035 [Streptococ…	NA	NA	cellular organisms; Bacteria; Terrabacteria group; Firmicutes; Bacilli; Lactobacillales; Streptococcaceae; Streptococcus; Streptococcus pneumoniae;
aburDev_TRINITY_DN109324_c0_g1_i1	DenovoEntry	DenovoEntry	DenovoEntry	NA	NA	NA	turquoise	NA
aburDev_TRINITY_DN109327_c0_g2_i1	DenovoEntry	DenovoEntry	DenovoEntry	NA	NA	NA	NA	NA
aburDev_TRINITY_DN109359_c0_g4_i1	DenovoEntry	DenovoEntry	DenovoEntry	NA	NA	NA	green	NA
aburDev_TRINITY_DN109362_c0_g1_i2	DenovoEntry	DenovoEntry	DenovoEntry	NA	NA	NA	turquoise	NA
aburDev_TRINITY_DN109362_c0_g1_i4	DenovoEntry	DenovoEntry	DenovoEntry	NA	NA	NA	NA	NA
aburDev_TRINITY_DN109372_c0_g1_i1	DenovoEntry	DenovoEntry	DenovoEntry	Streptococcus suis 98HAH33	lcl|ABP91585.1 unknown protein [Streptococcus suis 98HAH33]/lcl|ABP91259.1 unknown protein [Streptococcus suis 98HAH33]/ABP91180.1unknown protein [Streptococcus suis 98HAH33]/lcl|ABP91490.1 unknown protein [Streptococcus suis 98HAH33]	NA	black	cellular organisms; Bacteria; Terrabacteria group; Firmicutes; Bacilli; Lactobacillales; Streptococcaceae; Streptococcus; Streptococcus suis;
aburDev_TRINITY_DN109372_c0_g1_i3	DenovoEntry	DenovoEntry	DenovoEntry	Lactobacillus jensenii 269-3	EEQ24559.1hypothetical protein LACJE0001_1464 [Lactobacillus jensenii 269-3]	NA	NA	cellular organisms; Bacteria; Terrabacteria group; Firmicutes; Bacilli; Lactobacillales; Lactobacillaceae; Lactobacillus; Lactobacillus jensenii;
aburDev_TRINITY_DN109372_c0_g1_i4	DenovoEntry	DenovoEntry	DenovoEntry	Lactobacillus rhamnosus GG	lcl|CAR86728.1 Conserved protein [Lactobacillus rhamnosus GG]/CAR86709.1Conserved protein [Lactobacillus rhamnosus GG]	NA	brown	cellular organisms; Bacteria; Terrabacteria group; Firmicutes; Bacilli; Lactobacillales; Lactobacillaceae; Lactobacillus; Lactobacillus rhamnosus;
aburDev_TRINITY_DN109413_c0_g1_i1	DenovoEntry	DenovoEntry	DenovoEntry	Escherichia coli	lcl|ORD31629.1 hypothetical protein A4T40_04425 [Escherichia coli]/ORD05463.1hypothetical protein A4T55_16700 [Escherichia coli]	NA	green	cellular organisms; Bacteria; Proteobacteria; Gammaproteobacteria; Enterobacterales; Enterobacteriaceae; Escherichia;
aburDev_TRINITY_DN109413_c0_g2_i1	DenovoEntry	DenovoEntry	DenovoEntry	Escherichia coli	lcl|ORD01827.1 hypothetical protein A4T35_14495 [Escherichia coli]/lcl|ORD04778.1 hypothetical protein A4T55_12995 [Escherichia coli]/lcl|ORC94774.1 hypothetical protein A4T35_22450 [Escherichia coli]/lcl|ONG34793.1 hypothetical protein BXT93_11560 [Escherichia coli]/lcl|ORD24368.1 hypothetical protein A4T40_24340 [Escherichia coli]/lcl|ORC94807.1 hypothetical protein A4T35_22665 [Escherichia col…	NA	black	cellular organisms; Bacteria; Proteobacteria; Gammaproteobacteria; Enterobacterales; Enterobacteriaceae; Escherichia;
aburDev_TRINITY_DN109413_c0_g3_i1	DenovoEntry	DenovoEntry	DenovoEntry	Bifidobacterium stercoris JCM 15918/Bifidobacterium adolescentis	KFI98678.1cell wall-associated hydrolase [Bifidobacterium stercoris JCM 15918]/lcl|OSG93683.1 cell wall-associated hydrolase [Bifidobacterium adolescentis]	NA	NA	cellular organisms; Bacteria; Terrabacteria group; Actinobacteria; Actinobacteria; Bifidobacteriales; Bifidobacteriaceae; Bifidobacterium; Bifidobacterium adolescentis;
aburDev_TRINITY_DN109413_c0_g4_i1	DenovoEntry	DenovoEntry	DenovoEntry	Anaerotruncus colihominis	OUP63278.1hypothetical protein B5F11_20570 [Anaerotruncus colihominis]/lcl|OUP67978.1 hypothetical protein B5F10_20635 [Anaerotruncus colihominis]	NA	black	cellular organisms; Bacteria; Terrabacteria group; Firmicutes; Clostridia; Clostridiales; Ruminococcaceae; Anaerotruncus;
aburDev_TRINITY_DN109413_c0_g4_i3	DenovoEntry	DenovoEntry	DenovoEntry	Lactobacillus farciminis	AKS51816.1hydrolase partial [Lactobacillus farciminis]	NA	NA	cellular organisms; Bacteria; Terrabacteria group; Firmicutes; Bacilli; Lactobacillales; Lactobacillaceae; Lactobacillus;
aburDev_TRINITY_DN109413_c0_g4_i4	DenovoEntry	DenovoEntry	DenovoEntry	Anaerotruncus colihominis	OUP63278.1hypothetical protein B5F11_20570 [Anaerotruncus colihominis]/lcl|OUP67978.1 hypothetical protein B5F10_20635 [Anaerotruncus colihominis]	NA	black	cellular organisms; Bacteria; Terrabacteria group; Firmicutes; Clostridia; Clostridiales; Ruminococcaceae; Anaerotruncus;
aburDev_TRINITY_DN109413_c0_g5_i1	DenovoEntry	DenovoEntry	DenovoEntry	uncultured bacterium	AOE10326.1cell wall-associated hydrolase [uncultured bacterium]	NA	NA	cellular organisms; Bacteria; environmental samples;
aburDev_TRINITY_DN109420_c0_g1_i1	DenovoEntry	DenovoEntry	DenovoEntry	NA	NA	NA	green	NA
aburDev_TRINITY_DN109420_c0_g1_i2	DenovoEntry	DenovoEntry	DenovoEntry	NA	NA	NA	NA	NA
aburDev_TRINITY_DN109426_c0_g1_i1	DenovoEntry	DenovoEntry	DenovoEntry	Oreochromis niloticus	XP_005463445.1PREDICTED: mitogen-activated protein kinase kinase kinase kinase 2 isoform X4 [Oreochromis niloticus]	NA	darkgrey	cellular organisms; Eukaryota; Opisthokonta; Metazoa; Eumetazoa; Bilateria; Deuterostomia; Chordata; Craniata; Vertebrata; Gnathostomata; Teleostomi; Euteleostomi; Actinopterygii; Actinopteri; Neopterygii; Teleostei; Osteoglossocephalai; Clupeocephala; Euteleosteomorpha; Neoteleostei; Eurypterygia; Ctenosquamata; Acanthomorphata; Euacanthomorphacea; Percomorphaceae; Ovalentaria; Cichlomorphae; Ci…
aburDev_TRINITY_DN109435_c5_g1_i1	DenovoEntry	DenovoEntry	DenovoEntry	Aeromonas dhakensis	WP_082970124.1hypothetical protein [Aeromonas dhakensis]	NA	blue	cellular organisms; Bacteria; Proteobacteria; Gammaproteobacteria; Aeromonadales; Aeromonadaceae; Aeromonas;
aburDev_TRINITY_DN109443_c10_g1_i1	DenovoEntry	DenovoEntry	DenovoEntry	Oreochromis niloticus	XP_019203295.1PREDICTED: putative uncharacterized protein DDB_G0287113 isoform X10 [Oreochromis niloticus]	NA	saddlebrown	cellular organisms; Eukaryota; Opisthokonta; Metazoa; Eumetazoa; Bilateria; Deuterostomia; Chordata; Craniata; Vertebrata; Gnathostomata; Teleostomi; Euteleostomi; Actinopterygii; Actinopteri; Neopterygii; Teleostei; Osteoglossocephalai; Clupeocephala; Euteleosteomorpha; Neoteleostei; Eurypterygia; Ctenosquamata; Acanthomorphata; Euacanthomorphacea; Percomorphaceae; Ovalentaria; Cichlomorphae; Ci…
aburDev_TRINITY_DN109443_c5_g3_i1	DenovoEntry	DenovoEntry	DenovoEntry	NA	NA	NA	cyan	NA
aburDev_TRINITY_DN109458_c0_g3_i1	DenovoEntry	DenovoEntry	DenovoEntry	NA	NA	NA	green	NA
aburDev_TRINITY_DN10947_c0_g1_i1	DenovoEntry	DenovoEntry	DenovoEntry	NA	NA	NA	NA	NA
aburDev_TRINITY_DN109479_c0_g1_i6	DenovoEntry	DenovoEntry	DenovoEntry	NA	NA	NA	NA	NA
aburDev_TRINITY_DN109479_c0_g1_i7	DenovoEntry	DenovoEntry	DenovoEntry	NA	NA	NA	orange	NA
aburDev_TRINITY_DN109520_c6_g1_i1	DenovoEntry	DenovoEntry	DenovoEntry	NA	NA	NA	royalblue	NA
aburDev_TRINITY_DN109523_c0_g1_i1	DenovoEntry	DenovoEntry	DenovoEntry	Mycobacterium tuberculosis	CNX53632.1Uncharacterised protein [Mycobacterium tuberculosis]	NA	NA	cellular organisms; Bacteria; Terrabacteria group; Actinobacteria; Actinobacteria; Corynebacteriales; Mycobacteriaceae; Mycobacterium; Mycobacterium tuberculosis complex;
aburDev_TRINITY_DN109526_c0_g2_i1	DenovoEntry	DenovoEntry	DenovoEntry	Oreochromis niloticus	XP_003442778.2PREDICTED: histone-lysine N-methyltransferase SETMAR isoform X1 [Oreochromis niloticus]	NA	NA	cellular organisms; Eukaryota; Opisthokonta; Metazoa; Eumetazoa; Bilateria; Deuterostomia; Chordata; Craniata; Vertebrata; Gnathostomata; Teleostomi; Euteleostomi; Actinopterygii; Actinopteri; Neopterygii; Teleostei; Osteoglossocephalai; Clupeocephala; Euteleosteomorpha; Neoteleostei; Eurypterygia; Ctenosquamata; Acanthomorphata; Euacanthomorphacea; Percomorphaceae; Ovalentaria; Cichlomorphae; Ci…
aburDev_TRINITY_DN109534_c1_g2_i8	DenovoEntry	DenovoEntry	DenovoEntry	Acanthochromis polyacanthus	lcl|XP_022078510.1 creatine kinase B-type-like [Acanthochromis polyacanthus]/XP_022056728.1creatine kinase B-type [Acanthochromis polyacanthus]/lcl|XP_022042900.1 creatine kinase B-type-like [Acanthochromis polyacanthus]	GO:0004111,GO:0005524,GO:0016310	salmon	cellular organisms; Eukaryota; Opisthokonta; Metazoa; Eumetazoa; Bilateria; Deuterostomia; Chordata; Craniata; Vertebrata; Gnathostomata; Teleostomi; Euteleostomi; Actinopterygii; Actinopteri; Neopterygii; Teleostei; Osteoglossocephalai; Clupeocephala; Euteleosteomorpha; Neoteleostei; Eurypterygia; Ctenosquamata; Acanthomorphata; Euacanthomorphacea; Percomorphaceae; Ovalentaria; Ovalentaria incer…
aburDev_TRINITY_DN109576_c0_g1_i5	DenovoEntry	DenovoEntry	DenovoEntry	NA	NA	NA	NA	NA
aburDev_TRINITY_DN109594_c0_g1_i7	DenovoEntry	DenovoEntry	DenovoEntry	NA	NA	NA	lightyellow	NA
aburDev_TRINITY_DN10963_c0_g1_i1	DenovoEntry	DenovoEntry	DenovoEntry	NA	NA	NA	NA	NA
aburDev_TRINITY_DN109631_c0_g2_i1	DenovoEntry	DenovoEntry	DenovoEntry	NA	NA	NA	NA	NA
aburDev_TRINITY_DN109645_c0_g1_i1	DenovoEntry	DenovoEntry	DenovoEntry	Oreochromis niloticus	XP_019216463.1PREDICTED: uncharacterized protein LOC109202782 [Oreochromis niloticus]	NA	NA	cellular organisms; Eukaryota; Opisthokonta; Metazoa; Eumetazoa; Bilateria; Deuterostomia; Chordata; Craniata; Vertebrata; Gnathostomata; Teleostomi; Euteleostomi; Actinopterygii; Actinopteri; Neopterygii; Teleostei; Osteoglossocephalai; Clupeocephala; Euteleosteomorpha; Neoteleostei; Eurypterygia; Ctenosquamata; Acanthomorphata; Euacanthomorphacea; Percomorphaceae; Ovalentaria; Cichlomorphae; Ci…
aburDev_TRINITY_DN109645_c0_g2_i7	DenovoEntry	DenovoEntry	DenovoEntry	Oreochromis niloticus	lcl|XP_019210649.1 PREDICTED: uncharacterized protein LOC102076318 isoform X1 [Oreochromis niloticus]/XP_019210648.1PREDICTED: uncharacterized protein LOC102076318 isoform X1 [Oreochromis niloticus]/lcl|XP_019210650.1 PREDICTED: uncharacterized protein LOC102076318 isoform X1 [Oreochromis niloticus]/lcl|XP_019210651.1 PREDICTED: uncharacterized protein LOC102076318 isoform X1 [Oreochromis nilotic…	NA	paleturquoise	cellular organisms; Eukaryota; Opisthokonta; Metazoa; Eumetazoa; Bilateria; Deuterostomia; Chordata; Craniata; Vertebrata; Gnathostomata; Teleostomi; Euteleostomi; Actinopterygii; Actinopteri; Neopterygii; Teleostei; Osteoglossocephalai; Clupeocephala; Euteleosteomorpha; Neoteleostei; Eurypterygia; Ctenosquamata; Acanthomorphata; Euacanthomorphacea; Percomorphaceae; Ovalentaria; Cichlomorphae; Ci…
aburDev_TRINITY_DN109667_c0_g2_i4	DenovoEntry	DenovoEntry	DenovoEntry	Maylandia zebra	XP_012771688.1PREDICTED: matrix metalloproteinase-25-like [Maylandia zebra]	GO:0004222,GO:0005509,GO:0006508,GO:0006954,GO:0008270,GO:0016021,GO:0031012	darkgrey	cellular organisms; Eukaryota; Opisthokonta; Metazoa; Eumetazoa; Bilateria; Deuterostomia; Chordata; Craniata; Vertebrata; Gnathostomata; Teleostomi; Euteleostomi; Actinopterygii; Actinopteri; Neopterygii; Teleostei; Osteoglossocephalai; Clupeocephala; Euteleosteomorpha; Neoteleostei; Eurypterygia; Ctenosquamata; Acanthomorphata; Euacanthomorphacea; Percomorphaceae; Ovalentaria; Cichlomorphae; Ci…
aburDev_TRINITY_DN109667_c0_g2_i8	DenovoEntry	DenovoEntry	DenovoEntry	Pundamilia nyererei	XP_013771383.1PREDICTED: matrix metalloproteinase-25-like [Pundamilia nyererei]	GO:0008237,GO:0046872,GO:0097374	green	cellular organisms; Eukaryota; Opisthokonta; Metazoa; Eumetazoa; Bilateria; Deuterostomia; Chordata; Craniata; Vertebrata; Gnathostomata; Teleostomi; Euteleostomi; Actinopterygii; Actinopteri; Neopterygii; Teleostei; Osteoglossocephalai; Clupeocephala; Euteleosteomorpha; Neoteleostei; Eurypterygia; Ctenosquamata; Acanthomorphata; Euacanthomorphacea; Percomorphaceae; Ovalentaria; Cichlomorphae; Ci…
aburDev_TRINITY_DN109680_c1_g1_i1	DenovoEntry	DenovoEntry	DenovoEntry	Glycine max	KRH17748.1hypothetical protein GLYMA_13G012300 [Glycine max]	NA	lightyellow	cellular organisms; Eukaryota; Viridiplantae; Streptophyta; Streptophytina; Embryophyta; Tracheophyta; Euphyllophyta; Spermatophyta; Magnoliophyta; Mesangiospermae; eudicotyledons; Gunneridae; Pentapetalae; rosids; fabids; Fabales; Fabaceae; Papilionoideae; 50 kb inversion clade; NPAAA clade; indigoferoid/millettioid clade; Phaseoleae; Glycine; Soja;
aburDev_TRINITY_DN109680_c1_g1_i3	DenovoEntry	DenovoEntry	DenovoEntry	Glycine max	KRH17748.1hypothetical protein GLYMA_13G012300 [Glycine max]	NA	NA	cellular organisms; Eukaryota; Viridiplantae; Streptophyta; Streptophytina; Embryophyta; Tracheophyta; Euphyllophyta; Spermatophyta; Magnoliophyta; Mesangiospermae; eudicotyledons; Gunneridae; Pentapetalae; rosids; fabids; Fabales; Fabaceae; Papilionoideae; 50 kb inversion clade; NPAAA clade; indigoferoid/millettioid clade; Phaseoleae; Glycine; Soja;
aburDev_TRINITY_DN109701_c0_g1_i1	DenovoEntry	DenovoEntry	DenovoEntry	NA	NA	NA	NA	NA
aburDev_TRINITY_DN109701_c0_g1_i2	DenovoEntry	DenovoEntry	DenovoEntry	NA	NA	NA	salmon	NA
aburDev_TRINITY_DN109701_c0_g1_i3	DenovoEntry	DenovoEntry	DenovoEntry	NA	NA	NA	NA	NA
aburDev_TRINITY_DN109701_c0_g1_i5	DenovoEntry	DenovoEntry	DenovoEntry	NA	NA	NA	NA	NA
aburDev_TRINITY_DN109702_c0_g1_i2	DenovoEntry	DenovoEntry	DenovoEntry	NA	NA	NA	NA	NA
aburDev_TRINITY_DN109702_c0_g1_i3	DenovoEntry	DenovoEntry	DenovoEntry	NA	NA	NA	NA	NA
aburDev_TRINITY_DN109702_c0_g2_i1	DenovoEntry	DenovoEntry	DenovoEntry	NA	NA	NA	NA	NA
aburDev_TRINITY_DN109709_c0_g1_i1	DenovoEntry	DenovoEntry	DenovoEntry	NA	NA	NA	green	NA
aburDev_TRINITY_DN109734_c0_g1_i1	DenovoEntry	DenovoEntry	DenovoEntry	Austrofundulus limnaeus	XP_013875870.1PREDICTED: uncharacterized protein LOC106525996 [Austrofundulus limnaeus]	NA	salmon	cellular organisms; Eukaryota; Opisthokonta; Metazoa; Eumetazoa; Bilateria; Deuterostomia; Chordata; Craniata; Vertebrata; Gnathostomata; Teleostomi; Euteleostomi; Actinopterygii; Actinopteri; Neopterygii; Teleostei; Osteoglossocephalai; Clupeocephala; Euteleosteomorpha; Neoteleostei; Eurypterygia; Ctenosquamata; Acanthomorphata; Euacanthomorphacea; Percomorphaceae; Ovalentaria; Atherinomorphae; …
aburDev_TRINITY_DN109741_c0_g1_i5	DenovoEntry	DenovoEntry	DenovoEntry	Maylandia zebra	XP_004570759.1PREDICTED: tRNA methyltransferase 10 homolog B [Maylandia zebra]	NA	NA	cellular organisms; Eukaryota; Opisthokonta; Metazoa; Eumetazoa; Bilateria; Deuterostomia; Chordata; Craniata; Vertebrata; Gnathostomata; Teleostomi; Euteleostomi; Actinopterygii; Actinopteri; Neopterygii; Teleostei; Osteoglossocephalai; Clupeocephala; Euteleosteomorpha; Neoteleostei; Eurypterygia; Ctenosquamata; Acanthomorphata; Euacanthomorphacea; Percomorphaceae; Ovalentaria; Cichlomorphae; Ci…
aburDev_TRINITY_DN109752_c0_g1_i1	DenovoEntry	DenovoEntry	DenovoEntry	NA	NA	NA	NA	NA
aburDev_TRINITY_DN109769_c0_g1_i1	DenovoEntry	DenovoEntry	DenovoEntry	NA	NA	NA	NA	NA
aburDev_TRINITY_DN109778_c2_g3_i1	DenovoEntry	DenovoEntry	DenovoEntry	NA	NA	NA	NA	NA
aburDev_TRINITY_DN109786_c0_g3_i1	DenovoEntry	DenovoEntry	DenovoEntry	Xenopus laevis	lcl|AAH46941.1 Ass-prov protein [Xenopus laevis]/NP_001080795.1argininosuccinate synthase [Xenopus laevis]/lcl|Q7ZWM4.1 RecName: Full=Argininosuccinate synthase; AltName: Full=Citrulline--aspartate ligase	NA	cyan	cellular organisms; Eukaryota; Opisthokonta; Metazoa; Eumetazoa; Bilateria; Deuterostomia; Chordata; Craniata; Vertebrata; Gnathostomata; Teleostomi; Euteleostomi; Sarcopterygii; Dipnotetrapodomorpha; Tetrapoda; Amphibia; Batrachia; Anura; Pipoidea; Pipidae; Xenopodinae; Xenopus; Xenopus;
aburDev_TRINITY_DN109787_c1_g1_i1	DenovoEntry	DenovoEntry	DenovoEntry	Actinomyces hordeovulneris	OKL50402.1hypothetical protein BSZ40_11135 [Actinomyces hordeovulneris]	NA	NA	cellular organisms; Bacteria; Terrabacteria group; Actinobacteria; Actinobacteria; Actinomycetales; Actinomycetaceae; Actinomyces;
aburDev_TRINITY_DN109787_c1_g2_i1	DenovoEntry	DenovoEntry	DenovoEntry	Nocardia asteroides NBRC 15531	GAD81569.1hypothetical protein NCAST_03_00007 [Nocardia asteroides NBRC 15531]	NA	brown	cellular organisms; Bacteria; Terrabacteria group; Actinobacteria; Actinobacteria; Corynebacteriales; Nocardiaceae; Nocardia; Nocardia asteroides;
aburDev_TRINITY_DN109787_c1_g3_i1	DenovoEntry	DenovoEntry	DenovoEntry	Streptomyces sp. SPB074/Streptomyces sp. SPB78	lcl|EFK98586.1 conserved hypothetical protein [Streptomyces sp. SPB78]/lcl|EFL02129.1 conserved hypothetical protein [Streptomyces sp. SPB78]/EDY45008.1hypothetical protein SSBG_02845 [Streptomyces sp. SPB074]/lcl|EFK98967.1 conserved hypothetical protein [Streptomyces sp. SPB78]	NA	NA	cellular organisms; Bacteria; Terrabacteria group; Actinobacteria; Actinobacteria; Streptomycetales; Streptomycetaceae; Streptomyces;
aburDev_TRINITY_DN109787_c1_g4_i1	DenovoEntry	DenovoEntry	DenovoEntry	Nocardia asteroides NBRC 15531	GAD81569.1hypothetical protein NCAST_03_00007 [Nocardia asteroides NBRC 15531]	NA	NA	cellular organisms; Bacteria; Terrabacteria group; Actinobacteria; Actinobacteria; Corynebacteriales; Nocardiaceae; Nocardia; Nocardia asteroides;
aburDev_TRINITY_DN109787_c2_g1_i1	DenovoEntry	DenovoEntry	DenovoEntry	Microcystis aeruginosa DIANCHI905	lcl|ELS47348.1 hypothetical protein C789_2872 [Microcystis aeruginosa DIANCHI905]/ELS47047.1hypothetical protein C789_3192 [Microcystis aeruginosa DIANCHI905]	NA	NA	cellular organisms; Bacteria; Terrabacteria group; Cyanobacteria/Melainabacteria group; Cyanobacteria; Oscillatoriophycideae; Chroococcales; Microcystaceae; Microcystis; Microcystis aeruginosa;
aburDev_TRINITY_DN109787_c2_g2_i2	DenovoEntry	DenovoEntry	DenovoEntry	Streptococcus intermedius BA1	lcl|EKU16682.1 hypothetical protein D593_1496 [Streptococcus intermedius BA1]/EKU16681.1hypothetical protein D593_1495 [Streptococcus intermedius BA1]	NA	NA	cellular organisms; Bacteria; Terrabacteria group; Firmicutes; Bacilli; Lactobacillales; Streptococcaceae; Streptococcus; Streptococcus anginosus group; Streptococcus intermedius;
aburDev_TRINITY_DN109787_c2_g3_i1	DenovoEntry	DenovoEntry	DenovoEntry	Staphylococcus aureus MSSA-93	EZY42791.1hypothetical protein V052_02628 partial [Staphylococcus aureus MSSA-93]/lcl|EZY42792.1 hypothetical protein V052_02627 partial [Staphylococcus aureus MSSA-93]	NA	NA	cellular organisms; Bacteria; Terrabacteria group; Firmicutes; Bacilli; Bacillales; Staphylococcaceae; Staphylococcus; Staphylococcus aureus;
aburDev_TRINITY_DN109787_c2_g4_i1	DenovoEntry	DenovoEntry	DenovoEntry	Ruminiclostridium thermocellum BC1	CDG37541.1hypothetical protein CTHBC1_2972 [Ruminiclostridium thermocellum BC1]	NA	NA	cellular organisms; Bacteria; Terrabacteria group; Firmicutes; Clostridia; Clostridiales; Hungateiclostridiaceae; Ruminiclostridium;
aburDev_TRINITY_DN109787_c2_g5_i1	DenovoEntry	DenovoEntry	DenovoEntry	Enterococcus faecalis TX0470/Enterococcus faecalis ERV81	lcl|EJV32201.1 hypothetical protein HMPREF1341_00374 [Enterococcus faecalis ERV81]/EFQ72042.1hypothetical protein HMPREF9510_00177 [Enterococcus faecalis TX0470]	NA	NA	cellular organisms; Bacteria; Terrabacteria group; Firmicutes; Bacilli; Lactobacillales; Enterococcaceae; Enterococcus; Enterococcus faecalis;
aburDev_TRINITY_DN109787_c2_g6_i1	DenovoEntry	DenovoEntry	DenovoEntry	Auxenochlorella protothecoides	AGB85039.1hypothetical protein CHLPROCp009 partial [Auxenochlorella protothecoides]	GO:0000287,GO:0005215,GO:0006810,GO:0015977,GO:0016021,GO:0016984	NA	cellular organisms; Eukaryota; Viridiplantae; Chlorophyta; Trebouxiophyceae; Chlorellales; Chlorellaceae; Auxenochlorella;
aburDev_TRINITY_DN109798_c2_g1_i1	DenovoEntry	DenovoEntry	DenovoEntry	NA	NA	NA	NA	NA
aburDev_TRINITY_DN109854_c1_g2_i2	DenovoEntry	DenovoEntry	DenovoEntry	NA	NA	NA	darkgrey	NA
aburDev_TRINITY_DN109857_c0_g2_i1	DenovoEntry	DenovoEntry	DenovoEntry	Pundamilia nyererei/Maylandia zebra	XP_004573522.1PREDICTED: NF-kappa-B essential modulator isoform X1 [Maylandia zebra]/lcl|XP_004573523.1 PREDICTED: NF-kappa-B essential modulator isoform X1 [Maylandia zebra]/lcl|XP_005750660.1 PREDICTED: NF-kappa-B essential modulator isoform X1 [Pundamilia nyererei]/lcl|XP_005750661.1 PREDICTED: NF-kappa-B essential modulator isoform X1 [Pundamilia nyererei]	GO:0005634,GO:0007252,GO:0008385,GO:0043123,GO:0070530	NA	cellular organisms; Eukaryota; Opisthokonta; Metazoa; Eumetazoa; Bilateria; Deuterostomia; Chordata; Craniata; Vertebrata; Gnathostomata; Teleostomi; Euteleostomi; Actinopterygii; Actinopteri; Neopterygii; Teleostei; Osteoglossocephalai; Clupeocephala; Euteleosteomorpha; Neoteleostei; Eurypterygia; Ctenosquamata; Acanthomorphata; Euacanthomorphacea; Percomorphaceae; Ovalentaria; Cichlomorphae; Ci…
aburDev_TRINITY_DN109859_c0_g1_i1	DenovoEntry	DenovoEntry	DenovoEntry	NA	NA	NA	blue	NA
aburDev_TRINITY_DN109891_c1_g1_i2	DenovoEntry	DenovoEntry	DenovoEntry	NA	NA	NA	royalblue	NA
aburDev_TRINITY_DN109909_c9_g1_i1	DenovoEntry	DenovoEntry	DenovoEntry	NA	NA	NA	NA	NA
aburDev_TRINITY_DN109948_c9_g1_i1	DenovoEntry	DenovoEntry	DenovoEntry	NA	NA	NA	NA	NA
aburDev_TRINITY_DN109969_c0_g1_i1	DenovoEntry	DenovoEntry	DenovoEntry	NA	NA	NA	turquoise	NA
aburDev_TRINITY_DN109972_c0_g1_i1	DenovoEntry	DenovoEntry	DenovoEntry	Talaromyces stipitatus ATCC 10500	lcl|EED14557.1 hypothetical protein TSTA_040370 [Talaromyces stipitatus ATCC 10500]/XP_002484510.1hypothetical protein TSTA_040370 [Talaromyces stipitatus ATCC 10500]	NA	NA	cellular organisms; Eukaryota; Opisthokonta; Fungi; Dikarya; Ascomycota; saccharomyceta; Pezizomycotina; leotiomyceta; Eurotiomycetes; Eurotiomycetidae; Eurotiales; Trichocomaceae; Talaromyces; Talaromyces stipitatus;
aburDev_TRINITY_DN109972_c1_g1_i1	DenovoEntry	DenovoEntry	DenovoEntry	Trichoderma virens Gv29-8	XP_013955650.1hypothetical protein TRIVIDRAFT_53758 partial [Trichoderma virens Gv29-8]/lcl|EHK21457.1 hypothetical protein TRIVIDRAFT_53758 partial [Trichoderma virens Gv29-8]	NA	NA	cellular organisms; Eukaryota; Opisthokonta; Fungi; Dikarya; Ascomycota; saccharomyceta; Pezizomycotina; leotiomyceta; sordariomyceta; Sordariomycetes; Hypocreomycetidae; Hypocreales; Hypocreaceae; Trichoderma; Trichoderma virens;
aburDev_TRINITY_DN109972_c1_g1_i2	DenovoEntry	DenovoEntry	DenovoEntry	Talaromyces stipitatus ATCC 10500	lcl|EED14557.1 hypothetical protein TSTA_040370 [Talaromyces stipitatus ATCC 10500]/XP_002484510.1hypothetical protein TSTA_040370 [Talaromyces stipitatus ATCC 10500]	NA	NA	cellular organisms; Eukaryota; Opisthokonta; Fungi; Dikarya; Ascomycota; saccharomyceta; Pezizomycotina; leotiomyceta; Eurotiomycetes; Eurotiomycetidae; Eurotiales; Trichocomaceae; Talaromyces; Talaromyces stipitatus;
aburDev_TRINITY_DN109972_c1_g1_i3	DenovoEntry	DenovoEntry	DenovoEntry	Talaromyces stipitatus ATCC 10500	lcl|EED14557.1 hypothetical protein TSTA_040370 [Talaromyces stipitatus ATCC 10500]/XP_002484510.1hypothetical protein TSTA_040370 [Talaromyces stipitatus ATCC 10500]	NA	NA	cellular organisms; Eukaryota; Opisthokonta; Fungi; Dikarya; Ascomycota; saccharomyceta; Pezizomycotina; leotiomyceta; Eurotiomycetes; Eurotiomycetidae; Eurotiales; Trichocomaceae; Talaromyces; Talaromyces stipitatus;
aburDev_TRINITY_DN109972_c1_g1_i4	DenovoEntry	DenovoEntry	DenovoEntry	Talaromyces stipitatus ATCC 10500	lcl|EED14557.1 hypothetical protein TSTA_040370 [Talaromyces stipitatus ATCC 10500]/XP_002484510.1hypothetical protein TSTA_040370 [Talaromyces stipitatus ATCC 10500]	NA	NA	cellular organisms; Eukaryota; Opisthokonta; Fungi; Dikarya; Ascomycota; saccharomyceta; Pezizomycotina; leotiomyceta; Eurotiomycetes; Eurotiomycetidae; Eurotiales; Trichocomaceae; Talaromyces; Talaromyces stipitatus;
aburDev_TRINITY_DN109976_c1_g3_i4	DenovoEntry	DenovoEntry	DenovoEntry	Neolamprologus brichardi	XP_006786964.1PREDICTED: uridine-cytidine kinase 2-B-like isoform X2 [Neolamprologus brichardi]	GO:0004849,GO:0005524,GO:0005829,GO:0006206,GO:0006238,GO:0016310,GO:0044206,GO:0044211	cyan	cellular organisms; Eukaryota; Opisthokonta; Metazoa; Eumetazoa; Bilateria; Deuterostomia; Chordata; Craniata; Vertebrata; Gnathostomata; Teleostomi; Euteleostomi; Actinopterygii; Actinopteri; Neopterygii; Teleostei; Osteoglossocephalai; Clupeocephala; Euteleosteomorpha; Neoteleostei; Eurypterygia; Ctenosquamata; Acanthomorphata; Euacanthomorphacea; Percomorphaceae; Ovalentaria; Cichlomorphae; Ci…
aburDev_TRINITY_DN109985_c0_g1_i2	DenovoEntry	DenovoEntry	DenovoEntry	NA	NA	NA	NA	NA
aburDev_TRINITY_DN109993_c0_g1_i1	DenovoEntry	DenovoEntry	DenovoEntry	NA	NA	NA	NA	NA
aburDev_TRINITY_DN110021_c3_g2_i1	DenovoEntry	DenovoEntry	DenovoEntry	NA	NA	NA	NA	NA
aburDev_TRINITY_DN110029_c0_g1_i1	DenovoEntry	DenovoEntry	DenovoEntry	Homo sapiens	EAW66125.1hCG2038557 partial [Homo sapiens]	NA	NA	cellular organisms; Eukaryota; Opisthokonta; Metazoa; Eumetazoa; Bilateria; Deuterostomia; Chordata; Craniata; Vertebrata; Gnathostomata; Teleostomi; Euteleostomi; Sarcopterygii; Dipnotetrapodomorpha; Tetrapoda; Amniota; Mammalia; Theria; Eutheria; Boreoeutheria; Euarchontoglires; Primates; Haplorrhini; Simiiformes; Catarrhini; Hominoidea; Hominidae; Homininae; Homo;
aburDev_TRINITY_DN110065_c0_g1_i1	DenovoEntry	DenovoEntry	DenovoEntry	NA	NA	NA	green	NA
aburDev_TRINITY_DN110065_c0_g1_i2	DenovoEntry	DenovoEntry	DenovoEntry	NA	NA	NA	NA	NA
aburDev_TRINITY_DN110065_c0_g1_i3	DenovoEntry	DenovoEntry	DenovoEntry	NA	NA	NA	NA	NA
aburDev_TRINITY_DN110067_c1_g1_i1	DenovoEntry	DenovoEntry	DenovoEntry	NA	NA	NA	NA	NA
aburDev_TRINITY_DN110071_c2_g6_i1	DenovoEntry	DenovoEntry	DenovoEntry	NA	NA	NA	darkorange	NA
aburDev_TRINITY_DN110077_c0_g1_i1	DenovoEntry	DenovoEntry	DenovoEntry	NA	NA	NA	darkgrey	NA
aburDev_TRINITY_DN110092_c1_g1_i1	DenovoEntry	DenovoEntry	DenovoEntry	NA	NA	NA	royalblue	NA
aburDev_TRINITY_DN110092_c1_g1_i3	DenovoEntry	DenovoEntry	DenovoEntry	NA	NA	NA	tan	NA
aburDev_TRINITY_DN110114_c0_g1_i1	DenovoEntry	DenovoEntry	DenovoEntry	NA	NA	NA	darkgrey	NA
aburDev_TRINITY_DN110114_c0_g3_i11	DenovoEntry	DenovoEntry	DenovoEntry	Pundamilia nyererei	XP_005754709.1PREDICTED: butyrophilin subfamily 2 member A2-like isoform X3 [Pundamilia nyererei]	NA	darkgrey	cellular organisms; Eukaryota; Opisthokonta; Metazoa; Eumetazoa; Bilateria; Deuterostomia; Chordata; Craniata; Vertebrata; Gnathostomata; Teleostomi; Euteleostomi; Actinopterygii; Actinopteri; Neopterygii; Teleostei; Osteoglossocephalai; Clupeocephala; Euteleosteomorpha; Neoteleostei; Eurypterygia; Ctenosquamata; Acanthomorphata; Euacanthomorphacea; Percomorphaceae; Ovalentaria; Cichlomorphae; Ci…
aburDev_TRINITY_DN110114_c0_g3_i18	DenovoEntry	DenovoEntry	DenovoEntry	Pundamilia nyererei	XP_005754709.1PREDICTED: butyrophilin subfamily 2 member A2-like isoform X3 [Pundamilia nyererei]	NA	blue	cellular organisms; Eukaryota; Opisthokonta; Metazoa; Eumetazoa; Bilateria; Deuterostomia; Chordata; Craniata; Vertebrata; Gnathostomata; Teleostomi; Euteleostomi; Actinopterygii; Actinopteri; Neopterygii; Teleostei; Osteoglossocephalai; Clupeocephala; Euteleosteomorpha; Neoteleostei; Eurypterygia; Ctenosquamata; Acanthomorphata; Euacanthomorphacea; Percomorphaceae; Ovalentaria; Cichlomorphae; Ci…
aburDev_TRINITY_DN110115_c8_g3_i1	DenovoEntry	DenovoEntry	DenovoEntry	NA	NA	NA	turquoise	NA
aburDev_TRINITY_DN110129_c1_g1_i2	DenovoEntry	DenovoEntry	DenovoEntry	NA	NA	NA	NA	NA
aburDev_TRINITY_DN110129_c1_g1_i4	DenovoEntry	DenovoEntry	DenovoEntry	NA	NA	NA	turquoise	NA
aburDev_TRINITY_DN110129_c1_g1_i8	DenovoEntry	DenovoEntry	DenovoEntry	NA	NA	NA	lightyellow	NA
aburDev_TRINITY_DN110139_c0_g1_i3	DenovoEntry	DenovoEntry	DenovoEntry	NA	NA	NA	tan	NA
aburDev_TRINITY_DN110182_c0_g3_i1	DenovoEntry	DenovoEntry	DenovoEntry	Oreochromis niloticus	XP_019211229.1PREDICTED: mucin-5B-like [Oreochromis niloticus]	NA	NA	cellular organisms; Eukaryota; Opisthokonta; Metazoa; Eumetazoa; Bilateria; Deuterostomia; Chordata; Craniata; Vertebrata; Gnathostomata; Teleostomi; Euteleostomi; Actinopterygii; Actinopteri; Neopterygii; Teleostei; Osteoglossocephalai; Clupeocephala; Euteleosteomorpha; Neoteleostei; Eurypterygia; Ctenosquamata; Acanthomorphata; Euacanthomorphacea; Percomorphaceae; Ovalentaria; Cichlomorphae; Ci…
aburDev_TRINITY_DN110216_c4_g3_i1	DenovoEntry	DenovoEntry	DenovoEntry	NA	NA	NA	NA	NA
aburDev_TRINITY_DN110259_c4_g3_i2	DenovoEntry	DenovoEntry	DenovoEntry	NA	NA	NA	NA	NA
aburDev_TRINITY_DN110259_c4_g3_i3	DenovoEntry	DenovoEntry	DenovoEntry	NA	NA	NA	NA	NA
aburDev_TRINITY_DN110259_c4_g3_i4	DenovoEntry	DenovoEntry	DenovoEntry	NA	NA	NA	NA	NA
aburDev_TRINITY_DN110264_c0_g2_i1	DenovoEntry	DenovoEntry	DenovoEntry	Oreochromis niloticus	XP_019206827.1PREDICTED: zinc finger BED domain-containing protein 1 [Oreochromis niloticus]	NA	NA	cellular organisms; Eukaryota; Opisthokonta; Metazoa; Eumetazoa; Bilateria; Deuterostomia; Chordata; Craniata; Vertebrata; Gnathostomata; Teleostomi; Euteleostomi; Actinopterygii; Actinopteri; Neopterygii; Teleostei; Osteoglossocephalai; Clupeocephala; Euteleosteomorpha; Neoteleostei; Eurypterygia; Ctenosquamata; Acanthomorphata; Euacanthomorphacea; Percomorphaceae; Ovalentaria; Cichlomorphae; Ci…
aburDev_TRINITY_DN110291_c1_g5_i1	DenovoEntry	DenovoEntry	DenovoEntry	NA	NA	NA	salmon	NA
aburDev_TRINITY_DN110298_c9_g2_i1	DenovoEntry	DenovoEntry	DenovoEntry	NA	NA	NA	NA	NA
aburDev_TRINITY_DN110303_c7_g1_i1	DenovoEntry	DenovoEntry	DenovoEntry	Mustela putorius furo	XP_012906460.1PREDICTED: probable ATP-dependent RNA helicase DDX5 partial [Mustela putorius furo]	GO:0000122,GO:0000381,GO:0003713,GO:0003724,GO:0005524,GO:0005654,GO:0005730,GO:0006397,GO:0008380,GO:0009299,GO:0016020,GO:0030331,GO:0033148,GO:0036002,GO:0043517,GO:0045667,GO:0045944,GO:0048511,GO:0050681,GO:0060765,GO:0070062,GO:0071013,GO:0072332,GO:2001014	NA	cellular organisms; Eukaryota; Opisthokonta; Metazoa; Eumetazoa; Bilateria; Deuterostomia; Chordata; Craniata; Vertebrata; Gnathostomata; Teleostomi; Euteleostomi; Sarcopterygii; Dipnotetrapodomorpha; Tetrapoda; Amniota; Mammalia; Theria; Eutheria; Boreoeutheria; Laurasiatheria; Carnivora; Caniformia; Mustelidae; Mustelinae; Mustela; Mustela putorius;
aburDev_TRINITY_DN110305_c2_g1_i1	DenovoEntry	DenovoEntry	DenovoEntry	NA	NA	NA	NA	NA
aburDev_TRINITY_DN110310_c0_g1_i1	DenovoEntry	DenovoEntry	DenovoEntry	NA	NA	NA	green	NA
aburDev_TRINITY_DN110365_c2_g3_i1	DenovoEntry	DenovoEntry	DenovoEntry	NA	NA	NA	NA	NA
aburDev_TRINITY_DN110382_c0_g1_i14	DenovoEntry	DenovoEntry	DenovoEntry	Oreochromis niloticus	XP_019216007.1PREDICTED: teneurin-3 isoform X4 [Oreochromis niloticus]	NA	blue	cellular organisms; Eukaryota; Opisthokonta; Metazoa; Eumetazoa; Bilateria; Deuterostomia; Chordata; Craniata; Vertebrata; Gnathostomata; Teleostomi; Euteleostomi; Actinopterygii; Actinopteri; Neopterygii; Teleostei; Osteoglossocephalai; Clupeocephala; Euteleosteomorpha; Neoteleostei; Eurypterygia; Ctenosquamata; Acanthomorphata; Euacanthomorphacea; Percomorphaceae; Ovalentaria; Cichlomorphae; Ci…
aburDev_TRINITY_DN110382_c0_g1_i17	DenovoEntry	DenovoEntry	DenovoEntry	Oncorhynchus mykiss	CDQ87168.1unnamed protein product [Oncorhynchus mykiss]	NA	turquoise	cellular organisms; Eukaryota; Opisthokonta; Metazoa; Eumetazoa; Bilateria; Deuterostomia; Chordata; Craniata; Vertebrata; Gnathostomata; Teleostomi; Euteleostomi; Actinopterygii; Actinopteri; Neopterygii; Teleostei; Osteoglossocephalai; Clupeocephala; Euteleosteomorpha; Protacanthopterygii; Salmoniformes; Salmonidae; Salmoninae; Oncorhynchus;
aburDev_TRINITY_DN110392_c0_g4_i1	DenovoEntry	DenovoEntry	DenovoEntry	NA	NA	NA	grey60	NA
aburDev_TRINITY_DN110400_c1_g1_i5	DenovoEntry	DenovoEntry	DenovoEntry	Oreochromis niloticus	XP_019221021.1PREDICTED: uncharacterized protein LOC109204466 isoform X1 [Oreochromis niloticus]	NA	black	cellular organisms; Eukaryota; Opisthokonta; Metazoa; Eumetazoa; Bilateria; Deuterostomia; Chordata; Craniata; Vertebrata; Gnathostomata; Teleostomi; Euteleostomi; Actinopterygii; Actinopteri; Neopterygii; Teleostei; Osteoglossocephalai; Clupeocephala; Euteleosteomorpha; Neoteleostei; Eurypterygia; Ctenosquamata; Acanthomorphata; Euacanthomorphacea; Percomorphaceae; Ovalentaria; Cichlomorphae; Ci…
aburDev_TRINITY_DN110400_c1_g1_i6	DenovoEntry	DenovoEntry	DenovoEntry	Oreochromis niloticus	XP_019221022.1PREDICTED: uncharacterized protein LOC109204466 isoform X2 [Oreochromis niloticus]	NA	NA	cellular organisms; Eukaryota; Opisthokonta; Metazoa; Eumetazoa; Bilateria; Deuterostomia; Chordata; Craniata; Vertebrata; Gnathostomata; Teleostomi; Euteleostomi; Actinopterygii; Actinopteri; Neopterygii; Teleostei; Osteoglossocephalai; Clupeocephala; Euteleosteomorpha; Neoteleostei; Eurypterygia; Ctenosquamata; Acanthomorphata; Euacanthomorphacea; Percomorphaceae; Ovalentaria; Cichlomorphae; Ci…
aburDev_TRINITY_DN110400_c1_g1_i7	DenovoEntry	DenovoEntry	DenovoEntry	Oreochromis niloticus	XP_019221022.1PREDICTED: uncharacterized protein LOC109204466 isoform X2 [Oreochromis niloticus]	NA	NA	cellular organisms; Eukaryota; Opisthokonta; Metazoa; Eumetazoa; Bilateria; Deuterostomia; Chordata; Craniata; Vertebrata; Gnathostomata; Teleostomi; Euteleostomi; Actinopterygii; Actinopteri; Neopterygii; Teleostei; Osteoglossocephalai; Clupeocephala; Euteleosteomorpha; Neoteleostei; Eurypterygia; Ctenosquamata; Acanthomorphata; Euacanthomorphacea; Percomorphaceae; Ovalentaria; Cichlomorphae; Ci…
aburDev_TRINITY_DN110416_c0_g1_i3	DenovoEntry	DenovoEntry	DenovoEntry	NA	NA	NA	NA	NA
aburDev_TRINITY_DN110434_c3_g1_i1	DenovoEntry	DenovoEntry	DenovoEntry	bacterium 2013Ark19i	WP_092403827.1hypothetical protein [bacterium 2013Ark19i]	NA	NA	cellular organisms; Bacteria; unclassified Bacteria; unclassified Bacteria (miscellaneous);
aburDev_TRINITY_DN110441_c3_g3_i1	DenovoEntry	DenovoEntry	DenovoEntry	Clarias batrachus	AGO18322.1reverse transcriptase partial [Clarias batrachus]	NA	turquoise	cellular organisms; Eukaryota; Opisthokonta; Metazoa; Eumetazoa; Bilateria; Deuterostomia; Chordata; Craniata; Vertebrata; Gnathostomata; Teleostomi; Euteleostomi; Actinopterygii; Actinopteri; Neopterygii; Teleostei; Osteoglossocephalai; Clupeocephala; Otomorpha; Ostariophysi; Otophysi; Characiphysae; Siluriformes; Siluroidei; Clariidae; Clarias;
aburDev_TRINITY_DN110470_c0_g1_i1	DenovoEntry	DenovoEntry	DenovoEntry	Oncorhynchus mykiss	CDQ69655.1unnamed protein product [Oncorhynchus mykiss]	NA	NA	cellular organisms; Eukaryota; Opisthokonta; Metazoa; Eumetazoa; Bilateria; Deuterostomia; Chordata; Craniata; Vertebrata; Gnathostomata; Teleostomi; Euteleostomi; Actinopterygii; Actinopteri; Neopterygii; Teleostei; Osteoglossocephalai; Clupeocephala; Euteleosteomorpha; Protacanthopterygii; Salmoniformes; Salmonidae; Salmoninae; Oncorhynchus;
aburDev_TRINITY_DN110474_c2_g1_i4	DenovoEntry	DenovoEntry	DenovoEntry	Maylandia zebra	XP_004573978.1PREDICTED: protein-glutamine gamma-glutamyltransferase 2-like [Maylandia zebra]	NA	turquoise	cellular organisms; Eukaryota; Opisthokonta; Metazoa; Eumetazoa; Bilateria; Deuterostomia; Chordata; Craniata; Vertebrata; Gnathostomata; Teleostomi; Euteleostomi; Actinopterygii; Actinopteri; Neopterygii; Teleostei; Osteoglossocephalai; Clupeocephala; Euteleosteomorpha; Neoteleostei; Eurypterygia; Ctenosquamata; Acanthomorphata; Euacanthomorphacea; Percomorphaceae; Ovalentaria; Cichlomorphae; Ci…
aburDev_TRINITY_DN110474_c2_g2_i1	DenovoEntry	DenovoEntry	DenovoEntry	NA	NA	NA	NA	NA
aburDev_TRINITY_DN110498_c3_g2_i6	DenovoEntry	DenovoEntry	DenovoEntry	Pundamilia nyererei	XP_005754906.1PREDICTED: CD276 antigen-like [Pundamilia nyererei]	NA	turquoise	cellular organisms; Eukaryota; Opisthokonta; Metazoa; Eumetazoa; Bilateria; Deuterostomia; Chordata; Craniata; Vertebrata; Gnathostomata; Teleostomi; Euteleostomi; Actinopterygii; Actinopteri; Neopterygii; Teleostei; Osteoglossocephalai; Clupeocephala; Euteleosteomorpha; Neoteleostei; Eurypterygia; Ctenosquamata; Acanthomorphata; Euacanthomorphacea; Percomorphaceae; Ovalentaria; Cichlomorphae; Ci…
aburDev_TRINITY_DN110498_c3_g2_i7	DenovoEntry	DenovoEntry	DenovoEntry	Pundamilia nyererei	XP_005754906.1PREDICTED: CD276 antigen-like [Pundamilia nyererei]	NA	NA	cellular organisms; Eukaryota; Opisthokonta; Metazoa; Eumetazoa; Bilateria; Deuterostomia; Chordata; Craniata; Vertebrata; Gnathostomata; Teleostomi; Euteleostomi; Actinopterygii; Actinopteri; Neopterygii; Teleostei; Osteoglossocephalai; Clupeocephala; Euteleosteomorpha; Neoteleostei; Eurypterygia; Ctenosquamata; Acanthomorphata; Euacanthomorphacea; Percomorphaceae; Ovalentaria; Cichlomorphae; Ci…
aburDev_TRINITY_DN110500_c0_g1_i1	DenovoEntry	DenovoEntry	DenovoEntry	Lepisosteus oculatus	XP_015218654.1PREDICTED: potassium voltage-gated channel subfamily KQT member 5 isoform X3 [Lepisosteus oculatus]	NA	turquoise	cellular organisms; Eukaryota; Opisthokonta; Metazoa; Eumetazoa; Bilateria; Deuterostomia; Chordata; Craniata; Vertebrata; Gnathostomata; Teleostomi; Euteleostomi; Actinopterygii; Actinopteri; Neopterygii; Holostei; Semionotiformes; Lepisosteidae; Lepisosteus;
aburDev_TRINITY_DN110500_c0_g2_i1	DenovoEntry	DenovoEntry	DenovoEntry	NA	NA	NA	turquoise	NA
aburDev_TRINITY_DN110509_c1_g1_i1	DenovoEntry	DenovoEntry	DenovoEntry	NA	NA	NA	NA	NA
aburDev_TRINITY_DN110539_c0_g1_i1	DenovoEntry	DenovoEntry	DenovoEntry	Plasmodium ovale wallikeri	SBT56801.1hypothetical protein POVWA1_078600 [Plasmodium ovale wallikeri]	NA	NA	cellular organisms; Eukaryota; Alveolata; Apicomplexa; Aconoidasida; Haemosporida; Plasmodiidae; Plasmodium; Plasmodium (Plasmodium); Plasmodium ovale;
aburDev_TRINITY_DN110539_c0_g2_i1	DenovoEntry	DenovoEntry	DenovoEntry	Escherichia coli	WP_072651139.1hypothetical protein [Escherichia coli]	NA	NA	cellular organisms; Bacteria; Proteobacteria; Gammaproteobacteria; Enterobacterales; Enterobacteriaceae; Escherichia;
aburDev_TRINITY_DN110540_c1_g3_i5	DenovoEntry	DenovoEntry	DenovoEntry	Maylandia zebra	XP_004563589.1PREDICTED: lysophospholipid acyltransferase LPCAT4 [Maylandia zebra]	GO:0005509,GO:0008152,GO:0016021,GO:0016746	NA	cellular organisms; Eukaryota; Opisthokonta; Metazoa; Eumetazoa; Bilateria; Deuterostomia; Chordata; Craniata; Vertebrata; Gnathostomata; Teleostomi; Euteleostomi; Actinopterygii; Actinopteri; Neopterygii; Teleostei; Osteoglossocephalai; Clupeocephala; Euteleosteomorpha; Neoteleostei; Eurypterygia; Ctenosquamata; Acanthomorphata; Euacanthomorphacea; Percomorphaceae; Ovalentaria; Cichlomorphae; Ci…
aburDev_TRINITY_DN110544_c0_g3_i1	DenovoEntry	DenovoEntry	DenovoEntry	Maylandia zebra	XP_004555255.1PREDICTED: methyltransferase-like protein 17 mitochondrial [Maylandia zebra]	NA	turquoise	cellular organisms; Eukaryota; Opisthokonta; Metazoa; Eumetazoa; Bilateria; Deuterostomia; Chordata; Craniata; Vertebrata; Gnathostomata; Teleostomi; Euteleostomi; Actinopterygii; Actinopteri; Neopterygii; Teleostei; Osteoglossocephalai; Clupeocephala; Euteleosteomorpha; Neoteleostei; Eurypterygia; Ctenosquamata; Acanthomorphata; Euacanthomorphacea; Percomorphaceae; Ovalentaria; Cichlomorphae; Ci…
aburDev_TRINITY_DN110552_c0_g1_i1	DenovoEntry	DenovoEntry	DenovoEntry	NA	NA	NA	NA	NA
aburDev_TRINITY_DN110552_c0_g2_i1	DenovoEntry	DenovoEntry	DenovoEntry	NA	NA	NA	NA	NA
aburDev_TRINITY_DN110564_c7_g1_i1	DenovoEntry	DenovoEntry	DenovoEntry	NA	NA	NA	NA	NA
aburDev_TRINITY_DN110567_c3_g2_i1	DenovoEntry	DenovoEntry	DenovoEntry	NA	NA	NA	turquoise	NA
aburDev_TRINITY_DN110612_c0_g1_i1	DenovoEntry	DenovoEntry	DenovoEntry	Escherichia coli	WP_072651139.1hypothetical protein [Escherichia coli]	NA	NA	cellular organisms; Bacteria; Proteobacteria; Gammaproteobacteria; Enterobacterales; Enterobacteriaceae; Escherichia;
aburDev_TRINITY_DN110612_c1_g1_i2	DenovoEntry	DenovoEntry	DenovoEntry	Paenibacillus odorifer	WP_076309326.1hypothetical protein [Paenibacillus odorifer]/lcl|OMD83165.1 hypothetical protein BSK67_30225 [Paenibacillus odorifer]	NA	NA	cellular organisms; Bacteria; Terrabacteria group; Firmicutes; Bacilli; Bacillales; Paenibacillaceae; Paenibacillus;
aburDev_TRINITY_DN110621_c7_g4_i2	DenovoEntry	DenovoEntry	DenovoEntry	Oncorhynchus mykiss	CDQ94399.1unnamed protein product [Oncorhynchus mykiss]	NA	black	cellular organisms; Eukaryota; Opisthokonta; Metazoa; Eumetazoa; Bilateria; Deuterostomia; Chordata; Craniata; Vertebrata; Gnathostomata; Teleostomi; Euteleostomi; Actinopterygii; Actinopteri; Neopterygii; Teleostei; Osteoglossocephalai; Clupeocephala; Euteleosteomorpha; Protacanthopterygii; Salmoniformes; Salmonidae; Salmoninae; Oncorhynchus;
aburDev_TRINITY_DN110626_c0_g1_i2	DenovoEntry	DenovoEntry	DenovoEntry	NA	NA	NA	NA	NA
aburDev_TRINITY_DN110626_c0_g1_i4	DenovoEntry	DenovoEntry	DenovoEntry	NA	NA	NA	NA	NA
aburDev_TRINITY_DN110626_c0_g1_i5	DenovoEntry	DenovoEntry	DenovoEntry	Branchiostoma belcheri	XP_019619534.1PREDICTED: uncharacterized protein LOC109466270 isoform X4 [Branchiostoma belcheri]	NA	grey60	cellular organisms; Eukaryota; Opisthokonta; Metazoa; Eumetazoa; Bilateria; Deuterostomia; Chordata; Cephalochordata; Branchiostomidae; Branchiostoma;
aburDev_TRINITY_DN110631_c0_g2_i1	DenovoEntry	DenovoEntry	DenovoEntry	Oreochromis niloticus	XP_019203407.1PREDICTED: uncharacterized protein LOC109195593 [Oreochromis niloticus]	NA	NA	cellular organisms; Eukaryota; Opisthokonta; Metazoa; Eumetazoa; Bilateria; Deuterostomia; Chordata; Craniata; Vertebrata; Gnathostomata; Teleostomi; Euteleostomi; Actinopterygii; Actinopteri; Neopterygii; Teleostei; Osteoglossocephalai; Clupeocephala; Euteleosteomorpha; Neoteleostei; Eurypterygia; Ctenosquamata; Acanthomorphata; Euacanthomorphacea; Percomorphaceae; Ovalentaria; Cichlomorphae; Ci…
aburDev_TRINITY_DN110654_c0_g2_i2	DenovoEntry	DenovoEntry	DenovoEntry	NA	NA	NA	blue	NA
aburDev_TRINITY_DN110654_c0_g2_i5	DenovoEntry	DenovoEntry	DenovoEntry	NA	NA	NA	blue	NA
aburDev_TRINITY_DN110654_c0_g2_i6	DenovoEntry	DenovoEntry	DenovoEntry	NA	NA	NA	NA	NA
aburDev_TRINITY_DN110674_c2_g2_i10	DenovoEntry	DenovoEntry	DenovoEntry	NA	NA	NA	green	NA
aburDev_TRINITY_DN110674_c2_g2_i6	DenovoEntry	DenovoEntry	DenovoEntry	Oreochromis niloticus	XP_005464751.1PREDICTED: uncharacterized protein LOC102081106 [Oreochromis niloticus]	NA	orange	cellular organisms; Eukaryota; Opisthokonta; Metazoa; Eumetazoa; Bilateria; Deuterostomia; Chordata; Craniata; Vertebrata; Gnathostomata; Teleostomi; Euteleostomi; Actinopterygii; Actinopteri; Neopterygii; Teleostei; Osteoglossocephalai; Clupeocephala; Euteleosteomorpha; Neoteleostei; Eurypterygia; Ctenosquamata; Acanthomorphata; Euacanthomorphacea; Percomorphaceae; Ovalentaria; Cichlomorphae; Ci…
aburDev_TRINITY_DN110683_c0_g1_i1	DenovoEntry	DenovoEntry	DenovoEntry	NA	NA	NA	paleturquoise	NA
aburDev_TRINITY_DN110683_c0_g2_i1	DenovoEntry	DenovoEntry	DenovoEntry	NA	NA	NA	NA	NA
aburDev_TRINITY_DN110703_c5_g1_i1	DenovoEntry	DenovoEntry	DenovoEntry	NA	NA	NA	NA	NA
aburDev_TRINITY_DN110704_c0_g1_i1	DenovoEntry	DenovoEntry	DenovoEntry	NA	NA	NA	royalblue	NA
aburDev_TRINITY_DN110723_c0_g3_i2	DenovoEntry	DenovoEntry	DenovoEntry	Notothenia coriiceps	XP_010787373.1PREDICTED: homeobox protein OTX1 B-like [Notothenia coriiceps]	NA	darkorange	cellular organisms; Eukaryota; Opisthokonta; Metazoa; Eumetazoa; Bilateria; Deuterostomia; Chordata; Craniata; Vertebrata; Gnathostomata; Teleostomi; Euteleostomi; Actinopterygii; Actinopteri; Neopterygii; Teleostei; Osteoglossocephalai; Clupeocephala; Euteleosteomorpha; Neoteleostei; Eurypterygia; Ctenosquamata; Acanthomorphata; Euacanthomorphacea; Percomorphaceae; Eupercaria; Perciformes; Notot…
aburDev_TRINITY_DN110735_c0_g1_i1	DenovoEntry	DenovoEntry	DenovoEntry	Maylandia zebra	XP_004565306.1PREDICTED: microfibril-associated glycoprotein 4-like [Maylandia zebra]/lcl|XP_004565307.1 PREDICTED: microfibril-associated glycoprotein 4-like [Maylandia zebra]	NA	blue	cellular organisms; Eukaryota; Opisthokonta; Metazoa; Eumetazoa; Bilateria; Deuterostomia; Chordata; Craniata; Vertebrata; Gnathostomata; Teleostomi; Euteleostomi; Actinopterygii; Actinopteri; Neopterygii; Teleostei; Osteoglossocephalai; Clupeocephala; Euteleosteomorpha; Neoteleostei; Eurypterygia; Ctenosquamata; Acanthomorphata; Euacanthomorphacea; Percomorphaceae; Ovalentaria; Cichlomorphae; Ci…
aburDev_TRINITY_DN110735_c0_g2_i1	DenovoEntry	DenovoEntry	DenovoEntry	NA	NA	NA	NA	NA
aburDev_TRINITY_DN110741_c4_g1_i1	DenovoEntry	DenovoEntry	DenovoEntry	NA	NA	NA	NA	NA
aburDev_TRINITY_DN110749_c0_g2_i1	DenovoEntry	DenovoEntry	DenovoEntry	NA	NA	NA	green	NA
aburDev_TRINITY_DN110756_c0_g1_i1	DenovoEntry	DenovoEntry	DenovoEntry	Maylandia zebra	XP_014266275.1PREDICTED: uncharacterized protein LOC106675676 [Maylandia zebra]	NA	darkgrey	cellular organisms; Eukaryota; Opisthokonta; Metazoa; Eumetazoa; Bilateria; Deuterostomia; Chordata; Craniata; Vertebrata; Gnathostomata; Teleostomi; Euteleostomi; Actinopterygii; Actinopteri; Neopterygii; Teleostei; Osteoglossocephalai; Clupeocephala; Euteleosteomorpha; Neoteleostei; Eurypterygia; Ctenosquamata; Acanthomorphata; Euacanthomorphacea; Percomorphaceae; Ovalentaria; Cichlomorphae; Ci…
aburDev_TRINITY_DN110756_c0_g1_i4	DenovoEntry	DenovoEntry	DenovoEntry	Oreochromis niloticus	XP_019220227.1PREDICTED: uncharacterized protein LOC100699110 isoform X1 [Oreochromis niloticus]	NA	darkgrey	cellular organisms; Eukaryota; Opisthokonta; Metazoa; Eumetazoa; Bilateria; Deuterostomia; Chordata; Craniata; Vertebrata; Gnathostomata; Teleostomi; Euteleostomi; Actinopterygii; Actinopteri; Neopterygii; Teleostei; Osteoglossocephalai; Clupeocephala; Euteleosteomorpha; Neoteleostei; Eurypterygia; Ctenosquamata; Acanthomorphata; Euacanthomorphacea; Percomorphaceae; Ovalentaria; Cichlomorphae; Ci…
aburDev_TRINITY_DN110760_c0_g2_i1	DenovoEntry	DenovoEntry	DenovoEntry	NA	NA	NA	NA	NA
aburDev_TRINITY_DN110760_c0_g2_i2	DenovoEntry	DenovoEntry	DenovoEntry	NA	NA	NA	NA	NA
aburDev_TRINITY_DN110760_c0_g2_i3	DenovoEntry	DenovoEntry	DenovoEntry	NA	NA	NA	NA	NA
aburDev_TRINITY_DN110760_c0_g2_i5	DenovoEntry	DenovoEntry	DenovoEntry	NA	NA	NA	NA	NA
aburDev_TRINITY_DN110760_c0_g2_i6	DenovoEntry	DenovoEntry	DenovoEntry	NA	NA	NA	NA	NA
aburDev_TRINITY_DN110760_c0_g2_i7	DenovoEntry	DenovoEntry	DenovoEntry	NA	NA	NA	NA	NA
aburDev_TRINITY_DN110760_c0_g2_i8	DenovoEntry	DenovoEntry	DenovoEntry	NA	NA	NA	NA	NA
aburDev_TRINITY_DN110760_c0_g2_i9	DenovoEntry	DenovoEntry	DenovoEntry	NA	NA	NA	NA	NA
aburDev_TRINITY_DN110760_c0_g3_i1	DenovoEntry	DenovoEntry	DenovoEntry	NA	NA	NA	NA	NA
aburDev_TRINITY_DN110780_c3_g6_i2	DenovoEntry	DenovoEntry	DenovoEntry	NA	NA	NA	turquoise	NA
aburDev_TRINITY_DN110798_c8_g4_i1	DenovoEntry	DenovoEntry	DenovoEntry	NA	NA	NA	blue	NA
aburDev_TRINITY_DN110800_c0_g4_i1	DenovoEntry	DenovoEntry	DenovoEntry	NA	NA	NA	NA	NA
aburDev_TRINITY_DN110841_c11_g1_i1	DenovoEntry	DenovoEntry	DenovoEntry	NA	NA	NA	turquoise	NA
aburDev_TRINITY_DN110844_c0_g1_i1	DenovoEntry	DenovoEntry	DenovoEntry	NA	NA	NA	NA	NA
aburDev_TRINITY_DN110855_c0_g1_i1	DenovoEntry	DenovoEntry	DenovoEntry	NA	NA	NA	NA	NA
aburDev_TRINITY_DN110855_c0_g1_i2	DenovoEntry	DenovoEntry	DenovoEntry	NA	NA	NA	NA	NA
aburDev_TRINITY_DN110855_c0_g1_i3	DenovoEntry	DenovoEntry	DenovoEntry	NA	NA	NA	blue	NA
aburDev_TRINITY_DN110874_c4_g1_i6	DenovoEntry	DenovoEntry	DenovoEntry	Maylandia zebra	XP_014269754.1PREDICTED: PRELI domain-containing protein 1 mitochondrial-like [Maylandia zebra]	NA	darkturquoise	cellular organisms; Eukaryota; Opisthokonta; Metazoa; Eumetazoa; Bilateria; Deuterostomia; Chordata; Craniata; Vertebrata; Gnathostomata; Teleostomi; Euteleostomi; Actinopterygii; Actinopteri; Neopterygii; Teleostei; Osteoglossocephalai; Clupeocephala; Euteleosteomorpha; Neoteleostei; Eurypterygia; Ctenosquamata; Acanthomorphata; Euacanthomorphacea; Percomorphaceae; Ovalentaria; Cichlomorphae; Ci…
aburDev_TRINITY_DN110874_c6_g4_i1	DenovoEntry	DenovoEntry	DenovoEntry	NA	NA	NA	salmon	NA
aburDev_TRINITY_DN110874_c6_g7_i1	DenovoEntry	DenovoEntry	DenovoEntry	Pundamilia nyererei	XP_013771200.1PREDICTED: putative zinc finger protein 66 [Pundamilia nyererei]	NA	NA	cellular organisms; Eukaryota; Opisthokonta; Metazoa; Eumetazoa; Bilateria; Deuterostomia; Chordata; Craniata; Vertebrata; Gnathostomata; Teleostomi; Euteleostomi; Actinopterygii; Actinopteri; Neopterygii; Teleostei; Osteoglossocephalai; Clupeocephala; Euteleosteomorpha; Neoteleostei; Eurypterygia; Ctenosquamata; Acanthomorphata; Euacanthomorphacea; Percomorphaceae; Ovalentaria; Cichlomorphae; Ci…
aburDev_TRINITY_DN110874_c6_g7_i2	DenovoEntry	DenovoEntry	DenovoEntry	Pundamilia nyererei	XP_013771200.1PREDICTED: putative zinc finger protein 66 [Pundamilia nyererei]	NA	turquoise	cellular organisms; Eukaryota; Opisthokonta; Metazoa; Eumetazoa; Bilateria; Deuterostomia; Chordata; Craniata; Vertebrata; Gnathostomata; Teleostomi; Euteleostomi; Actinopterygii; Actinopteri; Neopterygii; Teleostei; Osteoglossocephalai; Clupeocephala; Euteleosteomorpha; Neoteleostei; Eurypterygia; Ctenosquamata; Acanthomorphata; Euacanthomorphacea; Percomorphaceae; Ovalentaria; Cichlomorphae; Ci…
aburDev_TRINITY_DN110874_c8_g1_i1	DenovoEntry	DenovoEntry	DenovoEntry	NA	NA	NA	NA	NA
aburDev_TRINITY_DN110878_c0_g3_i1	DenovoEntry	DenovoEntry	DenovoEntry	NA	NA	NA	NA	NA
aburDev_TRINITY_DN110878_c1_g1_i1	DenovoEntry	DenovoEntry	DenovoEntry	NA	NA	NA	NA	NA
aburDev_TRINITY_DN110878_c1_g2_i2	DenovoEntry	DenovoEntry	DenovoEntry	NA	NA	NA	royalblue	NA
aburDev_TRINITY_DN110878_c1_g3_i1	DenovoEntry	DenovoEntry	DenovoEntry	Oreochromis niloticus	XP_019201058.1PREDICTED: LOW QUALITY PROTEIN: uncharacterized protein LOC109194749 [Oreochromis niloticus]	NA	NA	cellular organisms; Eukaryota; Opisthokonta; Metazoa; Eumetazoa; Bilateria; Deuterostomia; Chordata; Craniata; Vertebrata; Gnathostomata; Teleostomi; Euteleostomi; Actinopterygii; Actinopteri; Neopterygii; Teleostei; Osteoglossocephalai; Clupeocephala; Euteleosteomorpha; Neoteleostei; Eurypterygia; Ctenosquamata; Acanthomorphata; Euacanthomorphacea; Percomorphaceae; Ovalentaria; Cichlomorphae; Ci…
aburDev_TRINITY_DN110881_c1_g1_i1	DenovoEntry	DenovoEntry	DenovoEntry	Cynoglossus semilaevis	XP_008305632.1PREDICTED: uncharacterized protein LOC103376870 [Cynoglossus semilaevis]	NA	NA	cellular organisms; Eukaryota; Opisthokonta; Metazoa; Eumetazoa; Bilateria; Deuterostomia; Chordata; Craniata; Vertebrata; Gnathostomata; Teleostomi; Euteleostomi; Actinopterygii; Actinopteri; Neopterygii; Teleostei; Osteoglossocephalai; Clupeocephala; Euteleosteomorpha; Neoteleostei; Eurypterygia; Ctenosquamata; Acanthomorphata; Euacanthomorphacea; Percomorphaceae; Carangaria; Pleuronectiformes;…
aburDev_TRINITY_DN110887_c4_g1_i1	DenovoEntry	DenovoEntry	DenovoEntry	NA	NA	NA	salmon	NA
aburDev_TRINITY_DN110890_c0_g1_i2	DenovoEntry	DenovoEntry	DenovoEntry	Haplochromis burtoni	XP_014191930.1PREDICTED: cyclin-dependent kinase 20 [Haplochromis burtoni]	GO:0004693,GO:0005524,GO:0005634,GO:0005737,GO:0005929,GO:0006468,GO:0007049,GO:0007275,GO:0051301,GO:0060271	turquoise	cellular organisms; Eukaryota; Opisthokonta; Metazoa; Eumetazoa; Bilateria; Deuterostomia; Chordata; Craniata; Vertebrata; Gnathostomata; Teleostomi; Euteleostomi; Actinopterygii; Actinopteri; Neopterygii; Teleostei; Osteoglossocephalai; Clupeocephala; Euteleosteomorpha; Neoteleostei; Eurypterygia; Ctenosquamata; Acanthomorphata; Euacanthomorphacea; Percomorphaceae; Ovalentaria; Cichlomorphae; Ci…
aburDev_TRINITY_DN110890_c0_g3_i1	DenovoEntry	DenovoEntry	DenovoEntry	NA	NA	NA	NA	NA
aburDev_TRINITY_DN110906_c0_g1_i1	DenovoEntry	DenovoEntry	DenovoEntry	NA	NA	NA	NA	NA
aburDev_TRINITY_DN110923_c0_g1_i2	DenovoEntry	DenovoEntry	DenovoEntry	NA	NA	NA	NA	NA
aburDev_TRINITY_DN110923_c4_g1_i1	DenovoEntry	DenovoEntry	DenovoEntry	NA	NA	NA	green	NA
aburDev_TRINITY_DN110923_c4_g2_i1	DenovoEntry	DenovoEntry	DenovoEntry	NA	NA	NA	green	NA
aburDev_TRINITY_DN110929_c0_g1_i1	DenovoEntry	DenovoEntry	DenovoEntry	NA	NA	NA	darkgrey	NA
aburDev_TRINITY_DN110935_c0_g2_i1	DenovoEntry	DenovoEntry	DenovoEntry	NA	NA	NA	NA	NA
aburDev_TRINITY_DN110941_c1_g2_i1	DenovoEntry	DenovoEntry	DenovoEntry	NA	NA	NA	NA	NA
aburDev_TRINITY_DN110943_c2_g1_i1	DenovoEntry	DenovoEntry	DenovoEntry	NA	NA	NA	NA	NA
aburDev_TRINITY_DN110949_c7_g1_i1	DenovoEntry	DenovoEntry	DenovoEntry	NA	NA	NA	NA	NA
aburDev_TRINITY_DN110949_c7_g4_i3	DenovoEntry	DenovoEntry	DenovoEntry	Maylandia zebra	XP_004570642.1PREDICTED: myelin-oligodendrocyte glycoprotein-like [Maylandia zebra]	NA	NA	cellular organisms; Eukaryota; Opisthokonta; Metazoa; Eumetazoa; Bilateria; Deuterostomia; Chordata; Craniata; Vertebrata; Gnathostomata; Teleostomi; Euteleostomi; Actinopterygii; Actinopteri; Neopterygii; Teleostei; Osteoglossocephalai; Clupeocephala; Euteleosteomorpha; Neoteleostei; Eurypterygia; Ctenosquamata; Acanthomorphata; Euacanthomorphacea; Percomorphaceae; Ovalentaria; Cichlomorphae; Ci…
aburDev_TRINITY_DN110962_c4_g1_i1	DenovoEntry	DenovoEntry	DenovoEntry	Actinomyces hordeovulneris	OKL50402.1hypothetical protein BSZ40_11135 [Actinomyces hordeovulneris]	NA	NA	cellular organisms; Bacteria; Terrabacteria group; Actinobacteria; Actinobacteria; Actinomycetales; Actinomycetaceae; Actinomyces;
aburDev_TRINITY_DN110962_c5_g2_i1	DenovoEntry	DenovoEntry	DenovoEntry	Varibaculum cambriense DORA_20	lcl|ETI82948.1 hypothetical protein Q618_VCMC00001G0529 [Varibaculum cambriense DORA_20]/ETI82480.1hypothetical protein Q618_VCMC00001G0061 [Varibaculum cambriense DORA_20]	NA	NA	cellular organisms; Bacteria; Terrabacteria group; Actinobacteria; Actinobacteria; Actinomycetales; Actinomycetaceae; Varibaculum; Varibaculum cambriense;
aburDev_TRINITY_DN110962_c6_g1_i1	DenovoEntry	DenovoEntry	DenovoEntry	Clostridioides difficile P13/Clostridioides difficile P46/Clostridioides difficile P68/Clostridioides difficile DA00165/Clostridioides difficile P53	EQG74591.1hypothetical protein QKA_3524 [Clostridioides difficile DA00165]/lcl|EQJ85959.1 hypothetical protein QU7_0117 [Clostridioides difficile P46]/lcl|ERM50695.1 hypothetical protein QUG_0137 [Clostridioides difficile P53]/lcl|ERM52323.1 hypothetical protein QUQ_0118 [Clostridioides difficile P68]/lcl|EQJ20122.1 hypothetical protein QS3_0132 [Clostridioides difficile P13]	NA	green	cellular organisms; Bacteria; Terrabacteria group; Firmicutes; Clostridia; Clostridiales; Peptostreptococcaceae; Clostridioides; Clostridioides difficile;
aburDev_TRINITY_DN110962_c6_g1_i2	DenovoEntry	DenovoEntry	DenovoEntry	Haemophilus influenzae	KIS36590.1hypothetical protein NTHI1209_00002 [Haemophilus influenzae]	NA	green	cellular organisms; Bacteria; Proteobacteria; Gammaproteobacteria; Pasteurellales; Pasteurellaceae; Haemophilus;
aburDev_TRINITY_DN110962_c6_g1_i3	DenovoEntry	DenovoEntry	DenovoEntry	Haemophilus influenzae	KIS36590.1hypothetical protein NTHI1209_00002 [Haemophilus influenzae]	NA	NA	cellular organisms; Bacteria; Proteobacteria; Gammaproteobacteria; Pasteurellales; Pasteurellaceae; Haemophilus;
aburDev_TRINITY_DN110962_c6_g1_i4	DenovoEntry	DenovoEntry	DenovoEntry	Haemophilus influenzae	KIS36590.1hypothetical protein NTHI1209_00002 [Haemophilus influenzae]	GO:0016020	NA	cellular organisms; Bacteria; Proteobacteria; Gammaproteobacteria; Pasteurellales; Pasteurellaceae; Haemophilus;
aburDev_TRINITY_DN110962_c6_g2_i1	DenovoEntry	DenovoEntry	DenovoEntry	Xanthomonas citri subsp. citri/Xanthomonas citri pv. bilvae	lcl|CEE24891.1 hypothetical protein XAC908_1160001 [Xanthomonas citri subsp. citri]/lcl|CEI07008.1 hypothetical protein XACG115_2260002 [Xanthomonas citri subsp. citri]/lcl|CEI15539.1 hypothetical protein XACB302_8740001 [Xanthomonas citri subsp. citri]/lcl|CEH65841.1 hypothetical protein XACG102_9020002 [Xanthomonas citri subsp. citri]/lcl|CEJ25532.1 hypothetical protein XACE116_10060001 [Xantho…	NA	green	cellular organisms; Bacteria; Proteobacteria; Gammaproteobacteria; Xanthomonadales; Xanthomonadaceae; Xanthomonas; Xanthomonas citri group; Xanthomonas citri;
aburDev_TRINITY_DN110962_c6_g3_i1	DenovoEntry	DenovoEntry	DenovoEntry	Haemophilus influenzae	KIS36590.1hypothetical protein NTHI1209_00002 [Haemophilus influenzae]	GO:0016020	NA	cellular organisms; Bacteria; Proteobacteria; Gammaproteobacteria; Pasteurellales; Pasteurellaceae; Haemophilus;
aburDev_TRINITY_DN110962_c6_g4_i2	DenovoEntry	DenovoEntry	DenovoEntry	uncultured bacterium	AOE11100.1hypothetical protein [uncultured bacterium]/lcl|AOE14168.1 hypothetical protein [uncultured bacterium]	NA	NA	cellular organisms; Bacteria; environmental samples;
aburDev_TRINITY_DN110962_c6_g5_i1	DenovoEntry	DenovoEntry	DenovoEntry	Haemophilus influenzae	KIS36590.1hypothetical protein NTHI1209_00002 [Haemophilus influenzae]	GO:0016020	darkgrey	cellular organisms; Bacteria; Proteobacteria; Gammaproteobacteria; Pasteurellales; Pasteurellaceae; Haemophilus;
aburDev_TRINITY_DN110962_c6_g5_i2	DenovoEntry	DenovoEntry	DenovoEntry	uncultured bacterium	AOE09237.1hypothetical protein [uncultured bacterium]	NA	black	cellular organisms; Bacteria; environmental samples;
aburDev_TRINITY_DN110962_c7_g1_i1	DenovoEntry	DenovoEntry	DenovoEntry	Actinomyces turicensis ACS-279-V-Col4	lcl|EJZ85352.1 hypothetical protein HMPREF9241_01352 [Actinomyces turicensis ACS-279-V-Col4]/EJZ85023.1hypothetical protein HMPREF9241_01603 [Actinomyces turicensis ACS-279-V-Col4]/lcl|EJZ88479.1 hypothetical protein HMPREF9241_00001 [Actinomyces turicensis ACS-279-V-Col4]	NA	black	cellular organisms; Bacteria; Terrabacteria group; Actinobacteria; Actinobacteria; Actinomycetales; Actinomycetaceae; Actinomyces; Actinomyces turicensis;
aburDev_TRINITY_DN110973_c0_g1_i1	DenovoEntry	DenovoEntry	DenovoEntry	NA	NA	NA	NA	NA
aburDev_TRINITY_DN110973_c0_g1_i2	DenovoEntry	DenovoEntry	DenovoEntry	NA	NA	NA	darkorange	NA
aburDev_TRINITY_DN110973_c0_g1_i4	DenovoEntry	DenovoEntry	DenovoEntry	NA	NA	NA	green	NA
aburDev_TRINITY_DN110974_c0_g2_i1	DenovoEntry	DenovoEntry	DenovoEntry	Haplochromis chilotes	BAK43218.1ribonuclease like 2 [Haplochromis chilotes]	GO:0001525,GO:0003676,GO:0004540,GO:0050829,GO:0050830	NA	cellular organisms; Eukaryota; Opisthokonta; Metazoa; Eumetazoa; Bilateria; Deuterostomia; Chordata; Craniata; Vertebrata; Gnathostomata; Teleostomi; Euteleostomi; Actinopterygii; Actinopteri; Neopterygii; Teleostei; Osteoglossocephalai; Clupeocephala; Euteleosteomorpha; Neoteleostei; Eurypterygia; Ctenosquamata; Acanthomorphata; Euacanthomorphacea; Percomorphaceae; Ovalentaria; Cichlomorphae; Ci…
aburDev_TRINITY_DN110981_c7_g2_i24	DenovoEntry	DenovoEntry	DenovoEntry	Haplochromis burtoni	lcl|XP_014184729.1 PREDICTED: tubulin polyglutamylase TTLL4 isoform X1 [Haplochromis burtoni]/XP_014184728.1PREDICTED: tubulin polyglutamylase TTLL4 isoform X1 [Haplochromis burtoni]	NA	turquoise	cellular organisms; Eukaryota; Opisthokonta; Metazoa; Eumetazoa; Bilateria; Deuterostomia; Chordata; Craniata; Vertebrata; Gnathostomata; Teleostomi; Euteleostomi; Actinopterygii; Actinopteri; Neopterygii; Teleostei; Osteoglossocephalai; Clupeocephala; Euteleosteomorpha; Neoteleostei; Eurypterygia; Ctenosquamata; Acanthomorphata; Euacanthomorphacea; Percomorphaceae; Ovalentaria; Cichlomorphae; Ci…
aburDev_TRINITY_DN110981_c7_g4_i1	DenovoEntry	DenovoEntry	DenovoEntry	Oreochromis niloticus	XP_019222792.1PREDICTED: RNA-directed DNA polymerase from mobile element jockey-like partial [Oreochromis niloticus]	NA	blue	cellular organisms; Eukaryota; Opisthokonta; Metazoa; Eumetazoa; Bilateria; Deuterostomia; Chordata; Craniata; Vertebrata; Gnathostomata; Teleostomi; Euteleostomi; Actinopterygii; Actinopteri; Neopterygii; Teleostei; Osteoglossocephalai; Clupeocephala; Euteleosteomorpha; Neoteleostei; Eurypterygia; Ctenosquamata; Acanthomorphata; Euacanthomorphacea; Percomorphaceae; Ovalentaria; Cichlomorphae; Ci…
aburDev_TRINITY_DN110987_c1_g1_i1	DenovoEntry	DenovoEntry	DenovoEntry	NA	NA	NA	green	NA
aburDev_TRINITY_DN110997_c1_g1_i4	DenovoEntry	DenovoEntry	DenovoEntry	NA	NA	NA	turquoise	NA
aburDev_TRINITY_DN111017_c2_g1_i1	DenovoEntry	DenovoEntry	DenovoEntry	NA	NA	NA	grey60	NA
aburDev_TRINITY_DN111021_c0_g1_i1	DenovoEntry	DenovoEntry	DenovoEntry	Oreochromis niloticus	XP_013125976.1PREDICTED: tumor necrosis factor receptor superfamily member 5 isoform X4 [Oreochromis niloticus]	NA	green	cellular organisms; Eukaryota; Opisthokonta; Metazoa; Eumetazoa; Bilateria; Deuterostomia; Chordata; Craniata; Vertebrata; Gnathostomata; Teleostomi; Euteleostomi; Actinopterygii; Actinopteri; Neopterygii; Teleostei; Osteoglossocephalai; Clupeocephala; Euteleosteomorpha; Neoteleostei; Eurypterygia; Ctenosquamata; Acanthomorphata; Euacanthomorphacea; Percomorphaceae; Ovalentaria; Cichlomorphae; Ci…
aburDev_TRINITY_DN111029_c1_g3_i1	DenovoEntry	DenovoEntry	DenovoEntry	Neolamprologus brichardi	XP_006805020.1PREDICTED: carbohydrate sulfotransferase 10-like [Neolamprologus brichardi]	NA	cyan	cellular organisms; Eukaryota; Opisthokonta; Metazoa; Eumetazoa; Bilateria; Deuterostomia; Chordata; Craniata; Vertebrata; Gnathostomata; Teleostomi; Euteleostomi; Actinopterygii; Actinopteri; Neopterygii; Teleostei; Osteoglossocephalai; Clupeocephala; Euteleosteomorpha; Neoteleostei; Eurypterygia; Ctenosquamata; Acanthomorphata; Euacanthomorphacea; Percomorphaceae; Ovalentaria; Cichlomorphae; Ci…
aburDev_TRINITY_DN111050_c0_g2_i1	DenovoEntry	DenovoEntry	DenovoEntry	NA	NA	NA	NA	NA
aburDev_TRINITY_DN111063_c0_g1_i1	DenovoEntry	DenovoEntry	DenovoEntry	NA	NA	NA	NA	NA
aburDev_TRINITY_DN111067_c0_g2_i6	DenovoEntry	DenovoEntry	DenovoEntry	Haplochromis burtoni	XP_014193973.1PREDICTED: serine/threonine-protein kinase Sgk1-like [Haplochromis burtoni]	GO:0004674,GO:0005524,GO:0006468	black	cellular organisms; Eukaryota; Opisthokonta; Metazoa; Eumetazoa; Bilateria; Deuterostomia; Chordata; Craniata; Vertebrata; Gnathostomata; Teleostomi; Euteleostomi; Actinopterygii; Actinopteri; Neopterygii; Teleostei; Osteoglossocephalai; Clupeocephala; Euteleosteomorpha; Neoteleostei; Eurypterygia; Ctenosquamata; Acanthomorphata; Euacanthomorphacea; Percomorphaceae; Ovalentaria; Cichlomorphae; Ci…
aburDev_TRINITY_DN111067_c0_g2_i9	DenovoEntry	DenovoEntry	DenovoEntry	Haplochromis burtoni	XP_014193973.1PREDICTED: serine/threonine-protein kinase Sgk1-like [Haplochromis burtoni]	GO:0000166,GO:0004672,GO:0016310	lightyellow	cellular organisms; Eukaryota; Opisthokonta; Metazoa; Eumetazoa; Bilateria; Deuterostomia; Chordata; Craniata; Vertebrata; Gnathostomata; Teleostomi; Euteleostomi; Actinopterygii; Actinopteri; Neopterygii; Teleostei; Osteoglossocephalai; Clupeocephala; Euteleosteomorpha; Neoteleostei; Eurypterygia; Ctenosquamata; Acanthomorphata; Euacanthomorphacea; Percomorphaceae; Ovalentaria; Cichlomorphae; Ci…
aburDev_TRINITY_DN111082_c10_g1_i1	DenovoEntry	DenovoEntry	DenovoEntry	NA	NA	NA	NA	NA
aburDev_TRINITY_DN111109_c1_g4_i1	DenovoEntry	DenovoEntry	DenovoEntry	Pundamilia nyererei	XP_013763635.1PREDICTED: butyrophilin subfamily 2 member A1-like partial [Pundamilia nyererei]	NA	NA	cellular organisms; Eukaryota; Opisthokonta; Metazoa; Eumetazoa; Bilateria; Deuterostomia; Chordata; Craniata; Vertebrata; Gnathostomata; Teleostomi; Euteleostomi; Actinopterygii; Actinopteri; Neopterygii; Teleostei; Osteoglossocephalai; Clupeocephala; Euteleosteomorpha; Neoteleostei; Eurypterygia; Ctenosquamata; Acanthomorphata; Euacanthomorphacea; Percomorphaceae; Ovalentaria; Cichlomorphae; Ci…
aburDev_TRINITY_DN111114_c10_g1_i2	DenovoEntry	DenovoEntry	DenovoEntry	NA	NA	NA	darkgrey	NA
aburDev_TRINITY_DN111132_c1_g1_i4	DenovoEntry	DenovoEntry	DenovoEntry	Haplochromis chilotes/Maylandia zebra	lcl|AAO21208.1 small inducible cytokine SCYA106 [Haplochromis chilotes]/XP_004574834.1PREDICTED: C-C motif chemokine 3-like [Maylandia zebra]	NA	grey60	cellular organisms; Eukaryota; Opisthokonta; Metazoa; Eumetazoa; Bilateria; Deuterostomia; Chordata; Craniata; Vertebrata; Gnathostomata; Teleostomi; Euteleostomi; Actinopterygii; Actinopteri; Neopterygii; Teleostei; Osteoglossocephalai; Clupeocephala; Euteleosteomorpha; Neoteleostei; Eurypterygia; Ctenosquamata; Acanthomorphata; Euacanthomorphacea; Percomorphaceae; Ovalentaria; Cichlomorphae; Ci…
aburDev_TRINITY_DN111138_c9_g3_i1	DenovoEntry	DenovoEntry	DenovoEntry	NA	NA	NA	turquoise	NA
aburDev_TRINITY_DN111138_c9_g5_i1	DenovoEntry	DenovoEntry	DenovoEntry	NA	NA	NA	turquoise	NA
aburDev_TRINITY_DN111151_c2_g6_i1	DenovoEntry	DenovoEntry	DenovoEntry	NA	NA	NA	turquoise	NA
aburDev_TRINITY_DN111164_c10_g1_i1	DenovoEntry	DenovoEntry	DenovoEntry	NA	NA	NA	turquoise	NA
aburDev_TRINITY_DN111176_c2_g3_i2	DenovoEntry	DenovoEntry	DenovoEntry	Oreochromis niloticus	XP_019220779.1PREDICTED: RNA-directed DNA polymerase from mobile element jockey-like partial [Oreochromis niloticus]	NA	NA	cellular organisms; Eukaryota; Opisthokonta; Metazoa; Eumetazoa; Bilateria; Deuterostomia; Chordata; Craniata; Vertebrata; Gnathostomata; Teleostomi; Euteleostomi; Actinopterygii; Actinopteri; Neopterygii; Teleostei; Osteoglossocephalai; Clupeocephala; Euteleosteomorpha; Neoteleostei; Eurypterygia; Ctenosquamata; Acanthomorphata; Euacanthomorphacea; Percomorphaceae; Ovalentaria; Cichlomorphae; Ci…
aburDev_TRINITY_DN111178_c0_g2_i1	DenovoEntry	DenovoEntry	DenovoEntry	Oreochromis niloticus	XP_019210683.1PREDICTED: uncharacterized protein LOC109199804 isoform X2 [Oreochromis niloticus]	NA	turquoise	cellular organisms; Eukaryota; Opisthokonta; Metazoa; Eumetazoa; Bilateria; Deuterostomia; Chordata; Craniata; Vertebrata; Gnathostomata; Teleostomi; Euteleostomi; Actinopterygii; Actinopteri; Neopterygii; Teleostei; Osteoglossocephalai; Clupeocephala; Euteleosteomorpha; Neoteleostei; Eurypterygia; Ctenosquamata; Acanthomorphata; Euacanthomorphacea; Percomorphaceae; Ovalentaria; Cichlomorphae; Ci…
aburDev_TRINITY_DN111199_c6_g10_i1	DenovoEntry	DenovoEntry	DenovoEntry	NA	NA	NA	blue	NA
aburDev_TRINITY_DN111204_c4_g1_i1	DenovoEntry	DenovoEntry	DenovoEntry	NA	NA	NA	cyan	NA
aburDev_TRINITY_DN111210_c0_g4_i1	DenovoEntry	DenovoEntry	DenovoEntry	NA	NA	NA	green	NA
aburDev_TRINITY_DN111226_c0_g1_i1	DenovoEntry	DenovoEntry	DenovoEntry	NA	NA	NA	NA	NA
aburDev_TRINITY_DN111226_c0_g10_i1	DenovoEntry	DenovoEntry	DenovoEntry	Oreochromis niloticus	XP_019201200.1PREDICTED: uncharacterized protein LOC109194814 isoform X2 [Oreochromis niloticus]	NA	NA	cellular organisms; Eukaryota; Opisthokonta; Metazoa; Eumetazoa; Bilateria; Deuterostomia; Chordata; Craniata; Vertebrata; Gnathostomata; Teleostomi; Euteleostomi; Actinopterygii; Actinopteri; Neopterygii; Teleostei; Osteoglossocephalai; Clupeocephala; Euteleosteomorpha; Neoteleostei; Eurypterygia; Ctenosquamata; Acanthomorphata; Euacanthomorphacea; Percomorphaceae; Ovalentaria; Cichlomorphae; Ci…
aburDev_TRINITY_DN111245_c7_g1_i1	DenovoEntry	DenovoEntry	DenovoEntry	NA	NA	NA	NA	NA
aburDev_TRINITY_DN111252_c5_g1_i1	DenovoEntry	DenovoEntry	DenovoEntry	NA	NA	NA	blue	NA
aburDev_TRINITY_DN111253_c0_g1_i1	DenovoEntry	DenovoEntry	DenovoEntry	Ruminococcus torques ATCC 27756	EDK25105.1hypothetical protein RUMTOR_00908 [Ruminococcus torques ATCC 27756]	NA	NA	cellular organisms; Bacteria; Terrabacteria group; Firmicutes; Clostridia; Clostridiales; Ruminococcaceae; Ruminococcus;
aburDev_TRINITY_DN111253_c2_g1_i2	DenovoEntry	DenovoEntry	DenovoEntry	Streptomyces sp. C	EFL15839.1conserved hypothetical protein [Streptomyces sp. C]/lcl|EFL16483.1 conserved hypothetical protein [Streptomyces sp. C]	NA	NA	cellular organisms; Bacteria; Terrabacteria group; Actinobacteria; Actinobacteria; Streptomycetales; Streptomycetaceae; Streptomyces;
aburDev_TRINITY_DN111253_c2_g1_i3	DenovoEntry	DenovoEntry	DenovoEntry	Corynebacterium sp. HMSC063G05	OFL72619.1hypothetical protein HMPREF2751_01430 [Corynebacterium sp. HMSC063G05]	NA	darkgrey	cellular organisms; Bacteria; Terrabacteria group; Actinobacteria; Actinobacteria; Corynebacteriales; Corynebacteriaceae; Corynebacterium;
aburDev_TRINITY_DN111253_c2_g1_i4	DenovoEntry	DenovoEntry	DenovoEntry	Streptomyces sp. SPB78	EFK98585.1LOW QUALITY PROTEIN: conserved hypothetical protein partial [Streptomyces sp. SPB78]	NA	NA	cellular organisms; Bacteria; Terrabacteria group; Actinobacteria; Actinobacteria; Streptomycetales; Streptomycetaceae; Streptomyces;
aburDev_TRINITY_DN111259_c0_g2_i1	DenovoEntry	DenovoEntry	DenovoEntry	Maylandia zebra	XP_014267080.1PREDICTED: uncharacterized protein LOC106675941 [Maylandia zebra]	NA	NA	cellular organisms; Eukaryota; Opisthokonta; Metazoa; Eumetazoa; Bilateria; Deuterostomia; Chordata; Craniata; Vertebrata; Gnathostomata; Teleostomi; Euteleostomi; Actinopterygii; Actinopteri; Neopterygii; Teleostei; Osteoglossocephalai; Clupeocephala; Euteleosteomorpha; Neoteleostei; Eurypterygia; Ctenosquamata; Acanthomorphata; Euacanthomorphacea; Percomorphaceae; Ovalentaria; Cichlomorphae; Ci…
aburDev_TRINITY_DN111259_c0_g2_i10	DenovoEntry	DenovoEntry	DenovoEntry	Oreochromis niloticus	XP_019210800.1PREDICTED: uncharacterized protein LOC109199918 [Oreochromis niloticus]	NA	paleturquoise	cellular organisms; Eukaryota; Opisthokonta; Metazoa; Eumetazoa; Bilateria; Deuterostomia; Chordata; Craniata; Vertebrata; Gnathostomata; Teleostomi; Euteleostomi; Actinopterygii; Actinopteri; Neopterygii; Teleostei; Osteoglossocephalai; Clupeocephala; Euteleosteomorpha; Neoteleostei; Eurypterygia; Ctenosquamata; Acanthomorphata; Euacanthomorphacea; Percomorphaceae; Ovalentaria; Cichlomorphae; Ci…
aburDev_TRINITY_DN111262_c0_g1_i2	DenovoEntry	DenovoEntry	DenovoEntry	NA	NA	NA	green	NA
aburDev_TRINITY_DN111262_c0_g1_i3	DenovoEntry	DenovoEntry	DenovoEntry	NA	NA	NA	green	NA
aburDev_TRINITY_DN111276_c4_g7_i1	DenovoEntry	DenovoEntry	DenovoEntry	NA	NA	NA	NA	NA
aburDev_TRINITY_DN111300_c0_g4_i4	DenovoEntry	DenovoEntry	DenovoEntry	NA	NA	NA	NA	NA
aburDev_TRINITY_DN111328_c0_g2_i1	DenovoEntry	DenovoEntry	DenovoEntry	Neolamprologus brichardi	XP_006806650.1PREDICTED: ewing's tumor-associated antigen 1-like [Neolamprologus brichardi]	NA	NA	cellular organisms; Eukaryota; Opisthokonta; Metazoa; Eumetazoa; Bilateria; Deuterostomia; Chordata; Craniata; Vertebrata; Gnathostomata; Teleostomi; Euteleostomi; Actinopterygii; Actinopteri; Neopterygii; Teleostei; Osteoglossocephalai; Clupeocephala; Euteleosteomorpha; Neoteleostei; Eurypterygia; Ctenosquamata; Acanthomorphata; Euacanthomorphacea; Percomorphaceae; Ovalentaria; Cichlomorphae; Ci…
aburDev_TRINITY_DN111328_c0_g2_i3	DenovoEntry	DenovoEntry	DenovoEntry	Neolamprologus brichardi	XP_006806650.1PREDICTED: ewing's tumor-associated antigen 1-like [Neolamprologus brichardi]	NA	tan	cellular organisms; Eukaryota; Opisthokonta; Metazoa; Eumetazoa; Bilateria; Deuterostomia; Chordata; Craniata; Vertebrata; Gnathostomata; Teleostomi; Euteleostomi; Actinopterygii; Actinopteri; Neopterygii; Teleostei; Osteoglossocephalai; Clupeocephala; Euteleosteomorpha; Neoteleostei; Eurypterygia; Ctenosquamata; Acanthomorphata; Euacanthomorphacea; Percomorphaceae; Ovalentaria; Cichlomorphae; Ci…
aburDev_TRINITY_DN111333_c4_g3_i1	DenovoEntry	DenovoEntry	DenovoEntry	NA	NA	NA	blue	NA
aburDev_TRINITY_DN111336_c1_g1_i5	DenovoEntry	DenovoEntry	DenovoEntry	Maylandia zebra	XP_014264018.1PREDICTED: abnormal spindle-like microcephaly-associated protein isoform X1 [Maylandia zebra]	NA	grey60	cellular organisms; Eukaryota; Opisthokonta; Metazoa; Eumetazoa; Bilateria; Deuterostomia; Chordata; Craniata; Vertebrata; Gnathostomata; Teleostomi; Euteleostomi; Actinopterygii; Actinopteri; Neopterygii; Teleostei; Osteoglossocephalai; Clupeocephala; Euteleosteomorpha; Neoteleostei; Eurypterygia; Ctenosquamata; Acanthomorphata; Euacanthomorphacea; Percomorphaceae; Ovalentaria; Cichlomorphae; Ci…
aburDev_TRINITY_DN111357_c0_g1_i1	DenovoEntry	DenovoEntry	DenovoEntry	Pundamilia nyererei	XP_005728634.1PREDICTED: iron-sulfur protein NUBPL [Pundamilia nyererei]	NA	green	cellular organisms; Eukaryota; Opisthokonta; Metazoa; Eumetazoa; Bilateria; Deuterostomia; Chordata; Craniata; Vertebrata; Gnathostomata; Teleostomi; Euteleostomi; Actinopterygii; Actinopteri; Neopterygii; Teleostei; Osteoglossocephalai; Clupeocephala; Euteleosteomorpha; Neoteleostei; Eurypterygia; Ctenosquamata; Acanthomorphata; Euacanthomorphacea; Percomorphaceae; Ovalentaria; Cichlomorphae; Ci…
aburDev_TRINITY_DN111371_c2_g3_i1	DenovoEntry	DenovoEntry	DenovoEntry	NA	NA	NA	NA	NA
aburDev_TRINITY_DN111376_c9_g1_i1	DenovoEntry	DenovoEntry	DenovoEntry	NA	NA	NA	NA	NA
aburDev_TRINITY_DN111376_c9_g2_i3	DenovoEntry	DenovoEntry	DenovoEntry	Cynoglossus semilaevis	XP_008305632.1PREDICTED: uncharacterized protein LOC103376870 [Cynoglossus semilaevis]	NA	green	cellular organisms; Eukaryota; Opisthokonta; Metazoa; Eumetazoa; Bilateria; Deuterostomia; Chordata; Craniata; Vertebrata; Gnathostomata; Teleostomi; Euteleostomi; Actinopterygii; Actinopteri; Neopterygii; Teleostei; Osteoglossocephalai; Clupeocephala; Euteleosteomorpha; Neoteleostei; Eurypterygia; Ctenosquamata; Acanthomorphata; Euacanthomorphacea; Percomorphaceae; Carangaria; Pleuronectiformes;…
aburDev_TRINITY_DN111379_c0_g1_i3	DenovoEntry	DenovoEntry	DenovoEntry	Maylandia zebra	XP_014265627.1PREDICTED: centriolin [Maylandia zebra]	NA	black	cellular organisms; Eukaryota; Opisthokonta; Metazoa; Eumetazoa; Bilateria; Deuterostomia; Chordata; Craniata; Vertebrata; Gnathostomata; Teleostomi; Euteleostomi; Actinopterygii; Actinopteri; Neopterygii; Teleostei; Osteoglossocephalai; Clupeocephala; Euteleosteomorpha; Neoteleostei; Eurypterygia; Ctenosquamata; Acanthomorphata; Euacanthomorphacea; Percomorphaceae; Ovalentaria; Cichlomorphae; Ci…
aburDev_TRINITY_DN111390_c4_g2_i3	DenovoEntry	DenovoEntry	DenovoEntry	Labrus bergylta	XP_020507079.1general transcription factor II-I repeat domain-containing protein 2-like [Labrus bergylta]	NA	darkgrey	cellular organisms; Eukaryota; Opisthokonta; Metazoa; Eumetazoa; Bilateria; Deuterostomia; Chordata; Craniata; Vertebrata; Gnathostomata; Teleostomi; Euteleostomi; Actinopterygii; Actinopteri; Neopterygii; Teleostei; Osteoglossocephalai; Clupeocephala; Euteleosteomorpha; Neoteleostei; Eurypterygia; Ctenosquamata; Acanthomorphata; Euacanthomorphacea; Percomorphaceae; Eupercaria; Labriformes; Labri…
aburDev_TRINITY_DN111390_c4_g5_i1	DenovoEntry	DenovoEntry	DenovoEntry	NA	NA	NA	NA	NA
aburDev_TRINITY_DN111390_c4_g6_i1	DenovoEntry	DenovoEntry	DenovoEntry	NA	NA	NA	NA	NA
aburDev_TRINITY_DN111414_c0_g1_i10	DenovoEntry	DenovoEntry	DenovoEntry	NA	NA	NA	black	NA
aburDev_TRINITY_DN111417_c6_g6_i1	DenovoEntry	DenovoEntry	DenovoEntry	NA	NA	NA	NA	NA
aburDev_TRINITY_DN111431_c0_g3_i13	DenovoEntry	DenovoEntry	DenovoEntry	Oreochromis niloticus	XP_019210771.1PREDICTED: uncharacterized protein LOC102080037 isoform X1 [Oreochromis niloticus]/lcl|XP_019210773.1 PREDICTED: uncharacterized protein LOC102080037 isoform X1 [Oreochromis niloticus]/lcl|XP_019210774.1 PREDICTED: uncharacterized protein LOC102080037 isoform X1 [Oreochromis niloticus]	NA	salmon	cellular organisms; Eukaryota; Opisthokonta; Metazoa; Eumetazoa; Bilateria; Deuterostomia; Chordata; Craniata; Vertebrata; Gnathostomata; Teleostomi; Euteleostomi; Actinopterygii; Actinopteri; Neopterygii; Teleostei; Osteoglossocephalai; Clupeocephala; Euteleosteomorpha; Neoteleostei; Eurypterygia; Ctenosquamata; Acanthomorphata; Euacanthomorphacea; Percomorphaceae; Ovalentaria; Cichlomorphae; Ci…
aburDev_TRINITY_DN111431_c0_g3_i22	DenovoEntry	DenovoEntry	DenovoEntry	Oreochromis niloticus	XP_019210775.1PREDICTED: uncharacterized protein LOC102080037 isoform X2 [Oreochromis niloticus]	NA	NA	cellular organisms; Eukaryota; Opisthokonta; Metazoa; Eumetazoa; Bilateria; Deuterostomia; Chordata; Craniata; Vertebrata; Gnathostomata; Teleostomi; Euteleostomi; Actinopterygii; Actinopteri; Neopterygii; Teleostei; Osteoglossocephalai; Clupeocephala; Euteleosteomorpha; Neoteleostei; Eurypterygia; Ctenosquamata; Acanthomorphata; Euacanthomorphacea; Percomorphaceae; Ovalentaria; Cichlomorphae; Ci…
aburDev_TRINITY_DN111447_c1_g3_i6	DenovoEntry	DenovoEntry	DenovoEntry	NA	NA	NA	NA	NA
aburDev_TRINITY_DN111456_c1_g1_i1	DenovoEntry	DenovoEntry	DenovoEntry	NA	NA	NA	turquoise	NA
aburDev_TRINITY_DN111456_c1_g2_i1	DenovoEntry	DenovoEntry	DenovoEntry	NA	NA	NA	NA	NA
aburDev_TRINITY_DN111465_c8_g1_i1	DenovoEntry	DenovoEntry	DenovoEntry	NA	NA	NA	black	NA
aburDev_TRINITY_DN111472_c0_g1_i1	DenovoEntry	DenovoEntry	DenovoEntry	Taylorella asinigenitalis 14/45	CCG20004.1Conserved hypothetical protein [Taylorella asinigenitalis 14/45]	NA	NA	cellular organisms; Bacteria; Proteobacteria; Betaproteobacteria; Burkholderiales; Alcaligenaceae; Taylorella; Taylorella asinigenitalis;
aburDev_TRINITY_DN111472_c0_g1_i2	DenovoEntry	DenovoEntry	DenovoEntry	Taylorella asinigenitalis 14/45	CCG20004.1Conserved hypothetical protein [Taylorella asinigenitalis 14/45]	NA	NA	cellular organisms; Bacteria; Proteobacteria; Betaproteobacteria; Burkholderiales; Alcaligenaceae; Taylorella; Taylorella asinigenitalis;
aburDev_TRINITY_DN111472_c0_g1_i3	DenovoEntry	DenovoEntry	DenovoEntry	Taylorella asinigenitalis 14/45	CCG20004.1Conserved hypothetical protein [Taylorella asinigenitalis 14/45]	NA	black	cellular organisms; Bacteria; Proteobacteria; Betaproteobacteria; Burkholderiales; Alcaligenaceae; Taylorella; Taylorella asinigenitalis;
aburDev_TRINITY_DN111472_c0_g2_i1	DenovoEntry	DenovoEntry	DenovoEntry	Azospirillum brasilense	OYD80028.1hypothetical protein CHT98_33420 partial [Azospirillum brasilense]	NA	green	cellular organisms; Bacteria; Proteobacteria; Alphaproteobacteria; Rhodospirillales; Rhodospirillaceae; Azospirillum;
aburDev_TRINITY_DN111472_c0_g3_i1	DenovoEntry	DenovoEntry	DenovoEntry	Pantoea ananatis	lcl|CRH40540.1 Uncharacterized protein {ECO:0000313|EMBL:EEH89636.1} [Pantoea ananatis]/lcl|CRH30496.1 Uncharacterized protein {ECO:0000313|EMBL:EEH89636.1} [Pantoea ananatis]/lcl|CRH35381.1 Uncharacterized protein {ECO:0000313|EMBL:EEH89636.1} [Pantoea ananatis]/CRH31484.1Uncharacterized protein {ECO:0000313|EMBL:EEH89636.1} [Pantoea ananatis]/lcl|CRH31065.1 Uncharacterized protein {ECO:0000313|…	NA	green	cellular organisms; Bacteria; Proteobacteria; Gammaproteobacteria; Enterobacterales; Erwiniaceae; Pantoea;
aburDev_TRINITY_DN111472_c0_g4_i1	DenovoEntry	DenovoEntry	DenovoEntry	Legionella pneumophila subsp. pneumophila	CCD04733.1protein of unknown function [Legionella pneumophila subsp. pneumophila]/lcl|CCD07889.1 protein of unknown function [Legionella pneumophila subsp. pneumophila]/lcl|CCD06973.1 protein of unknown function [Legionella pneumophila subsp. pneumophila]	NA	NA	cellular organisms; Bacteria; Proteobacteria; Gammaproteobacteria; Legionellales; Legionellaceae; Legionella; Legionella pneumophila;
aburDev_TRINITY_DN111480_c4_g1_i1	DenovoEntry	DenovoEntry	DenovoEntry	NA	NA	NA	NA	NA
aburDev_TRINITY_DN111491_c0_g1_i3	DenovoEntry	DenovoEntry	DenovoEntry	Cyprinus carpio	XP_018925013.1PREDICTED: uncharacterized protein LOC109051994 [Cyprinus carpio]	NA	orange	cellular organisms; Eukaryota; Opisthokonta; Metazoa; Eumetazoa; Bilateria; Deuterostomia; Chordata; Craniata; Vertebrata; Gnathostomata; Teleostomi; Euteleostomi; Actinopterygii; Actinopteri; Neopterygii; Teleostei; Osteoglossocephalai; Clupeocephala; Otomorpha; Ostariophysi; Otophysi; Cypriniphysae; Cypriniformes; Cyprinoidea; Cyprinidae; Cyprinus;
aburDev_TRINITY_DN111491_c0_g1_i6	DenovoEntry	DenovoEntry	DenovoEntry	Cyprinus carpio	XP_018925013.1PREDICTED: uncharacterized protein LOC109051994 [Cyprinus carpio]	NA	salmon	cellular organisms; Eukaryota; Opisthokonta; Metazoa; Eumetazoa; Bilateria; Deuterostomia; Chordata; Craniata; Vertebrata; Gnathostomata; Teleostomi; Euteleostomi; Actinopterygii; Actinopteri; Neopterygii; Teleostei; Osteoglossocephalai; Clupeocephala; Otomorpha; Ostariophysi; Otophysi; Cypriniphysae; Cypriniformes; Cyprinoidea; Cyprinidae; Cyprinus;
aburDev_TRINITY_DN111501_c3_g1_i2	DenovoEntry	DenovoEntry	DenovoEntry	Neolamprologus brichardi	XP_006800227.1PREDICTED: retrotransposon-like protein 1-like [Neolamprologus brichardi]	NA	green	cellular organisms; Eukaryota; Opisthokonta; Metazoa; Eumetazoa; Bilateria; Deuterostomia; Chordata; Craniata; Vertebrata; Gnathostomata; Teleostomi; Euteleostomi; Actinopterygii; Actinopteri; Neopterygii; Teleostei; Osteoglossocephalai; Clupeocephala; Euteleosteomorpha; Neoteleostei; Eurypterygia; Ctenosquamata; Acanthomorphata; Euacanthomorphacea; Percomorphaceae; Ovalentaria; Cichlomorphae; Ci…
aburDev_TRINITY_DN111501_c3_g1_i3	DenovoEntry	DenovoEntry	DenovoEntry	Oreochromis niloticus	XP_019212061.1PREDICTED: uncharacterized protein LOC109200937 isoform X2 [Oreochromis niloticus]	NA	NA	cellular organisms; Eukaryota; Opisthokonta; Metazoa; Eumetazoa; Bilateria; Deuterostomia; Chordata; Craniata; Vertebrata; Gnathostomata; Teleostomi; Euteleostomi; Actinopterygii; Actinopteri; Neopterygii; Teleostei; Osteoglossocephalai; Clupeocephala; Euteleosteomorpha; Neoteleostei; Eurypterygia; Ctenosquamata; Acanthomorphata; Euacanthomorphacea; Percomorphaceae; Ovalentaria; Cichlomorphae; Ci…
aburDev_TRINITY_DN111504_c3_g8_i1	DenovoEntry	DenovoEntry	DenovoEntry	NA	NA	NA	NA	NA
aburDev_TRINITY_DN111507_c5_g3_i1	DenovoEntry	DenovoEntry	DenovoEntry	NA	NA	NA	skyblue	NA
aburDev_TRINITY_DN111522_c0_g2_i1	DenovoEntry	DenovoEntry	DenovoEntry	NA	NA	NA	black	NA
aburDev_TRINITY_DN111535_c1_g2_i1	DenovoEntry	DenovoEntry	DenovoEntry	NA	NA	NA	NA	NA
aburDev_TRINITY_DN111570_c0_g2_i1	DenovoEntry	DenovoEntry	DenovoEntry	NA	NA	NA	black	NA
aburDev_TRINITY_DN111577_c5_g1_i1	DenovoEntry	DenovoEntry	DenovoEntry	NA	2M8E_AChain A Nmr Structure Of The Pai Subdomain Of Sleeping Beauty Transposase	NA	green	NA
aburDev_TRINITY_DN111588_c5_g1_i1	DenovoEntry	DenovoEntry	DenovoEntry	NA	NA	NA	NA	NA
aburDev_TRINITY_DN111597_c3_g2_i1	DenovoEntry	DenovoEntry	DenovoEntry	NA	NA	NA	NA	NA
aburDev_TRINITY_DN111612_c1_g1_i1	DenovoEntry	DenovoEntry	DenovoEntry	NA	NA	NA	NA	NA
aburDev_TRINITY_DN111629_c0_g1_i1	DenovoEntry	DenovoEntry	DenovoEntry	NA	NA	NA	NA	NA
aburDev_TRINITY_DN111631_c4_g4_i1	DenovoEntry	DenovoEntry	DenovoEntry	Pundamilia nyererei/Oreochromis niloticus/Haplochromis burtoni/Maylandia zebra	lcl|XP_004568858.1 PREDICTED: sorting nexin-3 [Maylandia zebra]/lcl|XP_005921708.2 PREDICTED: sorting nexin-3 [Haplochromis burtoni]/lcl|XP_005731052.1 PREDICTED: sorting nexin-3 [Pundamilia nyererei]/XP_003449915.1PREDICTED: sorting nexin-3 [Oreochromis niloticus]	GO:0005829,GO:0006783,GO:0006897,GO:0009617,GO:0010324,GO:0019898,GO:0019903,GO:0022615,GO:0030111,GO:0030136,GO:0030218,GO:0030904,GO:0031901,GO:0032009,GO:0032266,GO:0042177,GO:0042541,GO:0046597,GO:0050765,GO:0051224,GO:0070062,GO:0070676,GO:2000642	grey60	cellular organisms; Eukaryota; Opisthokonta; Metazoa; Eumetazoa; Bilateria; Deuterostomia; Chordata; Craniata; Vertebrata; Gnathostomata; Teleostomi; Euteleostomi; Actinopterygii; Actinopteri; Neopterygii; Teleostei; Osteoglossocephalai; Clupeocephala; Euteleosteomorpha; Neoteleostei; Eurypterygia; Ctenosquamata; Acanthomorphata; Euacanthomorphacea; Percomorphaceae; Ovalentaria; Cichlomorphae; Ci…
aburDev_TRINITY_DN111635_c0_g4_i1	DenovoEntry	DenovoEntry	DenovoEntry	NA	NA	NA	NA	NA
aburDev_TRINITY_DN111652_c0_g2_i1	DenovoEntry	DenovoEntry	DenovoEntry	Oreochromis niloticus	XP_019213034.1PREDICTED: uncharacterized protein LOC100700780 [Oreochromis niloticus]	NA	NA	cellular organisms; Eukaryota; Opisthokonta; Metazoa; Eumetazoa; Bilateria; Deuterostomia; Chordata; Craniata; Vertebrata; Gnathostomata; Teleostomi; Euteleostomi; Actinopterygii; Actinopteri; Neopterygii; Teleostei; Osteoglossocephalai; Clupeocephala; Euteleosteomorpha; Neoteleostei; Eurypterygia; Ctenosquamata; Acanthomorphata; Euacanthomorphacea; Percomorphaceae; Ovalentaria; Cichlomorphae; Ci…
aburDev_TRINITY_DN111652_c0_g3_i1	DenovoEntry	DenovoEntry	DenovoEntry	Oreochromis niloticus	XP_019212467.1PREDICTED: uncharacterized protein LOC109201326 [Oreochromis niloticus]	NA	NA	cellular organisms; Eukaryota; Opisthokonta; Metazoa; Eumetazoa; Bilateria; Deuterostomia; Chordata; Craniata; Vertebrata; Gnathostomata; Teleostomi; Euteleostomi; Actinopterygii; Actinopteri; Neopterygii; Teleostei; Osteoglossocephalai; Clupeocephala; Euteleosteomorpha; Neoteleostei; Eurypterygia; Ctenosquamata; Acanthomorphata; Euacanthomorphacea; Percomorphaceae; Ovalentaria; Cichlomorphae; Ci…
aburDev_TRINITY_DN111663_c0_g2_i1	DenovoEntry	DenovoEntry	DenovoEntry	NA	NA	NA	royalblue	NA
aburDev_TRINITY_DN111672_c4_g1_i1	DenovoEntry	DenovoEntry	DenovoEntry	Nothobranchius furzeri	XP_015823485.1PREDICTED: uncharacterized protein LOC107390974 [Nothobranchius furzeri]	NA	turquoise	cellular organisms; Eukaryota; Opisthokonta; Metazoa; Eumetazoa; Bilateria; Deuterostomia; Chordata; Craniata; Vertebrata; Gnathostomata; Teleostomi; Euteleostomi; Actinopterygii; Actinopteri; Neopterygii; Teleostei; Osteoglossocephalai; Clupeocephala; Euteleosteomorpha; Neoteleostei; Eurypterygia; Ctenosquamata; Acanthomorphata; Euacanthomorphacea; Percomorphaceae; Ovalentaria; Atherinomorphae; …
aburDev_TRINITY_DN111714_c8_g10_i1	DenovoEntry	DenovoEntry	DenovoEntry	NA	NA	NA	turquoise	NA
aburDev_TRINITY_DN111724_c5_g2_i3	DenovoEntry	DenovoEntry	DenovoEntry	Larimichthys crocea	XP_019118890.1PREDICTED: deoxyribonuclease-1-like 2 [Larimichthys crocea]	GO:0004519,GO:0004536,GO:0006308,GO:0090305	NA	cellular organisms; Eukaryota; Opisthokonta; Metazoa; Eumetazoa; Bilateria; Deuterostomia; Chordata; Craniata; Vertebrata; Gnathostomata; Teleostomi; Euteleostomi; Actinopterygii; Actinopteri; Neopterygii; Teleostei; Osteoglossocephalai; Clupeocephala; Euteleosteomorpha; Neoteleostei; Eurypterygia; Ctenosquamata; Acanthomorphata; Euacanthomorphacea; Percomorphaceae; Eupercaria; Eupercaria incerta…
aburDev_TRINITY_DN111725_c3_g1_i1	DenovoEntry	DenovoEntry	DenovoEntry	NA	NA	NA	cyan	NA
aburDev_TRINITY_DN111740_c4_g1_i1	DenovoEntry	DenovoEntry	DenovoEntry	NA	NA	NA	turquoise	NA
aburDev_TRINITY_DN111740_c4_g2_i1	DenovoEntry	DenovoEntry	DenovoEntry	NA	NA	NA	turquoise	NA
aburDev_TRINITY_DN111740_c4_g2_i2	DenovoEntry	DenovoEntry	DenovoEntry	NA	NA	NA	orange	NA
aburDev_TRINITY_DN111742_c6_g1_i1	DenovoEntry	DenovoEntry	DenovoEntry	NA	NA	NA	paleturquoise	NA
aburDev_TRINITY_DN111748_c12_g1_i1	DenovoEntry	DenovoEntry	DenovoEntry	NA	NA	NA	NA	NA
aburDev_TRINITY_DN11175_c0_g1_i1	DenovoEntry	DenovoEntry	DenovoEntry	NA	NA	NA	NA	NA
aburDev_TRINITY_DN111751_c2_g3_i1	DenovoEntry	DenovoEntry	DenovoEntry	NA	NA	NA	NA	NA
aburDev_TRINITY_DN111755_c1_g1_i1	DenovoEntry	DenovoEntry	DenovoEntry	Sinocyclocheilus anshuiensis	XP_016306211.1PREDICTED: uncharacterized protein LOC107661227 [Sinocyclocheilus anshuiensis]	NA	NA	cellular organisms; Eukaryota; Opisthokonta; Metazoa; Eumetazoa; Bilateria; Deuterostomia; Chordata; Craniata; Vertebrata; Gnathostomata; Teleostomi; Euteleostomi; Actinopterygii; Actinopteri; Neopterygii; Teleostei; Osteoglossocephalai; Clupeocephala; Otomorpha; Ostariophysi; Otophysi; Cypriniphysae; Cypriniformes; Cyprinoidea; Cyprinidae; Sinocyclocheilus;
aburDev_TRINITY_DN111760_c2_g1_i1	DenovoEntry	DenovoEntry	DenovoEntry	NA	NA	NA	darkturquoise	NA
aburDev_TRINITY_DN111777_c5_g4_i1	DenovoEntry	DenovoEntry	DenovoEntry	NA	NA	NA	NA	NA
aburDev_TRINITY_DN11178_c0_g2_i1	DenovoEntry	DenovoEntry	DenovoEntry	NA	NA	NA	NA	NA
aburDev_TRINITY_DN111781_c7_g6_i1	DenovoEntry	DenovoEntry	DenovoEntry	NA	NA	NA	cyan	NA
aburDev_TRINITY_DN111822_c2_g1_i1	DenovoEntry	DenovoEntry	DenovoEntry	NA	NA	NA	NA	NA
aburDev_TRINITY_DN111846_c1_g7_i2	DenovoEntry	DenovoEntry	DenovoEntry	NA	NA	NA	cyan	NA
aburDev_TRINITY_DN111852_c1_g1_i1	DenovoEntry	DenovoEntry	DenovoEntry	NA	NA	NA	NA	NA
aburDev_TRINITY_DN111860_c2_g2_i1	DenovoEntry	DenovoEntry	DenovoEntry	NA	NA	NA	grey60	NA
aburDev_TRINITY_DN111860_c2_g2_i2	DenovoEntry	DenovoEntry	DenovoEntry	NA	NA	NA	NA	NA
aburDev_TRINITY_DN111860_c2_g2_i3	DenovoEntry	DenovoEntry	DenovoEntry	NA	NA	NA	cyan	NA
aburDev_TRINITY_DN111860_c2_g2_i4	DenovoEntry	DenovoEntry	DenovoEntry	NA	NA	NA	turquoise	NA
aburDev_TRINITY_DN111864_c0_g1_i2	DenovoEntry	DenovoEntry	DenovoEntry	Sporisorium scitamineum	CDR88154.1uncharacterized protein SPSC_03814 [Sporisorium scitamineum]	NA	NA	cellular organisms; Eukaryota; Opisthokonta; Fungi; Dikarya; Basidiomycota; Ustilaginomycotina; Ustilaginomycetes; Ustilaginales; Ustilaginaceae; Sporisorium;
aburDev_TRINITY_DN111864_c0_g1_i3	DenovoEntry	DenovoEntry	DenovoEntry	Acinetobacter baumannii	OIE35282.1hypothetical protein A7L66_19620 [Acinetobacter baumannii]	NA	lightyellow	cellular organisms; Bacteria; Proteobacteria; Gammaproteobacteria; Pseudomonadales; Moraxellaceae; Acinetobacter; Acinetobacter calcoaceticus/baumannii complex;
aburDev_TRINITY_DN111864_c0_g1_i6	DenovoEntry	DenovoEntry	DenovoEntry	Ogataea polymorpha	lcl|XP_018208853.1 hypothetical protein OGAPODRAFT_52328 partial [Ogataea polymorpha]/lcl|OBA13867.1 hypothetical protein OGAPODRAFT_51829 partial [Ogataea polymorpha]/lcl|OBA13870.1 hypothetical protein OGAPODRAFT_51721 partial [Ogataea polymorpha]/lcl|OBA13881.1 hypothetical protein OGAPODRAFT_52169 partial [Ogataea polymorpha]/lcl|OBA13876.1 hypothetical protein OGAPODRAFT_52690 partial [Ogata…	NA	NA	cellular organisms; Eukaryota; Opisthokonta; Fungi; Dikarya; Ascomycota; saccharomyceta; Saccharomycotina; Saccharomycetes; Saccharomycetales; Pichiaceae; Ogataea;
aburDev_TRINITY_DN111864_c0_g1_i7	DenovoEntry	DenovoEntry	DenovoEntry	Thielavia terrestris NRRL 8126	XP_003654191.1hypothetical protein THITE_2050206 [Thielavia terrestris NRRL 8126]/lcl|AEO67855.1 hypothetical protein THITE_2050206 [Thielavia terrestris NRRL 8126]	NA	NA	cellular organisms; Eukaryota; Opisthokonta; Fungi; Dikarya; Ascomycota; saccharomyceta; Pezizomycotina; leotiomyceta; sordariomyceta; Sordariomycetes; Sordariomycetidae; Sordariales; Chaetomiaceae; Thielavia; Thielavia terrestris;
aburDev_TRINITY_DN111879_c0_g5_i7	DenovoEntry	DenovoEntry	DenovoEntry	NA	NA	NA	NA	NA
aburDev_TRINITY_DN111881_c2_g3_i1	DenovoEntry	DenovoEntry	DenovoEntry	NA	NA	NA	blue	NA
aburDev_TRINITY_DN111905_c7_g3_i2	DenovoEntry	DenovoEntry	DenovoEntry	NA	NA	NA	NA	NA
aburDev_TRINITY_DN111907_c7_g1_i1	DenovoEntry	DenovoEntry	DenovoEntry	NA	NA	NA	NA	NA
aburDev_TRINITY_DN111907_c7_g1_i2	DenovoEntry	DenovoEntry	DenovoEntry	Oreochromis niloticus	XP_019210167.1PREDICTED: uncharacterized protein LOC109199323 isoform X2 [Oreochromis niloticus]	NA	NA	cellular organisms; Eukaryota; Opisthokonta; Metazoa; Eumetazoa; Bilateria; Deuterostomia; Chordata; Craniata; Vertebrata; Gnathostomata; Teleostomi; Euteleostomi; Actinopterygii; Actinopteri; Neopterygii; Teleostei; Osteoglossocephalai; Clupeocephala; Euteleosteomorpha; Neoteleostei; Eurypterygia; Ctenosquamata; Acanthomorphata; Euacanthomorphacea; Percomorphaceae; Ovalentaria; Cichlomorphae; Ci…
aburDev_TRINITY_DN111907_c7_g1_i3	DenovoEntry	DenovoEntry	DenovoEntry	NA	NA	NA	NA	NA
aburDev_TRINITY_DN111907_c7_g2_i1	DenovoEntry	DenovoEntry	DenovoEntry	NA	NA	NA	NA	NA
aburDev_TRINITY_DN111923_c2_g1_i2	DenovoEntry	DenovoEntry	DenovoEntry	NA	NA	NA	blue	NA
aburDev_TRINITY_DN111929_c1_g3_i3	DenovoEntry	DenovoEntry	DenovoEntry	Neolamprologus brichardi	XP_006802624.1PREDICTED: syntaxin-binding protein 1-like [Neolamprologus brichardi]	GO:0006904	blue	cellular organisms; Eukaryota; Opisthokonta; Metazoa; Eumetazoa; Bilateria; Deuterostomia; Chordata; Craniata; Vertebrata; Gnathostomata; Teleostomi; Euteleostomi; Actinopterygii; Actinopteri; Neopterygii; Teleostei; Osteoglossocephalai; Clupeocephala; Euteleosteomorpha; Neoteleostei; Eurypterygia; Ctenosquamata; Acanthomorphata; Euacanthomorphacea; Percomorphaceae; Ovalentaria; Cichlomorphae; Ci…
aburDev_TRINITY_DN111934_c0_g1_i1	DenovoEntry	DenovoEntry	DenovoEntry	NA	NA	NA	turquoise	NA
aburDev_TRINITY_DN111941_c3_g4_i1	DenovoEntry	DenovoEntry	DenovoEntry	Maylandia zebra	XP_004556603.1PREDICTED: synaptogyrin-1-like isoform X1 [Maylandia zebra]	GO:0016021	blue	cellular organisms; Eukaryota; Opisthokonta; Metazoa; Eumetazoa; Bilateria; Deuterostomia; Chordata; Craniata; Vertebrata; Gnathostomata; Teleostomi; Euteleostomi; Actinopterygii; Actinopteri; Neopterygii; Teleostei; Osteoglossocephalai; Clupeocephala; Euteleosteomorpha; Neoteleostei; Eurypterygia; Ctenosquamata; Acanthomorphata; Euacanthomorphacea; Percomorphaceae; Ovalentaria; Cichlomorphae; Ci…
aburDev_TRINITY_DN111967_c7_g2_i1	DenovoEntry	DenovoEntry	DenovoEntry	Oryzias latipes	XP_020568432.1uncharacterized protein LOC110017320 [Oryzias latipes]	NA	cyan	cellular organisms; Eukaryota; Opisthokonta; Metazoa; Eumetazoa; Bilateria; Deuterostomia; Chordata; Craniata; Vertebrata; Gnathostomata; Teleostomi; Euteleostomi; Actinopterygii; Actinopteri; Neopterygii; Teleostei; Osteoglossocephalai; Clupeocephala; Euteleosteomorpha; Neoteleostei; Eurypterygia; Ctenosquamata; Acanthomorphata; Euacanthomorphacea; Percomorphaceae; Ovalentaria; Atherinomorphae; …
aburDev_TRINITY_DN111967_c7_g2_i2	DenovoEntry	DenovoEntry	DenovoEntry	Oreochromis niloticus	XP_005463100.1PREDICTED: zinc finger protein 260 isoform X1 [Oreochromis niloticus]	NA	cyan	cellular organisms; Eukaryota; Opisthokonta; Metazoa; Eumetazoa; Bilateria; Deuterostomia; Chordata; Craniata; Vertebrata; Gnathostomata; Teleostomi; Euteleostomi; Actinopterygii; Actinopteri; Neopterygii; Teleostei; Osteoglossocephalai; Clupeocephala; Euteleosteomorpha; Neoteleostei; Eurypterygia; Ctenosquamata; Acanthomorphata; Euacanthomorphacea; Percomorphaceae; Ovalentaria; Cichlomorphae; Ci…
aburDev_TRINITY_DN11197_c0_g1_i1	DenovoEntry	DenovoEntry	DenovoEntry	NA	NA	NA	NA	NA
aburDev_TRINITY_DN111992_c7_g2_i1	DenovoEntry	DenovoEntry	DenovoEntry	NA	NA	NA	turquoise	NA
aburDev_TRINITY_DN111997_c2_g1_i1	DenovoEntry	DenovoEntry	DenovoEntry	NA	NA	NA	turquoise	NA
aburDev_TRINITY_DN112002_c9_g1_i1	DenovoEntry	DenovoEntry	DenovoEntry	NA	NA	NA	NA	NA
aburDev_TRINITY_DN112035_c1_g2_i3	DenovoEntry	DenovoEntry	DenovoEntry	Pundamilia nyererei	XP_005754216.1PREDICTED: metallo-beta-lactamase domain-containing protein 1 [Pundamilia nyererei]	NA	darkorange	cellular organisms; Eukaryota; Opisthokonta; Metazoa; Eumetazoa; Bilateria; Deuterostomia; Chordata; Craniata; Vertebrata; Gnathostomata; Teleostomi; Euteleostomi; Actinopterygii; Actinopteri; Neopterygii; Teleostei; Osteoglossocephalai; Clupeocephala; Euteleosteomorpha; Neoteleostei; Eurypterygia; Ctenosquamata; Acanthomorphata; Euacanthomorphacea; Percomorphaceae; Ovalentaria; Cichlomorphae; Ci…
aburDev_TRINITY_DN112042_c5_g2_i1	DenovoEntry	DenovoEntry	DenovoEntry	NA	NA	NA	blue	NA
aburDev_TRINITY_DN112042_c5_g4_i1	DenovoEntry	DenovoEntry	DenovoEntry	NA	NA	NA	NA	NA
aburDev_TRINITY_DN112044_c0_g5_i2	DenovoEntry	DenovoEntry	DenovoEntry	NA	NA	NA	turquoise	NA
aburDev_TRINITY_DN112045_c1_g6_i1	DenovoEntry	DenovoEntry	DenovoEntry	NA	NA	NA	royalblue	NA
aburDev_TRINITY_DN112046_c1_g5_i2	DenovoEntry	DenovoEntry	DenovoEntry	NA	NA	NA	NA	NA
aburDev_TRINITY_DN112048_c0_g1_i1	DenovoEntry	DenovoEntry	DenovoEntry	NA	NA	NA	NA	NA
aburDev_TRINITY_DN112054_c0_g1_i1	DenovoEntry	DenovoEntry	DenovoEntry	NA	NA	NA	darkorange	NA
aburDev_TRINITY_DN112061_c1_g2_i11	DenovoEntry	DenovoEntry	DenovoEntry	Oreochromis niloticus	XP_019215923.1PREDICTED: myelin-associated glycoprotein [Oreochromis niloticus]	NA	darkgrey	cellular organisms; Eukaryota; Opisthokonta; Metazoa; Eumetazoa; Bilateria; Deuterostomia; Chordata; Craniata; Vertebrata; Gnathostomata; Teleostomi; Euteleostomi; Actinopterygii; Actinopteri; Neopterygii; Teleostei; Osteoglossocephalai; Clupeocephala; Euteleosteomorpha; Neoteleostei; Eurypterygia; Ctenosquamata; Acanthomorphata; Euacanthomorphacea; Percomorphaceae; Ovalentaria; Cichlomorphae; Ci…
aburDev_TRINITY_DN112062_c2_g4_i1	DenovoEntry	DenovoEntry	DenovoEntry	NA	NA	NA	turquoise	NA
aburDev_TRINITY_DN112063_c0_g1_i1	DenovoEntry	DenovoEntry	DenovoEntry	uncultured bacterium	AQW80360.1antimicrobial protein [uncultured bacterium]	NA	lightyellow	cellular organisms; Bacteria; environmental samples;
aburDev_TRINITY_DN112066_c0_g1_i1	DenovoEntry	DenovoEntry	DenovoEntry	NA	NA	NA	black	NA
aburDev_TRINITY_DN112067_c0_g1_i2	DenovoEntry	DenovoEntry	DenovoEntry	Nuttalliella namaqua	AHN53423.1endonuclease partial [Nuttalliella namaqua]	NA	green	cellular organisms; Eukaryota; Opisthokonta; Metazoa; Eumetazoa; Bilateria; Protostomia; Ecdysozoa; Panarthropoda; Arthropoda; Chelicerata; Arachnida; Acari; Parasitiformes; Ixodida; Ixodoidea; Nuttalliellidae; Nuttalliella;
aburDev_TRINITY_DN112067_c0_g3_i1	DenovoEntry	DenovoEntry	DenovoEntry	Vibrio cholerae	KUY43862.1hypothetical protein AWN58_18135 [Vibrio cholerae]	NA	NA	cellular organisms; Bacteria; Proteobacteria; Gammaproteobacteria; Vibrionales; Vibrionaceae; Vibrio;
aburDev_TRINITY_DN112074_c0_g2_i1	DenovoEntry	DenovoEntry	DenovoEntry	NA	NA	NA	NA	NA
aburDev_TRINITY_DN112094_c7_g2_i1	DenovoEntry	DenovoEntry	DenovoEntry	NA	NA	NA	blue	NA
aburDev_TRINITY_DN112104_c0_g1_i15	DenovoEntry	DenovoEntry	DenovoEntry	NA	NA	NA	steelblue	NA
aburDev_TRINITY_DN112104_c0_g1_i7	DenovoEntry	DenovoEntry	DenovoEntry	Oreochromis niloticus	XP_019204483.1PREDICTED: protein-L-isoaspartate(D-aspartate) O-methyltransferase isoform X3 [Oreochromis niloticus]	GO:0004719,GO:0005737,GO:0006479	green	cellular organisms; Eukaryota; Opisthokonta; Metazoa; Eumetazoa; Bilateria; Deuterostomia; Chordata; Craniata; Vertebrata; Gnathostomata; Teleostomi; Euteleostomi; Actinopterygii; Actinopteri; Neopterygii; Teleostei; Osteoglossocephalai; Clupeocephala; Euteleosteomorpha; Neoteleostei; Eurypterygia; Ctenosquamata; Acanthomorphata; Euacanthomorphacea; Percomorphaceae; Ovalentaria; Cichlomorphae; Ci…
aburDev_TRINITY_DN112125_c1_g1_i1	DenovoEntry	DenovoEntry	DenovoEntry	NA	NA	NA	NA	NA
aburDev_TRINITY_DN112134_c0_g1_i5	DenovoEntry	DenovoEntry	DenovoEntry	Maylandia zebra	XP_014267132.1PREDICTED: protein NLRC3 [Maylandia zebra]	NA	green	cellular organisms; Eukaryota; Opisthokonta; Metazoa; Eumetazoa; Bilateria; Deuterostomia; Chordata; Craniata; Vertebrata; Gnathostomata; Teleostomi; Euteleostomi; Actinopterygii; Actinopteri; Neopterygii; Teleostei; Osteoglossocephalai; Clupeocephala; Euteleosteomorpha; Neoteleostei; Eurypterygia; Ctenosquamata; Acanthomorphata; Euacanthomorphacea; Percomorphaceae; Ovalentaria; Cichlomorphae; Ci…
aburDev_TRINITY_DN112146_c0_g1_i2	DenovoEntry	DenovoEntry	DenovoEntry	Neolamprologus brichardi	XP_006802568.1PREDICTED: ADP-ribosylation factor-like protein 2-like [Neolamprologus brichardi]	GO:0005525,GO:0005622,GO:0007264,GO:0019003	cyan	cellular organisms; Eukaryota; Opisthokonta; Metazoa; Eumetazoa; Bilateria; Deuterostomia; Chordata; Craniata; Vertebrata; Gnathostomata; Teleostomi; Euteleostomi; Actinopterygii; Actinopteri; Neopterygii; Teleostei; Osteoglossocephalai; Clupeocephala; Euteleosteomorpha; Neoteleostei; Eurypterygia; Ctenosquamata; Acanthomorphata; Euacanthomorphacea; Percomorphaceae; Ovalentaria; Cichlomorphae; Ci…
aburDev_TRINITY_DN112170_c0_g1_i1	DenovoEntry	DenovoEntry	DenovoEntry	NA	NA	NA	tan	NA
aburDev_TRINITY_DN112170_c0_g1_i2	DenovoEntry	DenovoEntry	DenovoEntry	NA	NA	NA	NA	NA
aburDev_TRINITY_DN112171_c2_g2_i1	DenovoEntry	DenovoEntry	DenovoEntry	NA	NA	NA	darkgrey	NA
aburDev_TRINITY_DN112171_c7_g1_i1	DenovoEntry	DenovoEntry	DenovoEntry	NA	NA	NA	green	NA
aburDev_TRINITY_DN112191_c11_g1_i1	DenovoEntry	DenovoEntry	DenovoEntry	NA	NA	NA	darkorange	NA
aburDev_TRINITY_DN112191_c3_g1_i1	DenovoEntry	DenovoEntry	DenovoEntry	NA	NA	NA	NA	NA
aburDev_TRINITY_DN112204_c0_g1_i6	DenovoEntry	DenovoEntry	DenovoEntry	Oreochromis niloticus	XP_019217801.1PREDICTED: 5-hydroxytryptamine receptor 3A-like [Oreochromis niloticus]	GO:0006810	darkgrey	cellular organisms; Eukaryota; Opisthokonta; Metazoa; Eumetazoa; Bilateria; Deuterostomia; Chordata; Craniata; Vertebrata; Gnathostomata; Teleostomi; Euteleostomi; Actinopterygii; Actinopteri; Neopterygii; Teleostei; Osteoglossocephalai; Clupeocephala; Euteleosteomorpha; Neoteleostei; Eurypterygia; Ctenosquamata; Acanthomorphata; Euacanthomorphacea; Percomorphaceae; Ovalentaria; Cichlomorphae; Ci…
aburDev_TRINITY_DN112211_c0_g1_i1	DenovoEntry	DenovoEntry	DenovoEntry	NA	NA	NA	NA	NA
aburDev_TRINITY_DN112211_c0_g2_i1	DenovoEntry	DenovoEntry	DenovoEntry	Oreochromis niloticus	XP_019220798.1PREDICTED: uncharacterized protein LOC109204413 [Oreochromis niloticus]	NA	NA	cellular organisms; Eukaryota; Opisthokonta; Metazoa; Eumetazoa; Bilateria; Deuterostomia; Chordata; Craniata; Vertebrata; Gnathostomata; Teleostomi; Euteleostomi; Actinopterygii; Actinopteri; Neopterygii; Teleostei; Osteoglossocephalai; Clupeocephala; Euteleosteomorpha; Neoteleostei; Eurypterygia; Ctenosquamata; Acanthomorphata; Euacanthomorphacea; Percomorphaceae; Ovalentaria; Cichlomorphae; Ci…
aburDev_TRINITY_DN112229_c0_g1_i1	DenovoEntry	DenovoEntry	DenovoEntry	NA	NA	NA	NA	NA
aburDev_TRINITY_DN112229_c1_g1_i2	DenovoEntry	DenovoEntry	DenovoEntry	Haplochromis burtoni	XP_005929058.2PREDICTED: UDP-N-acetylhexosamine pyrophosphorylase-like protein 1 [Haplochromis burtoni]	GO:0003977,GO:0004386,GO:0005829,GO:0006048,GO:0008192,GO:0070566	green	cellular organisms; Eukaryota; Opisthokonta; Metazoa; Eumetazoa; Bilateria; Deuterostomia; Chordata; Craniata; Vertebrata; Gnathostomata; Teleostomi; Euteleostomi; Actinopterygii; Actinopteri; Neopterygii; Teleostei; Osteoglossocephalai; Clupeocephala; Euteleosteomorpha; Neoteleostei; Eurypterygia; Ctenosquamata; Acanthomorphata; Euacanthomorphacea; Percomorphaceae; Ovalentaria; Cichlomorphae; Ci…
aburDev_TRINITY_DN112240_c0_g1_i1	DenovoEntry	DenovoEntry	DenovoEntry	NA	NA	NA	blue	NA
aburDev_TRINITY_DN112242_c1_g1_i1	DenovoEntry	DenovoEntry	DenovoEntry	NA	NA	NA	turquoise	NA
aburDev_TRINITY_DN112251_c3_g10_i1	DenovoEntry	DenovoEntry	DenovoEntry	NA	NA	NA	NA	NA
aburDev_TRINITY_DN112252_c0_g3_i1	DenovoEntry	DenovoEntry	DenovoEntry	NA	NA	NA	darkorange	NA
aburDev_TRINITY_DN112278_c0_g1_i1	DenovoEntry	DenovoEntry	DenovoEntry	Pundamilia nyererei	XP_013767485.1PREDICTED: uncharacterized protein LOC102206490 [Pundamilia nyererei]	NA	cyan	cellular organisms; Eukaryota; Opisthokonta; Metazoa; Eumetazoa; Bilateria; Deuterostomia; Chordata; Craniata; Vertebrata; Gnathostomata; Teleostomi; Euteleostomi; Actinopterygii; Actinopteri; Neopterygii; Teleostei; Osteoglossocephalai; Clupeocephala; Euteleosteomorpha; Neoteleostei; Eurypterygia; Ctenosquamata; Acanthomorphata; Euacanthomorphacea; Percomorphaceae; Ovalentaria; Cichlomorphae; Ci…
aburDev_TRINITY_DN112283_c0_g2_i1	DenovoEntry	DenovoEntry	DenovoEntry	NA	NA	NA	brown	NA
aburDev_TRINITY_DN112293_c0_g1_i11	DenovoEntry	DenovoEntry	DenovoEntry	Oreochromis niloticus	XP_019201073.1PREDICTED: G2/M phase-specific E3 ubiquitin-protein ligase [Oreochromis niloticus]	GO:0046872	turquoise	cellular organisms; Eukaryota; Opisthokonta; Metazoa; Eumetazoa; Bilateria; Deuterostomia; Chordata; Craniata; Vertebrata; Gnathostomata; Teleostomi; Euteleostomi; Actinopterygii; Actinopteri; Neopterygii; Teleostei; Osteoglossocephalai; Clupeocephala; Euteleosteomorpha; Neoteleostei; Eurypterygia; Ctenosquamata; Acanthomorphata; Euacanthomorphacea; Percomorphaceae; Ovalentaria; Cichlomorphae; Ci…
aburDev_TRINITY_DN112295_c0_g2_i1	DenovoEntry	DenovoEntry	DenovoEntry	Maylandia zebra	XP_014265892.1PREDICTED: uncharacterized protein LOC106675552 partial [Maylandia zebra]	NA	royalblue	cellular organisms; Eukaryota; Opisthokonta; Metazoa; Eumetazoa; Bilateria; Deuterostomia; Chordata; Craniata; Vertebrata; Gnathostomata; Teleostomi; Euteleostomi; Actinopterygii; Actinopteri; Neopterygii; Teleostei; Osteoglossocephalai; Clupeocephala; Euteleosteomorpha; Neoteleostei; Eurypterygia; Ctenosquamata; Acanthomorphata; Euacanthomorphacea; Percomorphaceae; Ovalentaria; Cichlomorphae; Ci…
aburDev_TRINITY_DN112321_c6_g1_i1	DenovoEntry	DenovoEntry	DenovoEntry	NA	NA	NA	orange	NA
aburDev_TRINITY_DN112322_c2_g4_i1	DenovoEntry	DenovoEntry	DenovoEntry	NA	NA	NA	royalblue	NA
aburDev_TRINITY_DN112338_c0_g1_i2	DenovoEntry	DenovoEntry	DenovoEntry	NA	NA	NA	NA	NA
aburDev_TRINITY_DN11234_c0_g1_i1	DenovoEntry	DenovoEntry	DenovoEntry	NA	NA	NA	NA	NA
aburDev_TRINITY_DN112345_c0_g1_i1	DenovoEntry	DenovoEntry	DenovoEntry	Burkholderia multivorans ATCC 17616	BAG46934.1hypothetical protein BMULJ_05092 [Burkholderia multivorans ATCC 17616]	NA	NA	cellular organisms; Bacteria; Proteobacteria; Betaproteobacteria; Burkholderiales; Burkholderiaceae; Burkholderia; Burkholderia cepacia complex; Burkholderia multivorans;
aburDev_TRINITY_DN112345_c0_g1_i2	DenovoEntry	DenovoEntry	DenovoEntry	Burkholderia multivorans ATCC 17616	BAG46934.1hypothetical protein BMULJ_05092 [Burkholderia multivorans ATCC 17616]	NA	green	cellular organisms; Bacteria; Proteobacteria; Betaproteobacteria; Burkholderiales; Burkholderiaceae; Burkholderia; Burkholderia cepacia complex; Burkholderia multivorans;
aburDev_TRINITY_DN112345_c0_g1_i3	DenovoEntry	DenovoEntry	DenovoEntry	Corchorus olitorius	BAJ11784.1dehydration responsive protein partial [Corchorus olitorius]	NA	green	cellular organisms; Eukaryota; Viridiplantae; Streptophyta; Streptophytina; Embryophyta; Tracheophyta; Euphyllophyta; Spermatophyta; Magnoliophyta; Mesangiospermae; eudicotyledons; Gunneridae; Pentapetalae; rosids; malvids; Malvales; Malvaceae; Grewioideae; Apeibeae; Corchorus;
aburDev_TRINITY_DN112345_c0_g1_i5	DenovoEntry	DenovoEntry	DenovoEntry	Burkholderia multivorans ATCC 17616	BAG46934.1hypothetical protein BMULJ_05092 [Burkholderia multivorans ATCC 17616]	NA	green	cellular organisms; Bacteria; Proteobacteria; Betaproteobacteria; Burkholderiales; Burkholderiaceae; Burkholderia; Burkholderia cepacia complex; Burkholderia multivorans;
aburDev_TRINITY_DN112345_c0_g1_i6	DenovoEntry	DenovoEntry	DenovoEntry	Burkholderia multivorans ATCC 17616	BAG46934.1hypothetical protein BMULJ_05092 [Burkholderia multivorans ATCC 17616]	NA	green	cellular organisms; Bacteria; Proteobacteria; Betaproteobacteria; Burkholderiales; Burkholderiaceae; Burkholderia; Burkholderia cepacia complex; Burkholderia multivorans;
aburDev_TRINITY_DN112345_c0_g2_i1	DenovoEntry	DenovoEntry	DenovoEntry	uncultured alpha proteobacterium HF0070_14E07	ADI17229.1hypothetical protein partial [uncultured alpha proteobacterium HF0070_14E07]	NA	NA	cellular organisms; Bacteria; Proteobacteria; Alphaproteobacteria; environmental samples;
aburDev_TRINITY_DN112345_c0_g2_i2	DenovoEntry	DenovoEntry	DenovoEntry	uncultured alpha proteobacterium HF0070_14E07	ADI17229.1hypothetical protein partial [uncultured alpha proteobacterium HF0070_14E07]	NA	green	cellular organisms; Bacteria; Proteobacteria; Alphaproteobacteria; environmental samples;
aburDev_TRINITY_DN112345_c0_g2_i3	DenovoEntry	DenovoEntry	DenovoEntry	uncultured alpha proteobacterium HF0070_14E07	ADI17229.1hypothetical protein partial [uncultured alpha proteobacterium HF0070_14E07]	NA	NA	cellular organisms; Bacteria; Proteobacteria; Alphaproteobacteria; environmental samples;
aburDev_TRINITY_DN112345_c0_g3_i1	DenovoEntry	DenovoEntry	DenovoEntry	uncultured alpha proteobacterium HF0070_14E07	ADI17229.1hypothetical protein partial [uncultured alpha proteobacterium HF0070_14E07]	NA	NA	cellular organisms; Bacteria; Proteobacteria; Alphaproteobacteria; environmental samples;
aburDev_TRINITY_DN112345_c0_g4_i1	DenovoEntry	DenovoEntry	DenovoEntry	Enterobacter cloacae	OUF36104.1hypothetical protein AZZ63_003213 partial [Enterobacter cloacae]	NA	NA	cellular organisms; Bacteria; Proteobacteria; Gammaproteobacteria; Enterobacterales; Enterobacteriaceae; Enterobacter; Enterobacter cloacae complex;
aburDev_TRINITY_DN112345_c0_g5_i1	DenovoEntry	DenovoEntry	DenovoEntry	Gossypium raimondii	KJB06193.1hypothetical protein B456_001G163100 partial [Gossypium raimondii]	NA	brown	cellular organisms; Eukaryota; Viridiplantae; Streptophyta; Streptophytina; Embryophyta; Tracheophyta; Euphyllophyta; Spermatophyta; Magnoliophyta; Mesangiospermae; eudicotyledons; Gunneridae; Pentapetalae; rosids; malvids; Malvales; Malvaceae; Malvoideae; Gossypium;
aburDev_TRINITY_DN112345_c0_g6_i1	DenovoEntry	DenovoEntry	DenovoEntry	Vibrio parahaemolyticus	ASO14827.1hypothetical protein BGM07_010695 [Vibrio parahaemolyticus]	NA	green	cellular organisms; Bacteria; Proteobacteria; Gammaproteobacteria; Vibrionales; Vibrionaceae; Vibrio; Vibrio harveyi group;
aburDev_TRINITY_DN11235_c0_g1_i1	DenovoEntry	DenovoEntry	DenovoEntry	NA	NA	NA	turquoise	NA
aburDev_TRINITY_DN112363_c2_g2_i8	DenovoEntry	DenovoEntry	DenovoEntry	Sinocyclocheilus grahami	XP_016129912.1PREDICTED: calcium permeable stress-gated cation channel 1-like [Sinocyclocheilus grahami]	NA	NA	cellular organisms; Eukaryota; Opisthokonta; Metazoa; Eumetazoa; Bilateria; Deuterostomia; Chordata; Craniata; Vertebrata; Gnathostomata; Teleostomi; Euteleostomi; Actinopterygii; Actinopteri; Neopterygii; Teleostei; Osteoglossocephalai; Clupeocephala; Otomorpha; Ostariophysi; Otophysi; Cypriniphysae; Cypriniformes; Cyprinoidea; Cyprinidae; Sinocyclocheilus;
aburDev_TRINITY_DN112369_c1_g4_i1	DenovoEntry	DenovoEntry	DenovoEntry	NA	NA	NA	green	NA
aburDev_TRINITY_DN112375_c0_g1_i1	DenovoEntry	DenovoEntry	DenovoEntry	NA	NA	NA	green	NA
aburDev_TRINITY_DN112376_c4_g5_i1	DenovoEntry	DenovoEntry	DenovoEntry	NA	NA	NA	NA	NA
aburDev_TRINITY_DN112388_c3_g1_i1	DenovoEntry	DenovoEntry	DenovoEntry	NA	NA	NA	NA	NA
aburDev_TRINITY_DN112392_c6_g1_i1	DenovoEntry	DenovoEntry	DenovoEntry	NA	NA	NA	NA	NA
aburDev_TRINITY_DN112417_c4_g1_i1	DenovoEntry	DenovoEntry	DenovoEntry	NA	NA	NA	NA	NA
aburDev_TRINITY_DN112419_c12_g2_i1	DenovoEntry	DenovoEntry	DenovoEntry	Sinocyclocheilus rhinocerous	XP_016406629.1PREDICTED: myosin-IIIa-like [Sinocyclocheilus rhinocerous]	NA	royalblue	cellular organisms; Eukaryota; Opisthokonta; Metazoa; Eumetazoa; Bilateria; Deuterostomia; Chordata; Craniata; Vertebrata; Gnathostomata; Teleostomi; Euteleostomi; Actinopterygii; Actinopteri; Neopterygii; Teleostei; Osteoglossocephalai; Clupeocephala; Otomorpha; Ostariophysi; Otophysi; Cypriniphysae; Cypriniformes; Cyprinoidea; Cyprinidae; Sinocyclocheilus;
aburDev_TRINITY_DN112445_c0_g8_i1	DenovoEntry	DenovoEntry	DenovoEntry	NA	NA	NA	salmon	NA
aburDev_TRINITY_DN112447_c1_g3_i1	DenovoEntry	DenovoEntry	DenovoEntry	NA	NA	NA	NA	NA
aburDev_TRINITY_DN112447_c1_g5_i1	DenovoEntry	DenovoEntry	DenovoEntry	NA	NA	NA	NA	NA
aburDev_TRINITY_DN112450_c0_g1_i1	DenovoEntry	DenovoEntry	DenovoEntry	NA	NA	NA	darkturquoise	NA
aburDev_TRINITY_DN112459_c0_g1_i1	DenovoEntry	DenovoEntry	DenovoEntry	NA	NA	NA	turquoise	NA
aburDev_TRINITY_DN112459_c0_g1_i2	DenovoEntry	DenovoEntry	DenovoEntry	NA	NA	NA	turquoise	NA
aburDev_TRINITY_DN112470_c0_g1_i1	DenovoEntry	DenovoEntry	DenovoEntry	Haplochromis burtoni	XP_014186728.1PREDICTED: polyserase-2-like [Haplochromis burtoni]	GO:0004252,GO:0006508,GO:0016021	grey60	cellular organisms; Eukaryota; Opisthokonta; Metazoa; Eumetazoa; Bilateria; Deuterostomia; Chordata; Craniata; Vertebrata; Gnathostomata; Teleostomi; Euteleostomi; Actinopterygii; Actinopteri; Neopterygii; Teleostei; Osteoglossocephalai; Clupeocephala; Euteleosteomorpha; Neoteleostei; Eurypterygia; Ctenosquamata; Acanthomorphata; Euacanthomorphacea; Percomorphaceae; Ovalentaria; Cichlomorphae; Ci…
aburDev_TRINITY_DN112470_c0_g1_i2	DenovoEntry	DenovoEntry	DenovoEntry	NA	NA	NA	NA	NA
aburDev_TRINITY_DN112470_c0_g1_i6	DenovoEntry	DenovoEntry	DenovoEntry	Haplochromis burtoni	XP_014186728.1PREDICTED: polyserase-2-like [Haplochromis burtoni]	GO:0004252,GO:0006508,GO:0016020	NA	cellular organisms; Eukaryota; Opisthokonta; Metazoa; Eumetazoa; Bilateria; Deuterostomia; Chordata; Craniata; Vertebrata; Gnathostomata; Teleostomi; Euteleostomi; Actinopterygii; Actinopteri; Neopterygii; Teleostei; Osteoglossocephalai; Clupeocephala; Euteleosteomorpha; Neoteleostei; Eurypterygia; Ctenosquamata; Acanthomorphata; Euacanthomorphacea; Percomorphaceae; Ovalentaria; Cichlomorphae; Ci…
aburDev_TRINITY_DN112475_c0_g2_i4	DenovoEntry	DenovoEntry	DenovoEntry	Oreochromis niloticus	XP_013128990.2PREDICTED: pre-mRNA-splicing factor 38A isoform X1 [Oreochromis niloticus]	NA	turquoise	cellular organisms; Eukaryota; Opisthokonta; Metazoa; Eumetazoa; Bilateria; Deuterostomia; Chordata; Craniata; Vertebrata; Gnathostomata; Teleostomi; Euteleostomi; Actinopterygii; Actinopteri; Neopterygii; Teleostei; Osteoglossocephalai; Clupeocephala; Euteleosteomorpha; Neoteleostei; Eurypterygia; Ctenosquamata; Acanthomorphata; Euacanthomorphacea; Percomorphaceae; Ovalentaria; Cichlomorphae; Ci…
aburDev_TRINITY_DN112485_c0_g1_i1	DenovoEntry	DenovoEntry	DenovoEntry	NA	NA	NA	turquoise	NA
aburDev_TRINITY_DN112485_c4_g2_i1	DenovoEntry	DenovoEntry	DenovoEntry	NA	NA	NA	NA	NA
aburDev_TRINITY_DN112486_c1_g1_i1	DenovoEntry	DenovoEntry	DenovoEntry	Oreochromis niloticus	lcl|XP_019211209.1 PREDICTED: nuclear GTPase SLIP-GC isoform X1 [Oreochromis niloticus]/XP_019211208.1PREDICTED: nuclear GTPase SLIP-GC isoform X1 [Oreochromis niloticus]	NA	green	cellular organisms; Eukaryota; Opisthokonta; Metazoa; Eumetazoa; Bilateria; Deuterostomia; Chordata; Craniata; Vertebrata; Gnathostomata; Teleostomi; Euteleostomi; Actinopterygii; Actinopteri; Neopterygii; Teleostei; Osteoglossocephalai; Clupeocephala; Euteleosteomorpha; Neoteleostei; Eurypterygia; Ctenosquamata; Acanthomorphata; Euacanthomorphacea; Percomorphaceae; Ovalentaria; Cichlomorphae; Ci…
aburDev_TRINITY_DN112486_c1_g1_i10	DenovoEntry	DenovoEntry	DenovoEntry	NA	NA	NA	NA	NA
aburDev_TRINITY_DN112486_c1_g1_i12	DenovoEntry	DenovoEntry	DenovoEntry	NA	NA	NA	NA	NA
aburDev_TRINITY_DN112486_c1_g1_i14	DenovoEntry	DenovoEntry	DenovoEntry	Oreochromis niloticus	lcl|XP_019211209.1 PREDICTED: nuclear GTPase SLIP-GC isoform X1 [Oreochromis niloticus]/XP_019211208.1PREDICTED: nuclear GTPase SLIP-GC isoform X1 [Oreochromis niloticus]	NA	tan	cellular organisms; Eukaryota; Opisthokonta; Metazoa; Eumetazoa; Bilateria; Deuterostomia; Chordata; Craniata; Vertebrata; Gnathostomata; Teleostomi; Euteleostomi; Actinopterygii; Actinopteri; Neopterygii; Teleostei; Osteoglossocephalai; Clupeocephala; Euteleosteomorpha; Neoteleostei; Eurypterygia; Ctenosquamata; Acanthomorphata; Euacanthomorphacea; Percomorphaceae; Ovalentaria; Cichlomorphae; Ci…
aburDev_TRINITY_DN112486_c1_g1_i17	DenovoEntry	DenovoEntry	DenovoEntry	Neolamprologus brichardi	XP_006791701.1PREDICTED: nuclear GTPase SLIP-GC-like [Neolamprologus brichardi]	NA	brown	cellular organisms; Eukaryota; Opisthokonta; Metazoa; Eumetazoa; Bilateria; Deuterostomia; Chordata; Craniata; Vertebrata; Gnathostomata; Teleostomi; Euteleostomi; Actinopterygii; Actinopteri; Neopterygii; Teleostei; Osteoglossocephalai; Clupeocephala; Euteleosteomorpha; Neoteleostei; Eurypterygia; Ctenosquamata; Acanthomorphata; Euacanthomorphacea; Percomorphaceae; Ovalentaria; Cichlomorphae; Ci…
aburDev_TRINITY_DN112486_c1_g1_i18	DenovoEntry	DenovoEntry	DenovoEntry	NA	NA	NA	NA	NA
aburDev_TRINITY_DN112486_c1_g1_i19	DenovoEntry	DenovoEntry	DenovoEntry	NA	NA	NA	salmon	NA
aburDev_TRINITY_DN112486_c1_g1_i9	DenovoEntry	DenovoEntry	DenovoEntry	Neolamprologus brichardi	XP_006791701.1PREDICTED: nuclear GTPase SLIP-GC-like [Neolamprologus brichardi]	NA	orange	cellular organisms; Eukaryota; Opisthokonta; Metazoa; Eumetazoa; Bilateria; Deuterostomia; Chordata; Craniata; Vertebrata; Gnathostomata; Teleostomi; Euteleostomi; Actinopterygii; Actinopteri; Neopterygii; Teleostei; Osteoglossocephalai; Clupeocephala; Euteleosteomorpha; Neoteleostei; Eurypterygia; Ctenosquamata; Acanthomorphata; Euacanthomorphacea; Percomorphaceae; Ovalentaria; Cichlomorphae; Ci…
aburDev_TRINITY_DN112505_c2_g2_i1	DenovoEntry	DenovoEntry	DenovoEntry	NA	NA	NA	NA	NA
aburDev_TRINITY_DN112510_c3_g1_i1	DenovoEntry	DenovoEntry	DenovoEntry	NA	NA	NA	blue	NA
aburDev_TRINITY_DN112512_c3_g7_i2	DenovoEntry	DenovoEntry	DenovoEntry	NA	NA	NA	NA	NA
aburDev_TRINITY_DN112512_c3_g7_i3	DenovoEntry	DenovoEntry	DenovoEntry	Maylandia zebra	XP_004573633.1PREDICTED: protein c-ets-1-B-like isoform X2 [Maylandia zebra]	GO:0000981,GO:0001570,GO:0002040,GO:0003007,GO:0005634,GO:0006357,GO:0030223,GO:0030325,GO:0035779,GO:0043565,GO:0060217	NA	cellular organisms; Eukaryota; Opisthokonta; Metazoa; Eumetazoa; Bilateria; Deuterostomia; Chordata; Craniata; Vertebrata; Gnathostomata; Teleostomi; Euteleostomi; Actinopterygii; Actinopteri; Neopterygii; Teleostei; Osteoglossocephalai; Clupeocephala; Euteleosteomorpha; Neoteleostei; Eurypterygia; Ctenosquamata; Acanthomorphata; Euacanthomorphacea; Percomorphaceae; Ovalentaria; Cichlomorphae; Ci…
aburDev_TRINITY_DN112529_c0_g1_i1	DenovoEntry	DenovoEntry	DenovoEntry	Streptococcus infantarius subsp. infantarius ATCC BAA-102	EDT48701.1hypothetical protein STRINF_00001 [Streptococcus infantarius subsp. infantarius ATCC BAA-102]	NA	NA	cellular organisms; Bacteria; Terrabacteria group; Firmicutes; Bacilli; Lactobacillales; Streptococcaceae; Streptococcus; Streptococcus infantarius; Streptococcus infantarius subsp. infantarius;
aburDev_TRINITY_DN112529_c0_g1_i2	DenovoEntry	DenovoEntry	DenovoEntry	Streptococcus pneumoniae	CJY84548.1degenerate transposase (orf1) [Streptococcus pneumoniae]	NA	black	cellular organisms; Bacteria; Terrabacteria group; Firmicutes; Bacilli; Lactobacillales; Streptococcaceae; Streptococcus;
aburDev_TRINITY_DN112529_c0_g1_i4	DenovoEntry	DenovoEntry	DenovoEntry	Streptococcus infantarius subsp. infantarius ATCC BAA-102	EDT48701.1hypothetical protein STRINF_00001 [Streptococcus infantarius subsp. infantarius ATCC BAA-102]	NA	NA	cellular organisms; Bacteria; Terrabacteria group; Firmicutes; Bacilli; Lactobacillales; Streptococcaceae; Streptococcus; Streptococcus infantarius; Streptococcus infantarius subsp. infantarius;
aburDev_TRINITY_DN112529_c0_g2_i1	DenovoEntry	DenovoEntry	DenovoEntry	Taylorella asinigenitalis 14/45	CCG20230.1hypothetical protein KUM_1452 [Taylorella asinigenitalis 14/45]	NA	NA	cellular organisms; Bacteria; Proteobacteria; Betaproteobacteria; Burkholderiales; Alcaligenaceae; Taylorella; Taylorella asinigenitalis;
aburDev_TRINITY_DN112529_c0_g3_i1	DenovoEntry	DenovoEntry	DenovoEntry	Stylonychia lemnae	CDW90691.1UNKNOWN [Stylonychia lemnae]	NA	NA	cellular organisms; Eukaryota; Alveolata; Ciliophora; Intramacronucleata; Spirotrichea; Stichotrichia; Sporadotrichida; Oxytrichidae; Stylonychinae; Stylonychia;
aburDev_TRINITY_DN112529_c0_g4_i1	DenovoEntry	DenovoEntry	DenovoEntry	Gemella morbillorum M424	lcl|EFV35605.1 predicted protein [Gemella morbillorum M424]/EFV35049.1predicted protein [Gemella morbillorum M424]	NA	NA	cellular organisms; Bacteria; Terrabacteria group; Firmicutes; Bacilli; Bacillales; Bacillales incertae sedis; Bacillales Family XI. Incertae Sedis; Gemella; Gemella morbillorum;
aburDev_TRINITY_DN112529_c0_g4_i2	DenovoEntry	DenovoEntry	DenovoEntry	Gemella morbillorum M424	lcl|EFV35605.1 predicted protein [Gemella morbillorum M424]/EFV35049.1predicted protein [Gemella morbillorum M424]	NA	NA	cellular organisms; Bacteria; Terrabacteria group; Firmicutes; Bacilli; Bacillales; Bacillales incertae sedis; Bacillales Family XI. Incertae Sedis; Gemella; Gemella morbillorum;
aburDev_TRINITY_DN11253_c0_g1_i1	DenovoEntry	DenovoEntry	DenovoEntry	NA	NA	NA	NA	NA
aburDev_TRINITY_DN11253_c0_g2_i1	DenovoEntry	DenovoEntry	DenovoEntry	NA	NA	NA	turquoise	NA
aburDev_TRINITY_DN112532_c0_g1_i3	DenovoEntry	DenovoEntry	DenovoEntry	Pseudoscardovia suis	lcl|OZG51675.1 TolA domain-containing protein [Pseudoscardovia suis]/OZG50553.1TolA domain-containing protein [Pseudoscardovia suis]/lcl|OZG50718.1 TolA domain-containing protein [Pseudoscardovia suis]	NA	NA	cellular organisms; Bacteria; Terrabacteria group; Actinobacteria; Actinobacteria; Bifidobacteriales; Bifidobacteriaceae; Pseudoscardovia;
aburDev_TRINITY_DN112532_c0_g1_i4	DenovoEntry	DenovoEntry	DenovoEntry	Capnocytophaga canimorsus	CEN48439.1conserved hypothetical protein [Capnocytophaga canimorsus]	NA	NA	cellular organisms; Bacteria; FCB group; Bacteroidetes/Chlorobi group; Bacteroidetes; Flavobacteriia; Flavobacteriales; Flavobacteriaceae; Capnocytophaga;
aburDev_TRINITY_DN112532_c1_g1_i1	DenovoEntry	DenovoEntry	DenovoEntry	Acinetobacter sp. 25977_7	EXT36960.1hypothetical protein J810_4084 partial [Acinetobacter sp. 25977_7]	NA	black	cellular organisms; Bacteria; Proteobacteria; Gammaproteobacteria; Pseudomonadales; Moraxellaceae; Acinetobacter; Acinetobacter calcoaceticus/baumannii complex;
aburDev_TRINITY_DN112532_c1_g2_i1	DenovoEntry	DenovoEntry	DenovoEntry	uncultured bacterium	AOE11684.1hypothetical protein [uncultured bacterium]	NA	NA	cellular organisms; Bacteria; environmental samples;
aburDev_TRINITY_DN112532_c1_g3_i1	DenovoEntry	DenovoEntry	DenovoEntry	Escherichia coli KTE10	ELC06673.1hypothetical protein WCM_04769 partial [Escherichia coli KTE10]	NA	green	cellular organisms; Bacteria; Proteobacteria; Gammaproteobacteria; Enterobacterales; Enterobacteriaceae; Escherichia; Escherichia coli;
aburDev_TRINITY_DN112532_c1_g3_i3	DenovoEntry	DenovoEntry	DenovoEntry	Escherichia coli KTE210	ELD18608.1hypothetical protein A15U_04539 partial [Escherichia coli KTE210]	NA	black	cellular organisms; Bacteria; Proteobacteria; Gammaproteobacteria; Enterobacterales; Enterobacteriaceae; Escherichia; Escherichia coli;
aburDev_TRINITY_DN112532_c1_g3_i4	DenovoEntry	DenovoEntry	DenovoEntry	Escherichia coli O104:H4 str. Ec11-9941/Escherichia coli O104:H4 str. Ec11-5604/Escherichia coli O104:H4 str. Ec12-0465	EKZ75334.1hypothetical protein O7E_02948 partial [Escherichia coli O104:H4 str. Ec11-5604]/lcl|EKZ94644.1 hypothetical protein MO7_05239 partial [Escherichia coli O104:H4 str. Ec11-9941]/lcl|EKZ77907.1 hypothetical protein S7Y_04888 partial [Escherichia coli O104:H4 str. Ec12-0465]	NA	green	cellular organisms; Bacteria; Proteobacteria; Gammaproteobacteria; Enterobacterales; Enterobacteriaceae; Escherichia; Escherichia coli; Escherichia coli O104:H4;
aburDev_TRINITY_DN112532_c1_g4_i1	DenovoEntry	DenovoEntry	DenovoEntry	Azospirillum brasilense Sp245	CCD00678.1conserved protein of unknown function (plasmid) [Azospirillum brasilense Sp245]	NA	NA	cellular organisms; Bacteria; Proteobacteria; Alphaproteobacteria; Rhodospirillales; Rhodospirillaceae; Azospirillum; Azospirillum brasilense;
aburDev_TRINITY_DN112532_c1_g4_i2	DenovoEntry	DenovoEntry	DenovoEntry	Asaia platycodi SF2.1	CDG40808.1conserved hypothetical protein [Asaia platycodi SF2.1]	NA	white	cellular organisms; Bacteria; Proteobacteria; Alphaproteobacteria; Rhodospirillales; Acetobacteraceae; Asaia; Asaia platycodi;
aburDev_TRINITY_DN112532_c1_g4_i3	DenovoEntry	DenovoEntry	DenovoEntry	Azospirillum brasilense Sp245	CCD00678.1conserved protein of unknown function (plasmid) [Azospirillum brasilense Sp245]	NA	NA	cellular organisms; Bacteria; Proteobacteria; Alphaproteobacteria; Rhodospirillales; Rhodospirillaceae; Azospirillum; Azospirillum brasilense;
aburDev_TRINITY_DN112532_c1_g7_i1	DenovoEntry	DenovoEntry	DenovoEntry	Escherichia coli UMEA 3053-1	EQW37646.1hypothetical protein G903_04242 partial [Escherichia coli UMEA 3053-1]	NA	black	cellular organisms; Bacteria; Proteobacteria; Gammaproteobacteria; Enterobacterales; Enterobacteriaceae; Escherichia; Escherichia coli;
aburDev_TRINITY_DN112532_c1_g7_i2	DenovoEntry	DenovoEntry	DenovoEntry	Escherichia coli KTE10	ELC06673.1hypothetical protein WCM_04769 partial [Escherichia coli KTE10]	NA	green	cellular organisms; Bacteria; Proteobacteria; Gammaproteobacteria; Enterobacterales; Enterobacteriaceae; Escherichia; Escherichia coli;
aburDev_TRINITY_DN112532_c1_g7_i3	DenovoEntry	DenovoEntry	DenovoEntry	Escherichia coli KTE10	ELC06673.1hypothetical protein WCM_04769 partial [Escherichia coli KTE10]	NA	lightyellow	cellular organisms; Bacteria; Proteobacteria; Gammaproteobacteria; Enterobacterales; Enterobacteriaceae; Escherichia; Escherichia coli;
aburDev_TRINITY_DN112532_c1_g7_i4	DenovoEntry	DenovoEntry	DenovoEntry	Bathymodiolus azoricus thioautotrophic gill symbiont	SEI00833.1conserved hypothetical protein [Bathymodiolus azoricus thioautotrophic gill symbiont]	NA	NA	cellular organisms; Bacteria; Proteobacteria; Gammaproteobacteria; unclassified Gammaproteobacteria; sulfur-oxidizing symbionts;
aburDev_TRINITY_DN112532_c1_g8_i1	DenovoEntry	DenovoEntry	DenovoEntry	Phaeodactylum tricornutum	AID23620.1hypothetical protein partial [Phaeodactylum tricornutum]	NA	NA	cellular organisms; Eukaryota; Stramenopiles; Bacillariophyta; Bacillariophyceae; Bacillariophycidae; Naviculales; Phaeodactylaceae; Phaeodactylum;
aburDev_TRINITY_DN112532_c1_g9_i1	DenovoEntry	DenovoEntry	DenovoEntry	uncultured bacterium	AOE06246.1hypothetical protein [uncultured bacterium]	NA	NA	cellular organisms; Bacteria; environmental samples;
aburDev_TRINITY_DN112533_c0_g1_i1	DenovoEntry	DenovoEntry	DenovoEntry	NA	NA	NA	NA	NA
aburDev_TRINITY_DN112548_c12_g1_i2	DenovoEntry	DenovoEntry	DenovoEntry	Pundamilia nyererei	XP_005746721.1PREDICTED: NAD-dependent protein deacetylase sirtuin-3 mitochondrial isoform X5 [Pundamilia nyererei]	GO:0005743,GO:0005759,GO:0008270,GO:0009060,GO:0032041,GO:0034983,GO:0070403,GO:0070932,GO:2000757	black	cellular organisms; Eukaryota; Opisthokonta; Metazoa; Eumetazoa; Bilateria; Deuterostomia; Chordata; Craniata; Vertebrata; Gnathostomata; Teleostomi; Euteleostomi; Actinopterygii; Actinopteri; Neopterygii; Teleostei; Osteoglossocephalai; Clupeocephala; Euteleosteomorpha; Neoteleostei; Eurypterygia; Ctenosquamata; Acanthomorphata; Euacanthomorphacea; Percomorphaceae; Ovalentaria; Cichlomorphae; Ci…
aburDev_TRINITY_DN112551_c11_g1_i1	DenovoEntry	DenovoEntry	DenovoEntry	NA	NA	NA	turquoise	NA
aburDev_TRINITY_DN112551_c11_g1_i2	DenovoEntry	DenovoEntry	DenovoEntry	NA	NA	NA	turquoise	NA
aburDev_TRINITY_DN112553_c0_g4_i5	DenovoEntry	DenovoEntry	DenovoEntry	Pundamilia nyererei	XP_013763305.1PREDICTED: voltage-gated potassium channel subunit beta-3-like [Pundamilia nyererei]	NA	blue	cellular organisms; Eukaryota; Opisthokonta; Metazoa; Eumetazoa; Bilateria; Deuterostomia; Chordata; Craniata; Vertebrata; Gnathostomata; Teleostomi; Euteleostomi; Actinopterygii; Actinopteri; Neopterygii; Teleostei; Osteoglossocephalai; Clupeocephala; Euteleosteomorpha; Neoteleostei; Eurypterygia; Ctenosquamata; Acanthomorphata; Euacanthomorphacea; Percomorphaceae; Ovalentaria; Cichlomorphae; Ci…
aburDev_TRINITY_DN112553_c0_g4_i8	DenovoEntry	DenovoEntry	DenovoEntry	Oreochromis niloticus	XP_003456488.2PREDICTED: voltage-gated potassium channel subunit beta-3 isoform X2 [Oreochromis niloticus]	NA	blue	cellular organisms; Eukaryota; Opisthokonta; Metazoa; Eumetazoa; Bilateria; Deuterostomia; Chordata; Craniata; Vertebrata; Gnathostomata; Teleostomi; Euteleostomi; Actinopterygii; Actinopteri; Neopterygii; Teleostei; Osteoglossocephalai; Clupeocephala; Euteleosteomorpha; Neoteleostei; Eurypterygia; Ctenosquamata; Acanthomorphata; Euacanthomorphacea; Percomorphaceae; Ovalentaria; Cichlomorphae; Ci…
aburDev_TRINITY_DN112565_c0_g2_i2	DenovoEntry	DenovoEntry	DenovoEntry	NA	NA	NA	cyan	NA
aburDev_TRINITY_DN112579_c3_g1_i7	DenovoEntry	DenovoEntry	DenovoEntry	Maylandia zebra	XP_014268518.1PREDICTED: uncharacterized protein LOC106676428 [Maylandia zebra]	NA	blue	cellular organisms; Eukaryota; Opisthokonta; Metazoa; Eumetazoa; Bilateria; Deuterostomia; Chordata; Craniata; Vertebrata; Gnathostomata; Teleostomi; Euteleostomi; Actinopterygii; Actinopteri; Neopterygii; Teleostei; Osteoglossocephalai; Clupeocephala; Euteleosteomorpha; Neoteleostei; Eurypterygia; Ctenosquamata; Acanthomorphata; Euacanthomorphacea; Percomorphaceae; Ovalentaria; Cichlomorphae; Ci…
aburDev_TRINITY_DN112580_c13_g1_i1	DenovoEntry	DenovoEntry	DenovoEntry	NA	NA	NA	NA	NA
aburDev_TRINITY_DN112581_c1_g2_i17	DenovoEntry	DenovoEntry	DenovoEntry	Haplochromis burtoni	XP_014186499.1PREDICTED: protein NLRC5-like [Haplochromis burtoni]	NA	green	cellular organisms; Eukaryota; Opisthokonta; Metazoa; Eumetazoa; Bilateria; Deuterostomia; Chordata; Craniata; Vertebrata; Gnathostomata; Teleostomi; Euteleostomi; Actinopterygii; Actinopteri; Neopterygii; Teleostei; Osteoglossocephalai; Clupeocephala; Euteleosteomorpha; Neoteleostei; Eurypterygia; Ctenosquamata; Acanthomorphata; Euacanthomorphacea; Percomorphaceae; Ovalentaria; Cichlomorphae; Ci…
aburDev_TRINITY_DN112581_c1_g2_i9	DenovoEntry	DenovoEntry	DenovoEntry	Maylandia zebra	XP_014264242.1PREDICTED: protein NLRC5-like [Maylandia zebra]	NA	NA	cellular organisms; Eukaryota; Opisthokonta; Metazoa; Eumetazoa; Bilateria; Deuterostomia; Chordata; Craniata; Vertebrata; Gnathostomata; Teleostomi; Euteleostomi; Actinopterygii; Actinopteri; Neopterygii; Teleostei; Osteoglossocephalai; Clupeocephala; Euteleosteomorpha; Neoteleostei; Eurypterygia; Ctenosquamata; Acanthomorphata; Euacanthomorphacea; Percomorphaceae; Ovalentaria; Cichlomorphae; Ci…
aburDev_TRINITY_DN112584_c0_g1_i1	DenovoEntry	DenovoEntry	DenovoEntry	Oreochromis niloticus	lcl|XP_019212059.1 PREDICTED: uncharacterized protein LOC109200937 isoform X1 [Oreochromis niloticus]/XP_019212058.1PREDICTED: uncharacterized protein LOC109200937 isoform X1 [Oreochromis niloticus]/lcl|XP_019212060.1 PREDICTED: uncharacterized protein LOC109200937 isoform X1 [Oreochromis niloticus]	NA	NA	cellular organisms; Eukaryota; Opisthokonta; Metazoa; Eumetazoa; Bilateria; Deuterostomia; Chordata; Craniata; Vertebrata; Gnathostomata; Teleostomi; Euteleostomi; Actinopterygii; Actinopteri; Neopterygii; Teleostei; Osteoglossocephalai; Clupeocephala; Euteleosteomorpha; Neoteleostei; Eurypterygia; Ctenosquamata; Acanthomorphata; Euacanthomorphacea; Percomorphaceae; Ovalentaria; Cichlomorphae; Ci…
aburDev_TRINITY_DN112587_c1_g2_i1	DenovoEntry	DenovoEntry	DenovoEntry	NA	NA	NA	NA	NA
aburDev_TRINITY_DN112598_c2_g1_i2	DenovoEntry	DenovoEntry	DenovoEntry	NA	NA	NA	cyan	NA
aburDev_TRINITY_DN112600_c1_g1_i1	DenovoEntry	DenovoEntry	DenovoEntry	NA	NA	NA	salmon	NA
aburDev_TRINITY_DN112603_c6_g1_i1	DenovoEntry	DenovoEntry	DenovoEntry	NA	NA	NA	royalblue	NA
aburDev_TRINITY_DN112608_c7_g2_i2	DenovoEntry	DenovoEntry	DenovoEntry	Neolamprologus brichardi	XP_006786336.1PREDICTED: LOW QUALITY PROTEIN: HEAT repeat-containing protein 5A-like [Neolamprologus brichardi]	NA	brown	cellular organisms; Eukaryota; Opisthokonta; Metazoa; Eumetazoa; Bilateria; Deuterostomia; Chordata; Craniata; Vertebrata; Gnathostomata; Teleostomi; Euteleostomi; Actinopterygii; Actinopteri; Neopterygii; Teleostei; Osteoglossocephalai; Clupeocephala; Euteleosteomorpha; Neoteleostei; Eurypterygia; Ctenosquamata; Acanthomorphata; Euacanthomorphacea; Percomorphaceae; Ovalentaria; Cichlomorphae; Ci…
aburDev_TRINITY_DN112619_c1_g2_i4	DenovoEntry	DenovoEntry	DenovoEntry	Pundamilia nyererei	XP_013766851.1PREDICTED: solute carrier family 2 facilitated glucose transporter member 11-like [Pundamilia nyererei]	NA	cyan	cellular organisms; Eukaryota; Opisthokonta; Metazoa; Eumetazoa; Bilateria; Deuterostomia; Chordata; Craniata; Vertebrata; Gnathostomata; Teleostomi; Euteleostomi; Actinopterygii; Actinopteri; Neopterygii; Teleostei; Osteoglossocephalai; Clupeocephala; Euteleosteomorpha; Neoteleostei; Eurypterygia; Ctenosquamata; Acanthomorphata; Euacanthomorphacea; Percomorphaceae; Ovalentaria; Cichlomorphae; Ci…
aburDev_TRINITY_DN112630_c0_g2_i2	DenovoEntry	DenovoEntry	DenovoEntry	Scleropages formosus	KPP62500.1histone demethylase UTY-like [Scleropages formosus]	NA	black	cellular organisms; Eukaryota; Opisthokonta; Metazoa; Eumetazoa; Bilateria; Deuterostomia; Chordata; Craniata; Vertebrata; Gnathostomata; Teleostomi; Euteleostomi; Actinopterygii; Actinopteri; Neopterygii; Teleostei; Osteoglossocephalai; Osteoglossocephala; Osteoglossomorpha; Osteoglossiformes; Osteoglossidae; Scleropages;
aburDev_TRINITY_DN112633_c2_g7_i1	DenovoEntry	DenovoEntry	DenovoEntry	Xenopus tropicalis	CAH17862.1TPA: putative transposase [Xenopus tropicalis]	NA	green	cellular organisms; Eukaryota; Opisthokonta; Metazoa; Eumetazoa; Bilateria; Deuterostomia; Chordata; Craniata; Vertebrata; Gnathostomata; Teleostomi; Euteleostomi; Sarcopterygii; Dipnotetrapodomorpha; Tetrapoda; Amphibia; Batrachia; Anura; Pipoidea; Pipidae; Xenopodinae; Xenopus; Silurana;
aburDev_TRINITY_DN112648_c5_g4_i9	DenovoEntry	DenovoEntry	DenovoEntry	Haplochromis burtoni	XP_005950851.2PREDICTED: cystine/glutamate transporter-like [Haplochromis burtoni]	GO:0003333,GO:0005887,GO:0015179,GO:0015297	salmon	cellular organisms; Eukaryota; Opisthokonta; Metazoa; Eumetazoa; Bilateria; Deuterostomia; Chordata; Craniata; Vertebrata; Gnathostomata; Teleostomi; Euteleostomi; Actinopterygii; Actinopteri; Neopterygii; Teleostei; Osteoglossocephalai; Clupeocephala; Euteleosteomorpha; Neoteleostei; Eurypterygia; Ctenosquamata; Acanthomorphata; Euacanthomorphacea; Percomorphaceae; Ovalentaria; Cichlomorphae; Ci…
aburDev_TRINITY_DN112654_c7_g3_i1	DenovoEntry	DenovoEntry	DenovoEntry	NA	NA	NA	NA	NA
aburDev_TRINITY_DN112667_c2_g7_i8	DenovoEntry	DenovoEntry	DenovoEntry	Oreochromis niloticus	XP_005470253.1PREDICTED: inactive rhomboid protein 2 isoform X2 [Oreochromis niloticus]	NA	NA	cellular organisms; Eukaryota; Opisthokonta; Metazoa; Eumetazoa; Bilateria; Deuterostomia; Chordata; Craniata; Vertebrata; Gnathostomata; Teleostomi; Euteleostomi; Actinopterygii; Actinopteri; Neopterygii; Teleostei; Osteoglossocephalai; Clupeocephala; Euteleosteomorpha; Neoteleostei; Eurypterygia; Ctenosquamata; Acanthomorphata; Euacanthomorphacea; Percomorphaceae; Ovalentaria; Cichlomorphae; Ci…
aburDev_TRINITY_DN112668_c1_g2_i1	DenovoEntry	DenovoEntry	DenovoEntry	NA	NA	NA	NA	NA
aburDev_TRINITY_DN112668_c1_g7_i2	DenovoEntry	DenovoEntry	DenovoEntry	NA	NA	NA	NA	NA
aburDev_TRINITY_DN11268_c0_g1_i1	DenovoEntry	DenovoEntry	DenovoEntry	NA	NA	NA	NA	NA
aburDev_TRINITY_DN11268_c0_g2_i1	DenovoEntry	DenovoEntry	DenovoEntry	NA	NA	NA	NA	NA
aburDev_TRINITY_DN112687_c3_g1_i1	DenovoEntry	DenovoEntry	DenovoEntry	NA	NA	NA	grey60	NA
aburDev_TRINITY_DN112689_c1_g5_i1	DenovoEntry	DenovoEntry	DenovoEntry	Pundamilia nyererei	XP_005755005.1PREDICTED: heat shock 70 kDa protein 12A-like [Pundamilia nyererei]	NA	blue	cellular organisms; Eukaryota; Opisthokonta; Metazoa; Eumetazoa; Bilateria; Deuterostomia; Chordata; Craniata; Vertebrata; Gnathostomata; Teleostomi; Euteleostomi; Actinopterygii; Actinopteri; Neopterygii; Teleostei; Osteoglossocephalai; Clupeocephala; Euteleosteomorpha; Neoteleostei; Eurypterygia; Ctenosquamata; Acanthomorphata; Euacanthomorphacea; Percomorphaceae; Ovalentaria; Cichlomorphae; Ci…
aburDev_TRINITY_DN112709_c2_g3_i1	DenovoEntry	DenovoEntry	DenovoEntry	NA	NA	NA	NA	NA
aburDev_TRINITY_DN112710_c1_g1_i1	DenovoEntry	DenovoEntry	DenovoEntry	NA	NA	NA	NA	NA
aburDev_TRINITY_DN112715_c1_g1_i6	DenovoEntry	DenovoEntry	DenovoEntry	Oreochromis niloticus	XP_005477793.1PREDICTED: uncharacterized protein CXorf57 homolog isoform X1 [Oreochromis niloticus]	NA	blue	cellular organisms; Eukaryota; Opisthokonta; Metazoa; Eumetazoa; Bilateria; Deuterostomia; Chordata; Craniata; Vertebrata; Gnathostomata; Teleostomi; Euteleostomi; Actinopterygii; Actinopteri; Neopterygii; Teleostei; Osteoglossocephalai; Clupeocephala; Euteleosteomorpha; Neoteleostei; Eurypterygia; Ctenosquamata; Acanthomorphata; Euacanthomorphacea; Percomorphaceae; Ovalentaria; Cichlomorphae; Ci…
aburDev_TRINITY_DN112715_c1_g1_i9	DenovoEntry	DenovoEntry	DenovoEntry	Maylandia zebra	XP_014268603.1PREDICTED: uncharacterized protein CXorf57 isoform X2 [Maylandia zebra]	NA	NA	cellular organisms; Eukaryota; Opisthokonta; Metazoa; Eumetazoa; Bilateria; Deuterostomia; Chordata; Craniata; Vertebrata; Gnathostomata; Teleostomi; Euteleostomi; Actinopterygii; Actinopteri; Neopterygii; Teleostei; Osteoglossocephalai; Clupeocephala; Euteleosteomorpha; Neoteleostei; Eurypterygia; Ctenosquamata; Acanthomorphata; Euacanthomorphacea; Percomorphaceae; Ovalentaria; Cichlomorphae; Ci…
aburDev_TRINITY_DN112716_c5_g1_i1	DenovoEntry	DenovoEntry	DenovoEntry	NA	NA	NA	NA	NA
aburDev_TRINITY_DN112722_c3_g1_i1	DenovoEntry	DenovoEntry	DenovoEntry	Pundamilia nyererei	XP_005730211.2PREDICTED: beta-13-galactosyl-O-glycosyl-glycoprotein beta-16-N-acetylglucosaminyltransferase 3 [Pundamilia nyererei]	NA	NA	cellular organisms; Eukaryota; Opisthokonta; Metazoa; Eumetazoa; Bilateria; Deuterostomia; Chordata; Craniata; Vertebrata; Gnathostomata; Teleostomi; Euteleostomi; Actinopterygii; Actinopteri; Neopterygii; Teleostei; Osteoglossocephalai; Clupeocephala; Euteleosteomorpha; Neoteleostei; Eurypterygia; Ctenosquamata; Acanthomorphata; Euacanthomorphacea; Percomorphaceae; Ovalentaria; Cichlomorphae; Ci…
aburDev_TRINITY_DN112722_c3_g1_i6	DenovoEntry	DenovoEntry	DenovoEntry	Pundamilia nyererei	XP_005730211.2PREDICTED: beta-13-galactosyl-O-glycosyl-glycoprotein beta-16-N-acetylglucosaminyltransferase 3 [Pundamilia nyererei]	NA	NA	cellular organisms; Eukaryota; Opisthokonta; Metazoa; Eumetazoa; Bilateria; Deuterostomia; Chordata; Craniata; Vertebrata; Gnathostomata; Teleostomi; Euteleostomi; Actinopterygii; Actinopteri; Neopterygii; Teleostei; Osteoglossocephalai; Clupeocephala; Euteleosteomorpha; Neoteleostei; Eurypterygia; Ctenosquamata; Acanthomorphata; Euacanthomorphacea; Percomorphaceae; Ovalentaria; Cichlomorphae; Ci…
aburDev_TRINITY_DN112746_c2_g1_i1	DenovoEntry	DenovoEntry	DenovoEntry	NA	NA	NA	NA	NA
aburDev_TRINITY_DN112746_c2_g1_i2	DenovoEntry	DenovoEntry	DenovoEntry	NA	NA	NA	brown	NA
aburDev_TRINITY_DN112746_c2_g2_i1	DenovoEntry	DenovoEntry	DenovoEntry	NA	NA	NA	NA	NA
aburDev_TRINITY_DN112754_c0_g1_i1	DenovoEntry	DenovoEntry	DenovoEntry	Bradyrhizobium sp. ORS 285	SMX61072.1protein of unknown function [Bradyrhizobium sp. ORS 285]	NA	green	cellular organisms; Bacteria; Proteobacteria; Alphaproteobacteria; Rhizobiales; Bradyrhizobiaceae; Bradyrhizobium;
aburDev_TRINITY_DN112766_c1_g1_i1	DenovoEntry	DenovoEntry	DenovoEntry	NA	NA	NA	NA	NA
aburDev_TRINITY_DN112772_c2_g1_i2	DenovoEntry	DenovoEntry	DenovoEntry	Heliobacterium modesticaldum Ice1	ABZ84906.1hypothetical protein HM1_3148 [Heliobacterium modesticaldum Ice1]	NA	black	cellular organisms; Bacteria; Terrabacteria group; Firmicutes; Clostridia; Clostridiales; Heliobacteriaceae; Heliobacterium; Heliobacterium modesticaldum;
aburDev_TRINITY_DN112772_c2_g1_i4	DenovoEntry	DenovoEntry	DenovoEntry	Azospirillum sp. CAG:260	CDB39267.1putative uncharacterized protein [Azospirillum sp. CAG:260]	NA	green	cellular organisms; Bacteria; Proteobacteria; Alphaproteobacteria; Rhodospirillales; Rhodospirillaceae; Azospirillum; environmental samples;
aburDev_TRINITY_DN112772_c2_g1_i5	DenovoEntry	DenovoEntry	DenovoEntry	Azospirillum sp. CAG:260	CDB39267.1putative uncharacterized protein [Azospirillum sp. CAG:260]	NA	NA	cellular organisms; Bacteria; Proteobacteria; Alphaproteobacteria; Rhodospirillales; Rhodospirillaceae; Azospirillum; environmental samples;
aburDev_TRINITY_DN112772_c2_g1_i7	DenovoEntry	DenovoEntry	DenovoEntry	Vibrio parahaemolyticus	OUD48600.1hypothetical protein BTA15_24580 partial [Vibrio parahaemolyticus]	NA	NA	cellular organisms; Bacteria; Proteobacteria; Gammaproteobacteria; Vibrionales; Vibrionaceae; Vibrio; Vibrio harveyi group;
aburDev_TRINITY_DN112772_c2_g2_i1	DenovoEntry	DenovoEntry	DenovoEntry	Heliobacterium modesticaldum Ice1	ABZ84906.1hypothetical protein HM1_3148 [Heliobacterium modesticaldum Ice1]	NA	black	cellular organisms; Bacteria; Terrabacteria group; Firmicutes; Clostridia; Clostridiales; Heliobacteriaceae; Heliobacterium; Heliobacterium modesticaldum;
aburDev_TRINITY_DN112772_c2_g3_i1	DenovoEntry	DenovoEntry	DenovoEntry	Propionibacterium acnes HL053PA2	EFT50296.1hypothetical protein HMPREF9565_01483 [Propionibacterium acnes HL053PA2]	NA	black	cellular organisms; Bacteria; Terrabacteria group; Actinobacteria; Actinobacteria; Propionibacteriales; Propionibacteriaceae; Propionibacterium;
aburDev_TRINITY_DN112792_c0_g1_i5	DenovoEntry	DenovoEntry	DenovoEntry	NA	NA	NA	blue	NA
aburDev_TRINITY_DN112799_c1_g1_i1	DenovoEntry	DenovoEntry	DenovoEntry	Streptococcus anginosus subsp. whileyi CCUG 39159/Streptococcus pneumoniae	EID19494.1hypothetical protein HMPREF1043_0706 [Streptococcus anginosus subsp. whileyi CCUG 39159]/lcl|CVO00539.1 Uncharacterised protein [Streptococcus pneumoniae]	NA	NA	cellular organisms; Bacteria; Terrabacteria group; Firmicutes; Bacilli; Lactobacillales; Streptococcaceae; Streptococcus; Streptococcus anginosus group; Streptococcus anginosus; Streptococcus anginosus subsp. whileyi;
aburDev_TRINITY_DN112799_c1_g2_i1	DenovoEntry	DenovoEntry	DenovoEntry	Varibaculum cambriense DORA_20	lcl|ETI82948.1 hypothetical protein Q618_VCMC00001G0529 [Varibaculum cambriense DORA_20]/ETI82480.1hypothetical protein Q618_VCMC00001G0061 [Varibaculum cambriense DORA_20]	NA	NA	cellular organisms; Bacteria; Terrabacteria group; Actinobacteria; Actinobacteria; Actinomycetales; Actinomycetaceae; Varibaculum; Varibaculum cambriense;
aburDev_TRINITY_DN112799_c1_g2_i2	DenovoEntry	DenovoEntry	DenovoEntry	Corynebacterium pseudogenitalium ATCC 33035	lcl|EFQ80863.1 hypothetical protein HMPREF0305_11004 [Corynebacterium pseudogenitalium ATCC 33035]/EFQ80764.1hypothetical protein HMPREF0305_11075 [Corynebacterium pseudogenitalium ATCC 33035]	NA	NA	cellular organisms; Bacteria; Terrabacteria group; Actinobacteria; Actinobacteria; Corynebacteriales; Corynebacteriaceae; Corynebacterium; Corynebacterium pseudogenitalium;
aburDev_TRINITY_DN112799_c1_g3_i1	DenovoEntry	DenovoEntry	DenovoEntry	Varibaculum cambriense DORA_20	lcl|ETI82948.1 hypothetical protein Q618_VCMC00001G0529 [Varibaculum cambriense DORA_20]/ETI82480.1hypothetical protein Q618_VCMC00001G0061 [Varibaculum cambriense DORA_20]	NA	black	cellular organisms; Bacteria; Terrabacteria group; Actinobacteria; Actinobacteria; Actinomycetales; Actinomycetaceae; Varibaculum; Varibaculum cambriense;
aburDev_TRINITY_DN112799_c1_g3_i2	DenovoEntry	DenovoEntry	DenovoEntry	Streptococcus anginosus subsp. whileyi CCUG 39159/Streptococcus pneumoniae	EID19494.1hypothetical protein HMPREF1043_0706 [Streptococcus anginosus subsp. whileyi CCUG 39159]/lcl|CVO00539.1 Uncharacterised protein [Streptococcus pneumoniae]	NA	NA	cellular organisms; Bacteria; Terrabacteria group; Firmicutes; Bacilli; Lactobacillales; Streptococcaceae; Streptococcus; Streptococcus anginosus group; Streptococcus anginosus; Streptococcus anginosus subsp. whileyi;
aburDev_TRINITY_DN112799_c2_g1_i1	DenovoEntry	DenovoEntry	DenovoEntry	Lactobacillus fermentum 28-3-CHN	EEX24763.1LOW QUALITY PROTEIN: hypothetical protein HMPREF0513_01842 partial [Lactobacillus fermentum 28-3-CHN]	NA	NA	cellular organisms; Bacteria; Terrabacteria group; Firmicutes; Bacilli; Lactobacillales; Lactobacillaceae; Lactobacillus; Lactobacillus fermentum;
aburDev_TRINITY_DN112799_c3_g1_i1	DenovoEntry	DenovoEntry	DenovoEntry	Vibrio parahaemolyticus 10290	EQL89715.1hypothetical protein D052_4663 [Vibrio parahaemolyticus 10290]	NA	NA	cellular organisms; Bacteria; Proteobacteria; Gammaproteobacteria; Vibrionales; Vibrionaceae; Vibrio; Vibrio harveyi group; Vibrio parahaemolyticus;
aburDev_TRINITY_DN112815_c2_g1_i1	DenovoEntry	DenovoEntry	DenovoEntry	Vibrio parahaemolyticus	OUJ36598.1hypothetical protein BTZ53_25070 [Vibrio parahaemolyticus]	NA	NA	cellular organisms; Bacteria; Proteobacteria; Gammaproteobacteria; Vibrionales; Vibrionaceae; Vibrio; Vibrio harveyi group;
aburDev_TRINITY_DN112815_c3_g1_i1	DenovoEntry	DenovoEntry	DenovoEntry	Acinetobacter baumannii NIPH 146	ENU67436.1hypothetical protein F979_00530 partial [Acinetobacter baumannii NIPH 146]	NA	NA	cellular organisms; Bacteria; Proteobacteria; Gammaproteobacteria; Pseudomonadales; Moraxellaceae; Acinetobacter; Acinetobacter calcoaceticus/baumannii complex; Acinetobacter baumannii;
aburDev_TRINITY_DN112815_c3_g1_i3	DenovoEntry	DenovoEntry	DenovoEntry	Klebsiella pneumoniae	OUI31666.1hypothetical protein AZZ76_004805 partial [Klebsiella pneumoniae]	NA	NA	cellular organisms; Bacteria; Proteobacteria; Gammaproteobacteria; Enterobacterales; Enterobacteriaceae; Klebsiella;
aburDev_TRINITY_DN112815_c4_g1_i1	DenovoEntry	DenovoEntry	DenovoEntry	uncultured bacterium	AOE12499.1hypothetical protein [uncultured bacterium]	NA	NA	cellular organisms; Bacteria; environmental samples;
aburDev_TRINITY_DN112815_c4_g10_i1	DenovoEntry	DenovoEntry	DenovoEntry	Escherichia coli MS 200-1	EFJ62681.1hypothetical protein HMPREF9553_01204 [Escherichia coli MS 200-1]	NA	darkgrey	cellular organisms; Bacteria; Proteobacteria; Gammaproteobacteria; Enterobacterales; Enterobacteriaceae; Escherichia; Escherichia coli;
aburDev_TRINITY_DN112815_c4_g10_i3	DenovoEntry	DenovoEntry	DenovoEntry	Ixodes scapularis	lcl|EEC08748.1 hypothetical protein IscW_ISCW024385 partial [Ixodes scapularis]/XP_002435918.1hypothetical protein IscW_ISCW024385 [Ixodes scapularis]	NA	green	cellular organisms; Eukaryota; Opisthokonta; Metazoa; Eumetazoa; Bilateria; Protostomia; Ecdysozoa; Panarthropoda; Arthropoda; Chelicerata; Arachnida; Acari; Parasitiformes; Ixodida; Ixodoidea; Ixodidae; Ixodinae; Ixodes;
aburDev_TRINITY_DN112815_c4_g2_i1	DenovoEntry	DenovoEntry	DenovoEntry	Propionibacterium acnes HL053PA2	EFT50296.1hypothetical protein HMPREF9565_01483 [Propionibacterium acnes HL053PA2]	NA	royalblue	cellular organisms; Bacteria; Terrabacteria group; Actinobacteria; Actinobacteria; Propionibacteriales; Propionibacteriaceae; Propionibacterium;
aburDev_TRINITY_DN112815_c4_g3_i1	DenovoEntry	DenovoEntry	DenovoEntry	Lactobacillus jensenii 269-3	EEQ24559.1hypothetical protein LACJE0001_1464 [Lactobacillus jensenii 269-3]	NA	NA	cellular organisms; Bacteria; Terrabacteria group; Firmicutes; Bacilli; Lactobacillales; Lactobacillaceae; Lactobacillus; Lactobacillus jensenii;
aburDev_TRINITY_DN112815_c4_g4_i1	DenovoEntry	DenovoEntry	DenovoEntry	Oikopleura dioica	CBY13234.1unnamed protein product partial [Oikopleura dioica]	NA	green	cellular organisms; Eukaryota; Opisthokonta; Metazoa; Eumetazoa; Bilateria; Deuterostomia; Chordata; Tunicata; Appendicularia; Oikopleuridae; Oikopleura;
aburDev_TRINITY_DN112815_c4_g5_i1	DenovoEntry	DenovoEntry	DenovoEntry	Lactobacillus jensenii 269-3	EEQ24559.1hypothetical protein LACJE0001_1464 [Lactobacillus jensenii 269-3]	NA	NA	cellular organisms; Bacteria; Terrabacteria group; Firmicutes; Bacilli; Lactobacillales; Lactobacillaceae; Lactobacillus; Lactobacillus jensenii;
aburDev_TRINITY_DN112815_c4_g6_i1	DenovoEntry	DenovoEntry	DenovoEntry	Lactobacillus jensenii 269-3	EEQ24559.1hypothetical protein LACJE0001_1464 [Lactobacillus jensenii 269-3]	NA	NA	cellular organisms; Bacteria; Terrabacteria group; Firmicutes; Bacilli; Lactobacillales; Lactobacillaceae; Lactobacillus; Lactobacillus jensenii;
aburDev_TRINITY_DN112815_c4_g7_i1	DenovoEntry	DenovoEntry	DenovoEntry	Bifidobacterium longum subsp. infantis CCUG 52486	EEQ56088.1hypothetical protein BLIG_02218 [Bifidobacterium longum subsp. infantis CCUG 52486]	NA	black	cellular organisms; Bacteria; Terrabacteria group; Actinobacteria; Actinobacteria; Bifidobacteriales; Bifidobacteriaceae; Bifidobacterium; Bifidobacterium longum; Bifidobacterium longum subsp. infantis;
aburDev_TRINITY_DN112815_c4_g7_i2	DenovoEntry	DenovoEntry	DenovoEntry	Lactobacillus jensenii 269-3	EEQ24559.1hypothetical protein LACJE0001_1464 [Lactobacillus jensenii 269-3]	NA	black	cellular organisms; Bacteria; Terrabacteria group; Firmicutes; Bacilli; Lactobacillales; Lactobacillaceae; Lactobacillus; Lactobacillus jensenii;
aburDev_TRINITY_DN112815_c4_g7_i4	DenovoEntry	DenovoEntry	DenovoEntry	Lactobacillus jensenii 269-3	EEQ24559.1hypothetical protein LACJE0001_1464 [Lactobacillus jensenii 269-3]	NA	NA	cellular organisms; Bacteria; Terrabacteria group; Firmicutes; Bacilli; Lactobacillales; Lactobacillaceae; Lactobacillus; Lactobacillus jensenii;
aburDev_TRINITY_DN112815_c4_g8_i1	DenovoEntry	DenovoEntry	DenovoEntry	Xanthomonas citri subsp. citri/Xanthomonas citri pv. bilvae	lcl|CEI15548.1 conserved hypothetical protein [Xanthomonas citri subsp. citri]/lcl|CEH86587.1 conserved hypothetical protein [Xanthomonas citri subsp. citri]/lcl|CEI16180.1 conserved hypothetical protein [Xanthomonas citri subsp. citri]/lcl|CEH78256.1 conserved hypothetical protein [Xanthomonas citri subsp. citri]/lcl|CEL46623.1 conserved hypothetical protein [Xanthomonas citri subsp. citri]/lcl|…	NA	green	cellular organisms; Bacteria; Proteobacteria; Gammaproteobacteria; Xanthomonadales; Xanthomonadaceae; Xanthomonas; Xanthomonas citri group; Xanthomonas citri;
aburDev_TRINITY_DN112815_c4_g9_i2	DenovoEntry	DenovoEntry	DenovoEntry	Paenibacillus sp. P22	CDN41090.1hypothetical protein BN871_AB_00880 [Paenibacillus sp. P22]	NA	NA	cellular organisms; Bacteria; Terrabacteria group; Firmicutes; Bacilli; Bacillales; Paenibacillaceae; Paenibacillus;
aburDev_TRINITY_DN112815_c4_g9_i3	DenovoEntry	DenovoEntry	DenovoEntry	Lactobacillus rhamnosus Lc 705	CAR90713.1Conserved protein [Lactobacillus rhamnosus Lc 705]	NA	NA	cellular organisms; Bacteria; Terrabacteria group; Firmicutes; Bacilli; Lactobacillales; Lactobacillaceae; Lactobacillus; Lactobacillus rhamnosus;
aburDev_TRINITY_DN112832_c4_g1_i1	DenovoEntry	DenovoEntry	DenovoEntry	NA	NA	NA	turquoise	NA
aburDev_TRINITY_DN112832_c4_g1_i2	DenovoEntry	DenovoEntry	DenovoEntry	NA	NA	NA	blue	NA
aburDev_TRINITY_DN112840_c5_g2_i1	DenovoEntry	DenovoEntry	DenovoEntry	NA	NA	NA	NA	NA
aburDev_TRINITY_DN112842_c7_g3_i2	DenovoEntry	DenovoEntry	DenovoEntry	Monopterus albus	XP_020470896.1rho-related GTP-binding protein RhoA-B-like [Monopterus albus]	NA	salmon	cellular organisms; Eukaryota; Opisthokonta; Metazoa; Eumetazoa; Bilateria; Deuterostomia; Chordata; Craniata; Vertebrata; Gnathostomata; Teleostomi; Euteleostomi; Actinopterygii; Actinopteri; Neopterygii; Teleostei; Osteoglossocephalai; Clupeocephala; Euteleosteomorpha; Neoteleostei; Eurypterygia; Ctenosquamata; Acanthomorphata; Euacanthomorphacea; Percomorphaceae; Anabantaria; Synbranchiformes;…
aburDev_TRINITY_DN112846_c0_g1_i1	DenovoEntry	DenovoEntry	DenovoEntry	NA	NA	NA	NA	NA
aburDev_TRINITY_DN112867_c1_g1_i16	DenovoEntry	DenovoEntry	DenovoEntry	Oreochromis niloticus	XP_005456429.2PREDICTED: lactosylceramide alpha-23-sialyltransferase isoform X1 [Oreochromis niloticus]	NA	turquoise	cellular organisms; Eukaryota; Opisthokonta; Metazoa; Eumetazoa; Bilateria; Deuterostomia; Chordata; Craniata; Vertebrata; Gnathostomata; Teleostomi; Euteleostomi; Actinopterygii; Actinopteri; Neopterygii; Teleostei; Osteoglossocephalai; Clupeocephala; Euteleosteomorpha; Neoteleostei; Eurypterygia; Ctenosquamata; Acanthomorphata; Euacanthomorphacea; Percomorphaceae; Ovalentaria; Cichlomorphae; Ci…
aburDev_TRINITY_DN112885_c5_g2_i9	DenovoEntry	DenovoEntry	DenovoEntry	NA	NA	NA	green	NA
aburDev_TRINITY_DN112890_c3_g2_i2	DenovoEntry	DenovoEntry	DenovoEntry	NA	NA	NA	royalblue	NA
aburDev_TRINITY_DN112908_c0_g1_i1	DenovoEntry	DenovoEntry	DenovoEntry	NA	NA	NA	NA	NA
aburDev_TRINITY_DN112926_c0_g1_i1	DenovoEntry	DenovoEntry	DenovoEntry	NA	NA	NA	blue	NA
aburDev_TRINITY_DN112931_c0_g2_i6	DenovoEntry	DenovoEntry	DenovoEntry	Haplochromis burtoni	XP_014185207.1PREDICTED: U3 small nucleolar RNA-associated protein 18 homolog [Haplochromis burtoni]	GO:0000462,GO:0032040,GO:0034388	darkorange	cellular organisms; Eukaryota; Opisthokonta; Metazoa; Eumetazoa; Bilateria; Deuterostomia; Chordata; Craniata; Vertebrata; Gnathostomata; Teleostomi; Euteleostomi; Actinopterygii; Actinopteri; Neopterygii; Teleostei; Osteoglossocephalai; Clupeocephala; Euteleosteomorpha; Neoteleostei; Eurypterygia; Ctenosquamata; Acanthomorphata; Euacanthomorphacea; Percomorphaceae; Ovalentaria; Cichlomorphae; Ci…
aburDev_TRINITY_DN112949_c4_g4_i1	DenovoEntry	DenovoEntry	DenovoEntry	NA	NA	NA	blue	NA
aburDev_TRINITY_DN112962_c5_g1_i1	DenovoEntry	DenovoEntry	DenovoEntry	NA	NA	NA	green	NA
aburDev_TRINITY_DN112963_c3_g15_i4	DenovoEntry	DenovoEntry	DenovoEntry	Neolamprologus brichardi	XP_006793805.1PREDICTED: poly [ADP-ribose] polymerase 14-like [Neolamprologus brichardi]	GO:0016757	green	cellular organisms; Eukaryota; Opisthokonta; Metazoa; Eumetazoa; Bilateria; Deuterostomia; Chordata; Craniata; Vertebrata; Gnathostomata; Teleostomi; Euteleostomi; Actinopterygii; Actinopteri; Neopterygii; Teleostei; Osteoglossocephalai; Clupeocephala; Euteleosteomorpha; Neoteleostei; Eurypterygia; Ctenosquamata; Acanthomorphata; Euacanthomorphacea; Percomorphaceae; Ovalentaria; Cichlomorphae; Ci…
aburDev_TRINITY_DN112963_c3_g15_i5	DenovoEntry	DenovoEntry	DenovoEntry	Oreochromis niloticus	XP_019208588.1PREDICTED: poly [ADP-ribose] polymerase 14 isoform X1 [Oreochromis niloticus]	GO:0003950	NA	cellular organisms; Eukaryota; Opisthokonta; Metazoa; Eumetazoa; Bilateria; Deuterostomia; Chordata; Craniata; Vertebrata; Gnathostomata; Teleostomi; Euteleostomi; Actinopterygii; Actinopteri; Neopterygii; Teleostei; Osteoglossocephalai; Clupeocephala; Euteleosteomorpha; Neoteleostei; Eurypterygia; Ctenosquamata; Acanthomorphata; Euacanthomorphacea; Percomorphaceae; Ovalentaria; Cichlomorphae; Ci…
aburDev_TRINITY_DN112963_c3_g15_i8	DenovoEntry	DenovoEntry	DenovoEntry	Haplochromis burtoni	XP_014196158.1PREDICTED: poly [ADP-ribose] polymerase 14-like [Haplochromis burtoni]	GO:0016757	NA	cellular organisms; Eukaryota; Opisthokonta; Metazoa; Eumetazoa; Bilateria; Deuterostomia; Chordata; Craniata; Vertebrata; Gnathostomata; Teleostomi; Euteleostomi; Actinopterygii; Actinopteri; Neopterygii; Teleostei; Osteoglossocephalai; Clupeocephala; Euteleosteomorpha; Neoteleostei; Eurypterygia; Ctenosquamata; Acanthomorphata; Euacanthomorphacea; Percomorphaceae; Ovalentaria; Cichlomorphae; Ci…
aburDev_TRINITY_DN112969_c1_g5_i2	DenovoEntry	DenovoEntry	DenovoEntry	Cyprinodon variegatus	XP_015255702.1PREDICTED: microfibril-associated glycoprotein 4-like [Cyprinodon variegatus]	NA	NA	cellular organisms; Eukaryota; Opisthokonta; Metazoa; Eumetazoa; Bilateria; Deuterostomia; Chordata; Craniata; Vertebrata; Gnathostomata; Teleostomi; Euteleostomi; Actinopterygii; Actinopteri; Neopterygii; Teleostei; Osteoglossocephalai; Clupeocephala; Euteleosteomorpha; Neoteleostei; Eurypterygia; Ctenosquamata; Acanthomorphata; Euacanthomorphacea; Percomorphaceae; Ovalentaria; Atherinomorphae; …
aburDev_TRINITY_DN112969_c1_g6_i2	DenovoEntry	DenovoEntry	DenovoEntry	Lates calcarifer	XP_018544337.1PREDICTED: microfibril-associated glycoprotein 4-like isoform X4 [Lates calcarifer]	NA	darkgrey	cellular organisms; Eukaryota; Opisthokonta; Metazoa; Eumetazoa; Bilateria; Deuterostomia; Chordata; Craniata; Vertebrata; Gnathostomata; Teleostomi; Euteleostomi; Actinopterygii; Actinopteri; Neopterygii; Teleostei; Osteoglossocephalai; Clupeocephala; Euteleosteomorpha; Neoteleostei; Eurypterygia; Ctenosquamata; Acanthomorphata; Euacanthomorphacea; Percomorphaceae; Carangaria; Carangaria incerta…
aburDev_TRINITY_DN112976_c0_g1_i1	DenovoEntry	DenovoEntry	DenovoEntry	Haplochromis burtoni	XP_014187175.1PREDICTED: uncharacterized protein LOC106632944 partial [Haplochromis burtoni]	NA	blue	cellular organisms; Eukaryota; Opisthokonta; Metazoa; Eumetazoa; Bilateria; Deuterostomia; Chordata; Craniata; Vertebrata; Gnathostomata; Teleostomi; Euteleostomi; Actinopterygii; Actinopteri; Neopterygii; Teleostei; Osteoglossocephalai; Clupeocephala; Euteleosteomorpha; Neoteleostei; Eurypterygia; Ctenosquamata; Acanthomorphata; Euacanthomorphacea; Percomorphaceae; Ovalentaria; Cichlomorphae; Ci…
aburDev_TRINITY_DN112978_c0_g1_i1	DenovoEntry	DenovoEntry	DenovoEntry	NA	NA	NA	blue	NA
aburDev_TRINITY_DN112981_c0_g1_i1	DenovoEntry	DenovoEntry	DenovoEntry	Danio rerio	XP_021329205.1uncharacterized protein LOC110439111 [Danio rerio]	NA	turquoise	cellular organisms; Eukaryota; Opisthokonta; Metazoa; Eumetazoa; Bilateria; Deuterostomia; Chordata; Craniata; Vertebrata; Gnathostomata; Teleostomi; Euteleostomi; Actinopterygii; Actinopteri; Neopterygii; Teleostei; Osteoglossocephalai; Clupeocephala; Otomorpha; Ostariophysi; Otophysi; Cypriniphysae; Cypriniformes; Cyprinoidea; Cyprinidae; Danio;
aburDev_TRINITY_DN113010_c9_g3_i9	DenovoEntry	DenovoEntry	DenovoEntry	Haplochromis burtoni	XP_005949063.1PREDICTED: uncharacterized protein LOC102291113 [Haplochromis burtoni]	NA	NA	cellular organisms; Eukaryota; Opisthokonta; Metazoa; Eumetazoa; Bilateria; Deuterostomia; Chordata; Craniata; Vertebrata; Gnathostomata; Teleostomi; Euteleostomi; Actinopterygii; Actinopteri; Neopterygii; Teleostei; Osteoglossocephalai; Clupeocephala; Euteleosteomorpha; Neoteleostei; Eurypterygia; Ctenosquamata; Acanthomorphata; Euacanthomorphacea; Percomorphaceae; Ovalentaria; Cichlomorphae; Ci…
aburDev_TRINITY_DN113026_c5_g3_i1	DenovoEntry	DenovoEntry	DenovoEntry	NA	NA	NA	steelblue	NA
aburDev_TRINITY_DN113034_c2_g2_i3	DenovoEntry	DenovoEntry	DenovoEntry	Oreochromis niloticus	XP_019207544.1PREDICTED: protein NLRC3-like [Oreochromis niloticus]	NA	NA	cellular organisms; Eukaryota; Opisthokonta; Metazoa; Eumetazoa; Bilateria; Deuterostomia; Chordata; Craniata; Vertebrata; Gnathostomata; Teleostomi; Euteleostomi; Actinopterygii; Actinopteri; Neopterygii; Teleostei; Osteoglossocephalai; Clupeocephala; Euteleosteomorpha; Neoteleostei; Eurypterygia; Ctenosquamata; Acanthomorphata; Euacanthomorphacea; Percomorphaceae; Ovalentaria; Cichlomorphae; Ci…
aburDev_TRINITY_DN113034_c2_g2_i4	DenovoEntry	DenovoEntry	DenovoEntry	Neolamprologus brichardi	XP_006806806.1PREDICTED: NACHT LRR and PYD domains-containing protein 12-like [Neolamprologus brichardi]	NA	NA	cellular organisms; Eukaryota; Opisthokonta; Metazoa; Eumetazoa; Bilateria; Deuterostomia; Chordata; Craniata; Vertebrata; Gnathostomata; Teleostomi; Euteleostomi; Actinopterygii; Actinopteri; Neopterygii; Teleostei; Osteoglossocephalai; Clupeocephala; Euteleosteomorpha; Neoteleostei; Eurypterygia; Ctenosquamata; Acanthomorphata; Euacanthomorphacea; Percomorphaceae; Ovalentaria; Cichlomorphae; Ci…
aburDev_TRINITY_DN113034_c2_g2_i5	DenovoEntry	DenovoEntry	DenovoEntry	NA	NA	NA	lightyellow	NA
aburDev_TRINITY_DN113034_c5_g9_i2	DenovoEntry	DenovoEntry	DenovoEntry	Maylandia zebra	XP_014264258.1PREDICTED: protein NLRC3-like [Maylandia zebra]	NA	NA	cellular organisms; Eukaryota; Opisthokonta; Metazoa; Eumetazoa; Bilateria; Deuterostomia; Chordata; Craniata; Vertebrata; Gnathostomata; Teleostomi; Euteleostomi; Actinopterygii; Actinopteri; Neopterygii; Teleostei; Osteoglossocephalai; Clupeocephala; Euteleosteomorpha; Neoteleostei; Eurypterygia; Ctenosquamata; Acanthomorphata; Euacanthomorphacea; Percomorphaceae; Ovalentaria; Cichlomorphae; Ci…
aburDev_TRINITY_DN113036_c2_g4_i1	DenovoEntry	DenovoEntry	DenovoEntry	NA	NA	NA	black	NA
aburDev_TRINITY_DN113036_c2_g4_i4	DenovoEntry	DenovoEntry	DenovoEntry	Maylandia zebra	XP_014263602.1PREDICTED: LOW QUALITY PROTEIN: uncharacterized protein PFB0765w [Maylandia zebra]	NA	NA	cellular organisms; Eukaryota; Opisthokonta; Metazoa; Eumetazoa; Bilateria; Deuterostomia; Chordata; Craniata; Vertebrata; Gnathostomata; Teleostomi; Euteleostomi; Actinopterygii; Actinopteri; Neopterygii; Teleostei; Osteoglossocephalai; Clupeocephala; Euteleosteomorpha; Neoteleostei; Eurypterygia; Ctenosquamata; Acanthomorphata; Euacanthomorphacea; Percomorphaceae; Ovalentaria; Cichlomorphae; Ci…
aburDev_TRINITY_DN113037_c0_g4_i10	DenovoEntry	DenovoEntry	DenovoEntry	Neolamprologus brichardi	XP_006792981.1PREDICTED: SLAM family member 9-like [Neolamprologus brichardi]	NA	darkturquoise	cellular organisms; Eukaryota; Opisthokonta; Metazoa; Eumetazoa; Bilateria; Deuterostomia; Chordata; Craniata; Vertebrata; Gnathostomata; Teleostomi; Euteleostomi; Actinopterygii; Actinopteri; Neopterygii; Teleostei; Osteoglossocephalai; Clupeocephala; Euteleosteomorpha; Neoteleostei; Eurypterygia; Ctenosquamata; Acanthomorphata; Euacanthomorphacea; Percomorphaceae; Ovalentaria; Cichlomorphae; Ci…
aburDev_TRINITY_DN113037_c0_g4_i11	DenovoEntry	DenovoEntry	DenovoEntry	Pundamilia nyererei	XP_005738735.1PREDICTED: SLAM family member 9-like isoform X2 [Pundamilia nyererei]	NA	cyan	cellular organisms; Eukaryota; Opisthokonta; Metazoa; Eumetazoa; Bilateria; Deuterostomia; Chordata; Craniata; Vertebrata; Gnathostomata; Teleostomi; Euteleostomi; Actinopterygii; Actinopteri; Neopterygii; Teleostei; Osteoglossocephalai; Clupeocephala; Euteleosteomorpha; Neoteleostei; Eurypterygia; Ctenosquamata; Acanthomorphata; Euacanthomorphacea; Percomorphaceae; Ovalentaria; Cichlomorphae; Ci…
aburDev_TRINITY_DN113037_c0_g4_i2	DenovoEntry	DenovoEntry	DenovoEntry	Maylandia zebra	XP_014269712.1PREDICTED: uncharacterized protein LOC101482302 partial [Maylandia zebra]	NA	blue	cellular organisms; Eukaryota; Opisthokonta; Metazoa; Eumetazoa; Bilateria; Deuterostomia; Chordata; Craniata; Vertebrata; Gnathostomata; Teleostomi; Euteleostomi; Actinopterygii; Actinopteri; Neopterygii; Teleostei; Osteoglossocephalai; Clupeocephala; Euteleosteomorpha; Neoteleostei; Eurypterygia; Ctenosquamata; Acanthomorphata; Euacanthomorphacea; Percomorphaceae; Ovalentaria; Cichlomorphae; Ci…
aburDev_TRINITY_DN113037_c0_g4_i5	DenovoEntry	DenovoEntry	DenovoEntry	Pundamilia nyererei	XP_005738735.1PREDICTED: SLAM family member 9-like isoform X2 [Pundamilia nyererei]	NA	darkturquoise	cellular organisms; Eukaryota; Opisthokonta; Metazoa; Eumetazoa; Bilateria; Deuterostomia; Chordata; Craniata; Vertebrata; Gnathostomata; Teleostomi; Euteleostomi; Actinopterygii; Actinopteri; Neopterygii; Teleostei; Osteoglossocephalai; Clupeocephala; Euteleosteomorpha; Neoteleostei; Eurypterygia; Ctenosquamata; Acanthomorphata; Euacanthomorphacea; Percomorphaceae; Ovalentaria; Cichlomorphae; Ci…
aburDev_TRINITY_DN113037_c0_g4_i6	DenovoEntry	DenovoEntry	DenovoEntry	Maylandia zebra	XP_014269712.1PREDICTED: uncharacterized protein LOC101482302 partial [Maylandia zebra]	NA	saddlebrown	cellular organisms; Eukaryota; Opisthokonta; Metazoa; Eumetazoa; Bilateria; Deuterostomia; Chordata; Craniata; Vertebrata; Gnathostomata; Teleostomi; Euteleostomi; Actinopterygii; Actinopteri; Neopterygii; Teleostei; Osteoglossocephalai; Clupeocephala; Euteleosteomorpha; Neoteleostei; Eurypterygia; Ctenosquamata; Acanthomorphata; Euacanthomorphacea; Percomorphaceae; Ovalentaria; Cichlomorphae; Ci…
aburDev_TRINITY_DN113037_c0_g4_i8	DenovoEntry	DenovoEntry	DenovoEntry	NA	NA	NA	darkturquoise	NA
aburDev_TRINITY_DN113037_c0_g4_i9	DenovoEntry	DenovoEntry	DenovoEntry	Pundamilia nyererei	XP_005738735.1PREDICTED: SLAM family member 9-like isoform X2 [Pundamilia nyererei]	NA	darkturquoise	cellular organisms; Eukaryota; Opisthokonta; Metazoa; Eumetazoa; Bilateria; Deuterostomia; Chordata; Craniata; Vertebrata; Gnathostomata; Teleostomi; Euteleostomi; Actinopterygii; Actinopteri; Neopterygii; Teleostei; Osteoglossocephalai; Clupeocephala; Euteleosteomorpha; Neoteleostei; Eurypterygia; Ctenosquamata; Acanthomorphata; Euacanthomorphacea; Percomorphaceae; Ovalentaria; Cichlomorphae; Ci…
aburDev_TRINITY_DN113037_c0_g6_i1	DenovoEntry	DenovoEntry	DenovoEntry	NA	NA	NA	darkturquoise	NA
aburDev_TRINITY_DN113040_c8_g1_i1	DenovoEntry	DenovoEntry	DenovoEntry	NA	NA	NA	NA	NA
aburDev_TRINITY_DN113055_c10_g1_i9	DenovoEntry	DenovoEntry	DenovoEntry	Oncorhynchus mykiss	CDQ74817.1unnamed protein product [Oncorhynchus mykiss]	NA	blue	cellular organisms; Eukaryota; Opisthokonta; Metazoa; Eumetazoa; Bilateria; Deuterostomia; Chordata; Craniata; Vertebrata; Gnathostomata; Teleostomi; Euteleostomi; Actinopterygii; Actinopteri; Neopterygii; Teleostei; Osteoglossocephalai; Clupeocephala; Euteleosteomorpha; Protacanthopterygii; Salmoniformes; Salmonidae; Salmoninae; Oncorhynchus;
aburDev_TRINITY_DN113056_c0_g1_i1	DenovoEntry	DenovoEntry	DenovoEntry	NA	NA	NA	NA	NA
aburDev_TRINITY_DN113059_c1_g3_i1	DenovoEntry	DenovoEntry	DenovoEntry	Maylandia zebra	XP_004576514.1PREDICTED: snake venom serine protease catroxase-1-like partial [Maylandia zebra]	NA	black	cellular organisms; Eukaryota; Opisthokonta; Metazoa; Eumetazoa; Bilateria; Deuterostomia; Chordata; Craniata; Vertebrata; Gnathostomata; Teleostomi; Euteleostomi; Actinopterygii; Actinopteri; Neopterygii; Teleostei; Osteoglossocephalai; Clupeocephala; Euteleosteomorpha; Neoteleostei; Eurypterygia; Ctenosquamata; Acanthomorphata; Euacanthomorphacea; Percomorphaceae; Ovalentaria; Cichlomorphae; Ci…
aburDev_TRINITY_DN113076_c0_g1_i1	DenovoEntry	DenovoEntry	DenovoEntry	NA	NA	NA	NA	NA
aburDev_TRINITY_DN113081_c1_g1_i12	DenovoEntry	DenovoEntry	DenovoEntry	Oreochromis niloticus	XP_019221908.1PREDICTED: uncharacterized protein LOC102077559 [Oreochromis niloticus]	NA	NA	cellular organisms; Eukaryota; Opisthokonta; Metazoa; Eumetazoa; Bilateria; Deuterostomia; Chordata; Craniata; Vertebrata; Gnathostomata; Teleostomi; Euteleostomi; Actinopterygii; Actinopteri; Neopterygii; Teleostei; Osteoglossocephalai; Clupeocephala; Euteleosteomorpha; Neoteleostei; Eurypterygia; Ctenosquamata; Acanthomorphata; Euacanthomorphacea; Percomorphaceae; Ovalentaria; Cichlomorphae; Ci…
aburDev_TRINITY_DN113081_c1_g1_i15	DenovoEntry	DenovoEntry	DenovoEntry	Oreochromis niloticus	XP_019221800.1PREDICTED: uncharacterized protein LOC109204705 [Oreochromis niloticus]	NA	turquoise	cellular organisms; Eukaryota; Opisthokonta; Metazoa; Eumetazoa; Bilateria; Deuterostomia; Chordata; Craniata; Vertebrata; Gnathostomata; Teleostomi; Euteleostomi; Actinopterygii; Actinopteri; Neopterygii; Teleostei; Osteoglossocephalai; Clupeocephala; Euteleosteomorpha; Neoteleostei; Eurypterygia; Ctenosquamata; Acanthomorphata; Euacanthomorphacea; Percomorphaceae; Ovalentaria; Cichlomorphae; Ci…
aburDev_TRINITY_DN113081_c1_g1_i20	DenovoEntry	DenovoEntry	DenovoEntry	Oreochromis niloticus	XP_019221908.1PREDICTED: uncharacterized protein LOC102077559 [Oreochromis niloticus]	NA	NA	cellular organisms; Eukaryota; Opisthokonta; Metazoa; Eumetazoa; Bilateria; Deuterostomia; Chordata; Craniata; Vertebrata; Gnathostomata; Teleostomi; Euteleostomi; Actinopterygii; Actinopteri; Neopterygii; Teleostei; Osteoglossocephalai; Clupeocephala; Euteleosteomorpha; Neoteleostei; Eurypterygia; Ctenosquamata; Acanthomorphata; Euacanthomorphacea; Percomorphaceae; Ovalentaria; Cichlomorphae; Ci…
aburDev_TRINITY_DN113081_c1_g1_i26	DenovoEntry	DenovoEntry	DenovoEntry	Oreochromis niloticus	XP_019203877.1PREDICTED: uncharacterized protein LOC100707490 isoform X2 [Oreochromis niloticus]/lcl|XP_019203878.1 PREDICTED: uncharacterized protein LOC100707490 isoform X2 [Oreochromis niloticus]	NA	NA	cellular organisms; Eukaryota; Opisthokonta; Metazoa; Eumetazoa; Bilateria; Deuterostomia; Chordata; Craniata; Vertebrata; Gnathostomata; Teleostomi; Euteleostomi; Actinopterygii; Actinopteri; Neopterygii; Teleostei; Osteoglossocephalai; Clupeocephala; Euteleosteomorpha; Neoteleostei; Eurypterygia; Ctenosquamata; Acanthomorphata; Euacanthomorphacea; Percomorphaceae; Ovalentaria; Cichlomorphae; Ci…
aburDev_TRINITY_DN113081_c1_g1_i31	DenovoEntry	DenovoEntry	DenovoEntry	Oreochromis niloticus	XP_019203879.1PREDICTED: uncharacterized protein LOC100710183 [Oreochromis niloticus]	GO:0003676	turquoise	cellular organisms; Eukaryota; Opisthokonta; Metazoa; Eumetazoa; Bilateria; Deuterostomia; Chordata; Craniata; Vertebrata; Gnathostomata; Teleostomi; Euteleostomi; Actinopterygii; Actinopteri; Neopterygii; Teleostei; Osteoglossocephalai; Clupeocephala; Euteleosteomorpha; Neoteleostei; Eurypterygia; Ctenosquamata; Acanthomorphata; Euacanthomorphacea; Percomorphaceae; Ovalentaria; Cichlomorphae; Ci…
aburDev_TRINITY_DN113081_c1_g1_i32	DenovoEntry	DenovoEntry	DenovoEntry	Oreochromis niloticus	XP_019221908.1PREDICTED: uncharacterized protein LOC102077559 [Oreochromis niloticus]	NA	green	cellular organisms; Eukaryota; Opisthokonta; Metazoa; Eumetazoa; Bilateria; Deuterostomia; Chordata; Craniata; Vertebrata; Gnathostomata; Teleostomi; Euteleostomi; Actinopterygii; Actinopteri; Neopterygii; Teleostei; Osteoglossocephalai; Clupeocephala; Euteleosteomorpha; Neoteleostei; Eurypterygia; Ctenosquamata; Acanthomorphata; Euacanthomorphacea; Percomorphaceae; Ovalentaria; Cichlomorphae; Ci…
aburDev_TRINITY_DN113081_c1_g1_i9	DenovoEntry	DenovoEntry	DenovoEntry	Oreochromis niloticus	XP_019221908.1PREDICTED: uncharacterized protein LOC102077559 [Oreochromis niloticus]	NA	NA	cellular organisms; Eukaryota; Opisthokonta; Metazoa; Eumetazoa; Bilateria; Deuterostomia; Chordata; Craniata; Vertebrata; Gnathostomata; Teleostomi; Euteleostomi; Actinopterygii; Actinopteri; Neopterygii; Teleostei; Osteoglossocephalai; Clupeocephala; Euteleosteomorpha; Neoteleostei; Eurypterygia; Ctenosquamata; Acanthomorphata; Euacanthomorphacea; Percomorphaceae; Ovalentaria; Cichlomorphae; Ci…
aburDev_TRINITY_DN113082_c1_g1_i1	DenovoEntry	DenovoEntry	DenovoEntry	NA	NA	NA	black	NA
aburDev_TRINITY_DN113087_c7_g1_i1	DenovoEntry	DenovoEntry	DenovoEntry	NA	NA	NA	NA	NA
aburDev_TRINITY_DN113097_c1_g4_i6	DenovoEntry	DenovoEntry	DenovoEntry	Ailuropoda melanoleuca	EFB28002.1hypothetical protein PANDA_011474 partial [Ailuropoda melanoleuca]	NA	black	cellular organisms; Eukaryota; Opisthokonta; Metazoa; Eumetazoa; Bilateria; Deuterostomia; Chordata; Craniata; Vertebrata; Gnathostomata; Teleostomi; Euteleostomi; Sarcopterygii; Dipnotetrapodomorpha; Tetrapoda; Amniota; Mammalia; Theria; Eutheria; Boreoeutheria; Laurasiatheria; Carnivora; Caniformia; Ursidae; Ailuropoda;
aburDev_TRINITY_DN1131_c0_g1_i1	DenovoEntry	DenovoEntry	DenovoEntry	NA	NA	NA	NA	NA
aburDev_TRINITY_DN113101_c3_g1_i1	DenovoEntry	DenovoEntry	DenovoEntry	NA	NA	NA	NA	NA
aburDev_TRINITY_DN113112_c2_g2_i1	DenovoEntry	DenovoEntry	DenovoEntry	NA	NA	NA	blue	NA
aburDev_TRINITY_DN113112_c2_g3_i1	DenovoEntry	DenovoEntry	DenovoEntry	NA	NA	NA	blue	NA
aburDev_TRINITY_DN113163_c1_g3_i22	DenovoEntry	DenovoEntry	DenovoEntry	Maylandia zebra	lcl|XP_004557639.1 PREDICTED: ran GTPase-activating protein 1-like [Maylandia zebra]/XP_004557638.1PREDICTED: ran GTPase-activating protein 1-like [Maylandia zebra]	GO:0005096,GO:0007165,GO:0043547	NA	cellular organisms; Eukaryota; Opisthokonta; Metazoa; Eumetazoa; Bilateria; Deuterostomia; Chordata; Craniata; Vertebrata; Gnathostomata; Teleostomi; Euteleostomi; Actinopterygii; Actinopteri; Neopterygii; Teleostei; Osteoglossocephalai; Clupeocephala; Euteleosteomorpha; Neoteleostei; Eurypterygia; Ctenosquamata; Acanthomorphata; Euacanthomorphacea; Percomorphaceae; Ovalentaria; Cichlomorphae; Ci…
aburDev_TRINITY_DN113163_c1_g3_i5	DenovoEntry	DenovoEntry	DenovoEntry	Oreochromis niloticus	XP_003438746.1PREDICTED: ran GTPase-activating protein 1 [Oreochromis niloticus]	GO:0005096,GO:0007165,GO:0043547	cyan	cellular organisms; Eukaryota; Opisthokonta; Metazoa; Eumetazoa; Bilateria; Deuterostomia; Chordata; Craniata; Vertebrata; Gnathostomata; Teleostomi; Euteleostomi; Actinopterygii; Actinopteri; Neopterygii; Teleostei; Osteoglossocephalai; Clupeocephala; Euteleosteomorpha; Neoteleostei; Eurypterygia; Ctenosquamata; Acanthomorphata; Euacanthomorphacea; Percomorphaceae; Ovalentaria; Cichlomorphae; Ci…
aburDev_TRINITY_DN113165_c3_g2_i1	DenovoEntry	DenovoEntry	DenovoEntry	NA	NA	NA	NA	NA
aburDev_TRINITY_DN113172_c0_g2_i1	DenovoEntry	DenovoEntry	DenovoEntry	NA	NA	NA	NA	NA
aburDev_TRINITY_DN11319_c0_g1_i1	DenovoEntry	DenovoEntry	DenovoEntry	NA	NA	NA	blue	NA
aburDev_TRINITY_DN113191_c1_g1_i2	DenovoEntry	DenovoEntry	DenovoEntry	NA	NA	NA	salmon	NA
aburDev_TRINITY_DN113194_c2_g2_i12	DenovoEntry	DenovoEntry	DenovoEntry	NA	NA	NA	grey60	NA
aburDev_TRINITY_DN113194_c2_g2_i13	DenovoEntry	DenovoEntry	DenovoEntry	NA	NA	NA	orange	NA
aburDev_TRINITY_DN113194_c2_g2_i14	DenovoEntry	DenovoEntry	DenovoEntry	NA	NA	NA	salmon	NA
aburDev_TRINITY_DN113197_c1_g1_i1	DenovoEntry	DenovoEntry	DenovoEntry	Staphylococcus aureus MSSA-93	EZY42791.1hypothetical protein V052_02628 partial [Staphylococcus aureus MSSA-93]/lcl|EZY42792.1 hypothetical protein V052_02627 partial [Staphylococcus aureus MSSA-93]	NA	NA	cellular organisms; Bacteria; Terrabacteria group; Firmicutes; Bacilli; Bacillales; Staphylococcaceae; Staphylococcus; Staphylococcus aureus;
aburDev_TRINITY_DN113197_c1_g1_i2	DenovoEntry	DenovoEntry	DenovoEntry	Acetobacter indonesiensis 5H-1/Acetobacter orleanensis JCM 7639	GAN69566.1hypothetical protein Abol_046_003 [Acetobacter orleanensis JCM 7639]/lcl|GAN61743.1 hypothetical protein Abin_001_001 [Acetobacter indonesiensis 5H-1]	NA	green	cellular organisms; Bacteria; Proteobacteria; Alphaproteobacteria; Rhodospirillales; Acetobacteraceae; Acetobacter; Acetobacter indonesiensis;
aburDev_TRINITY_DN113197_c1_g1_i3	DenovoEntry	DenovoEntry	DenovoEntry	Staphylococcus aureus MSSA-93	EZY42791.1hypothetical protein V052_02628 partial [Staphylococcus aureus MSSA-93]/lcl|EZY42792.1 hypothetical protein V052_02627 partial [Staphylococcus aureus MSSA-93]	NA	black	cellular organisms; Bacteria; Terrabacteria group; Firmicutes; Bacilli; Bacillales; Staphylococcaceae; Staphylococcus; Staphylococcus aureus;
aburDev_TRINITY_DN113197_c1_g1_i4	DenovoEntry	DenovoEntry	DenovoEntry	Staphylococcus aureus MSSA-93	EZY42791.1hypothetical protein V052_02628 partial [Staphylococcus aureus MSSA-93]/lcl|EZY42792.1 hypothetical protein V052_02627 partial [Staphylococcus aureus MSSA-93]	NA	black	cellular organisms; Bacteria; Terrabacteria group; Firmicutes; Bacilli; Bacillales; Staphylococcaceae; Staphylococcus; Staphylococcus aureus;
aburDev_TRINITY_DN113197_c1_g1_i5	DenovoEntry	DenovoEntry	DenovoEntry	Staphylococcus aureus MSSA-93	EZY42791.1hypothetical protein V052_02628 partial [Staphylococcus aureus MSSA-93]/lcl|EZY42792.1 hypothetical protein V052_02627 partial [Staphylococcus aureus MSSA-93]	NA	NA	cellular organisms; Bacteria; Terrabacteria group; Firmicutes; Bacilli; Bacillales; Staphylococcaceae; Staphylococcus; Staphylococcus aureus;
aburDev_TRINITY_DN113197_c1_g2_i1	DenovoEntry	DenovoEntry	DenovoEntry	Acetobacter indonesiensis 5H-1/Acetobacter orleanensis JCM 7639	GAN69566.1hypothetical protein Abol_046_003 [Acetobacter orleanensis JCM 7639]/lcl|GAN61743.1 hypothetical protein Abin_001_001 [Acetobacter indonesiensis 5H-1]	NA	NA	cellular organisms; Bacteria; Proteobacteria; Alphaproteobacteria; Rhodospirillales; Acetobacteraceae; Acetobacter; Acetobacter indonesiensis;
aburDev_TRINITY_DN113197_c1_g2_i2	DenovoEntry	DenovoEntry	DenovoEntry	Acetobacter indonesiensis 5H-1/Acetobacter orleanensis JCM 7639	GAN69566.1hypothetical protein Abol_046_003 [Acetobacter orleanensis JCM 7639]/lcl|GAN61743.1 hypothetical protein Abin_001_001 [Acetobacter indonesiensis 5H-1]	NA	NA	cellular organisms; Bacteria; Proteobacteria; Alphaproteobacteria; Rhodospirillales; Acetobacteraceae; Acetobacter; Acetobacter indonesiensis;
aburDev_TRINITY_DN113197_c1_g3_i1	DenovoEntry	DenovoEntry	DenovoEntry	Magnetospirillum gryphiswaldense MSR-1/Magnetospirillum gryphiswaldense MSR-1 v2	CAJ30045.1conserved hypothetical protein [Magnetospirillum gryphiswaldense MSR-1]/lcl|CDK99198.1 protein of unknown function [Magnetospirillum gryphiswaldense MSR-1 v2]	NA	green	cellular organisms; Bacteria; Proteobacteria; Alphaproteobacteria; Rhodospirillales; Rhodospirillaceae; Magnetospirillum; Magnetospirillum gryphiswaldense;
aburDev_TRINITY_DN113197_c1_g4_i1	DenovoEntry	DenovoEntry	DenovoEntry	Anabaena sp. WA113	OBQ15443.1hypothetical protein AN488_20800 [Anabaena sp. WA113]	NA	NA	cellular organisms; Bacteria; Terrabacteria group; Cyanobacteria/Melainabacteria group; Cyanobacteria; Nostocales; Nostocaceae; Anabaena;
aburDev_TRINITY_DN113203_c10_g5_i1	DenovoEntry	DenovoEntry	DenovoEntry	NA	NA	NA	NA	NA
aburDev_TRINITY_DN113211_c4_g1_i1	DenovoEntry	DenovoEntry	DenovoEntry	Oreochromis niloticus	XP_019219806.1PREDICTED: uncharacterized protein LOC100692820 [Oreochromis niloticus]	NA	NA	cellular organisms; Eukaryota; Opisthokonta; Metazoa; Eumetazoa; Bilateria; Deuterostomia; Chordata; Craniata; Vertebrata; Gnathostomata; Teleostomi; Euteleostomi; Actinopterygii; Actinopteri; Neopterygii; Teleostei; Osteoglossocephalai; Clupeocephala; Euteleosteomorpha; Neoteleostei; Eurypterygia; Ctenosquamata; Acanthomorphata; Euacanthomorphacea; Percomorphaceae; Ovalentaria; Cichlomorphae; Ci…
aburDev_TRINITY_DN113211_c4_g1_i2	DenovoEntry	DenovoEntry	DenovoEntry	Pundamilia nyererei	XP_013763580.1PREDICTED: uncharacterized protein LOC106456036 [Pundamilia nyererei]	NA	green	cellular organisms; Eukaryota; Opisthokonta; Metazoa; Eumetazoa; Bilateria; Deuterostomia; Chordata; Craniata; Vertebrata; Gnathostomata; Teleostomi; Euteleostomi; Actinopterygii; Actinopteri; Neopterygii; Teleostei; Osteoglossocephalai; Clupeocephala; Euteleosteomorpha; Neoteleostei; Eurypterygia; Ctenosquamata; Acanthomorphata; Euacanthomorphacea; Percomorphaceae; Ovalentaria; Cichlomorphae; Ci…
aburDev_TRINITY_DN113211_c4_g1_i5	DenovoEntry	DenovoEntry	DenovoEntry	Pundamilia nyererei	XP_013763580.1PREDICTED: uncharacterized protein LOC106456036 [Pundamilia nyererei]	NA	NA	cellular organisms; Eukaryota; Opisthokonta; Metazoa; Eumetazoa; Bilateria; Deuterostomia; Chordata; Craniata; Vertebrata; Gnathostomata; Teleostomi; Euteleostomi; Actinopterygii; Actinopteri; Neopterygii; Teleostei; Osteoglossocephalai; Clupeocephala; Euteleosteomorpha; Neoteleostei; Eurypterygia; Ctenosquamata; Acanthomorphata; Euacanthomorphacea; Percomorphaceae; Ovalentaria; Cichlomorphae; Ci…
aburDev_TRINITY_DN113211_c4_g1_i7	DenovoEntry	DenovoEntry	DenovoEntry	Pundamilia nyererei	XP_013763580.1PREDICTED: uncharacterized protein LOC106456036 [Pundamilia nyererei]	NA	NA	cellular organisms; Eukaryota; Opisthokonta; Metazoa; Eumetazoa; Bilateria; Deuterostomia; Chordata; Craniata; Vertebrata; Gnathostomata; Teleostomi; Euteleostomi; Actinopterygii; Actinopteri; Neopterygii; Teleostei; Osteoglossocephalai; Clupeocephala; Euteleosteomorpha; Neoteleostei; Eurypterygia; Ctenosquamata; Acanthomorphata; Euacanthomorphacea; Percomorphaceae; Ovalentaria; Cichlomorphae; Ci…
aburDev_TRINITY_DN113212_c2_g1_i1	DenovoEntry	DenovoEntry	DenovoEntry	Maylandia zebra	XP_014268459.1PREDICTED: CD99 antigen-like protein 2 isoform X2 [Maylandia zebra]	GO:0016020	NA	cellular organisms; Eukaryota; Opisthokonta; Metazoa; Eumetazoa; Bilateria; Deuterostomia; Chordata; Craniata; Vertebrata; Gnathostomata; Teleostomi; Euteleostomi; Actinopterygii; Actinopteri; Neopterygii; Teleostei; Osteoglossocephalai; Clupeocephala; Euteleosteomorpha; Neoteleostei; Eurypterygia; Ctenosquamata; Acanthomorphata; Euacanthomorphacea; Percomorphaceae; Ovalentaria; Cichlomorphae; Ci…
aburDev_TRINITY_DN113212_c2_g1_i2	DenovoEntry	DenovoEntry	DenovoEntry	Haplochromis burtoni	XP_014196565.1PREDICTED: CD99 antigen-like protein 2 [Haplochromis burtoni]	NA	turquoise	cellular organisms; Eukaryota; Opisthokonta; Metazoa; Eumetazoa; Bilateria; Deuterostomia; Chordata; Craniata; Vertebrata; Gnathostomata; Teleostomi; Euteleostomi; Actinopterygii; Actinopteri; Neopterygii; Teleostei; Osteoglossocephalai; Clupeocephala; Euteleosteomorpha; Neoteleostei; Eurypterygia; Ctenosquamata; Acanthomorphata; Euacanthomorphacea; Percomorphaceae; Ovalentaria; Cichlomorphae; Ci…
aburDev_TRINITY_DN113212_c2_g1_i4	DenovoEntry	DenovoEntry	DenovoEntry	Maylandia zebra	XP_014268459.1PREDICTED: CD99 antigen-like protein 2 isoform X2 [Maylandia zebra]	NA	blue	cellular organisms; Eukaryota; Opisthokonta; Metazoa; Eumetazoa; Bilateria; Deuterostomia; Chordata; Craniata; Vertebrata; Gnathostomata; Teleostomi; Euteleostomi; Actinopterygii; Actinopteri; Neopterygii; Teleostei; Osteoglossocephalai; Clupeocephala; Euteleosteomorpha; Neoteleostei; Eurypterygia; Ctenosquamata; Acanthomorphata; Euacanthomorphacea; Percomorphaceae; Ovalentaria; Cichlomorphae; Ci…
aburDev_TRINITY_DN113212_c2_g1_i7	DenovoEntry	DenovoEntry	DenovoEntry	NA	NA	NA	blue	NA
aburDev_TRINITY_DN113216_c2_g1_i1	DenovoEntry	DenovoEntry	DenovoEntry	NA	NA	NA	NA	NA
[truncated: 89,679 more rows]
